# Supplementary material for: Evaluation of the potential of Pap test fluid and cervical swabs to serve as clinical diagnostic biospecimens for the detection of ovarian cancer by mass spectrometry-based proteomics
Source: Clin Proteomics. 2021 Jan 7;18:4. doi: 10.1186/s12014-020-09309-3 (PMC7792339; doi:10.1186/s12014-020-09309-3)
Supplement: Supplementary file 1 — Additional file 1: Supplemental Excel file. Lists of the proteins identified in each subset of the Venn diagram (Fig 2). Each tab shows the Protein accession numbers, Entry, Entry name, Protein names, and Gene names for proteins that were identified in each sample set: (i) 158 unique to the Pap and Swab samples, (ii) 186 unique to the Pap and Tumor samples, (iii) 1423 unique to the Swab and Tumor samples, (iv) 2293 present in the Pap, Swab and Tumor samples, (v) 64 unique to the Pap test sample, (vi) 320 unique to the Swab sample, and (vii) 490 unique to the Tumor sample. [file 12014_2020_9309_MOESM1_ESM.xlsx]

## Sheet: Intersect Pap-Swab
Intersection: Pap, Swab 158 proteins)
Protein accession numbers	Entry	Entry name	Protein names	Gene names
A0A024R0K5_HUMAN	A0A024R0K5	A0A024R0K5_HUMAN	Carcinoembryonic antigen-related cell adhesion molecule 5 (Carcinoembryonic antigen-related cell adhesion molecule 5, isoform CRA_a)	CEACAM5 hCG_1642477
A0A075B6K2_HUMAN	A0A075B6K2	LV312_HUMAN	Immunoglobulin lambda variable 3-12	IGLV3-12
A0A075B6K4_HUMAN	A0A075B6K4	LV310_HUMAN	Immunoglobulin lambda variable 3-10	IGLV3-10
A0A075B6S2_HUMAN	A0A075B6S2	KVD29_HUMAN	Immunoglobulin kappa variable 2D-29	IGKV2D-29
A0A075B7B8_HUMAN	A0A075B7B8	A0A075B7B8_HUMAN	Immunoglobulin heavy variable 3/OR16-12 (non-functional) (Fragment)	IGHV3OR16-12
A0A087WSY6_HUMAN	A0A087WSY6	KVD15_HUMAN	Immunoglobulin kappa variable 3D-15	IGKV3D-15
A0A087WUS7_HUMAN	P01880	IGHD_HUMAN	Immunoglobulin heavy constant delta (Ig delta chain C region) (Ig delta chain C region NIG-65) (Ig delta chain C region WAH)	IGHD
A0A087WYP7_HUMAN	A0A087WYP7	A0A087WYP7_HUMAN	Transducin beta-like protein 3	TBL3
A0A075B6S2_HUMAN,A0A087X0P6_HUMAN	A0A075B6S2	KVD29_HUMAN	Immunoglobulin kappa variable 2D-29	IGKV2D-29
A0A0B4J1Y8_HUMAN	A0A0B4J1Y8	LV949_HUMAN	Immunoglobulin lambda variable 9-49	IGLV9-49
A0A0G2JM16_HUMAN	A0A0G2JM16	A0A0G2JM16_HUMAN	Mucin-4	MUC4
A0A0G2JMY9_HUMAN	A0A0G2JMY9	A0A0G2JMY9_HUMAN	Leukocyte immunoglobulin-like receptor subfamily A member 3	LILRA3
A0A0G2JNL3_HUMAN	A0A0G2JNL3	A0A0G2JNL3_HUMAN	Mucin-4	MUC4
A0A0J9YXH6_HUMAN	A0A0J9YXH6	A0A0J9YXH6_HUMAN	Pyridoxal-dependent decarboxylase domain-containing protein 1 (Fragment)	PDXDC1
A0A1B0GVC9_HUMAN	A0A1B0GVC9	A0A1B0GVC9_HUMAN	Acid ceramidase (Fragment)	ASAH1
AGR2_HUMAN	O95994	AGR2_HUMAN	Anterior gradient protein 2 homolog (AG-2) (hAG-2) (HPC8) (Secreted cement gland protein XAG-2 homolog)	AGR2 AG2 UNQ515/PRO1030
AK1BA_HUMAN	O60218	AK1BA_HUMAN	Aldo-keto reductase family 1 member B10 (EC 1.1.1.300) (EC 1.1.1.54) (ARL-1) (Aldose reductase-like) (Aldose reductase-related protein) (ARP) (hARP) (Small intestine reductase) (SI reductase)	AKR1B10 AKR1B11
AL3A1_HUMAN	P30838	AL3A1_HUMAN	Aldehyde dehydrogenase, dimeric NADP-preferring (EC 1.2.1.5) (ALDHIII) (Aldehyde dehydrogenase 3) (Aldehyde dehydrogenase family 3 member A1)	ALDH3A1 ALDH3
APOA_HUMAN	P08519	APOA_HUMAN	Apolipoprotein(a) (Apo(a)) (Lp(a)) (EC 3.4.21.-)	LPA
AT1A2_HUMAN	P50993	AT1A2_HUMAN	Sodium/potassium-transporting ATPase subunit alpha-2 (Na(+)/K(+) ATPase alpha-2 subunit) (EC 7.2.2.13) (Sodium pump subunit alpha-2)	ATP1A2 KIAA0778
B1AKN5_HUMAN	B1AKN5	B1AKN5_HUMAN	Nuclear factor 1	NFIA
B4DHS6_HUMAN	B4DHS6	B4DHS6_HUMAN	cDNA FLJ55206, highly similar to Loss of heterozygosity 11 chromosomal region 2 gene A protein (von Willebrand factor A domain-containing protein 5A)	VWA5A
B4DN26_HUMAN	B4DN26	B4DN26_HUMAN	Tissue-type plasminogen activator (cDNA FLJ59355, highly similar to Tissue-type plasminogen activator)	PLAT
BPI_HUMAN	P17213	BPI_HUMAN	Bactericidal permeability-increasing protein (BPI) (CAP 57)	BPI
C9JBN1_HUMAN	C9JBN1	C9JBN1_HUMAN	F-box-like/WD repeat-containing protein TBL1XR1 (Fragment)	TBL1XR1
CAMP_HUMAN	P49913	CAMP_HUMAN	Cathelicidin antimicrobial peptide (18 kDa cationic antimicrobial protein) (CAP-18) (hCAP-18) [Cleaved into: Antibacterial peptide FALL-39 (FALL-39 peptide antibiotic); Antibacterial peptide LL-37]	CAMP CAP18 FALL39 HSD26
CAP7_HUMAN	P20160	CAP7_HUMAN	Azurocidin (Cationic antimicrobial protein CAP37) (Heparin-binding protein) (HBP) (hHBP)	AZU1
CASPE_HUMAN	P31944	CASPE_HUMAN	Caspase-14 (CASP-14) (EC 3.4.22.-) [Cleaved into: Caspase-14 subunit p17, mature form; Caspase-14 subunit p10, mature form; Caspase-14 subunit p20, intermediate form; Caspase-14 subunit p8, intermediate form]	CASP14
CDD_HUMAN	P32320	CDD_HUMAN	Cytidine deaminase (EC 3.5.4.5) (Cytidine aminohydrolase)	CDA CDD
CDK3_HUMAN	Q00526	CDK3_HUMAN	Cyclin-dependent kinase 3 (EC 2.7.11.22) (Cell division protein kinase 3)	CDK3 CDKN3
CEAM6_HUMAN	P40199	CEAM6_HUMAN	Carcinoembryonic antigen-related cell adhesion molecule 6 (Non-specific crossreacting antigen) (Normal cross-reacting antigen) (CD antigen CD66c)	CEACAM6 NCA
CEAM8_HUMAN	P31997	CEAM8_HUMAN	Carcinoembryonic antigen-related cell adhesion molecule 8 (CD67 antigen) (Carcinoembryonic antigen CGM6) (Non-specific cross-reacting antigen NCA-95) (CD antigen CD66b)	CEACAM8 CGM6
CLIC3_HUMAN	O95833	CLIC3_HUMAN	Chloride intracellular channel protein 3	CLIC3
CPNS2_HUMAN	Q96L46	CPNS2_HUMAN	Calpain small subunit 2 (CSS2) (Calcium-dependent protease small subunit 2)	CAPNS2
CRYM_HUMAN	Q14894	CRYM_HUMAN	Ketimine reductase mu-crystallin (EC 1.5.1.25) (NADP-regulated thyroid-hormone-binding protein)	CRYM THBP
CYTA_HUMAN	P01040	CYTA_HUMAN	Cystatin-A (Cystatin-AS) (Stefin-A) [Cleaved into: Cystatin-A, N-terminally processed]	CSTA STF1 STFA
D6REY1_HUMAN	D6REY1	D6REY1_HUMAN	Chitotriosidase-1	CHIT1
DEF3_HUMAN	P59666	DEF3_HUMAN	Neutrophil defensin 3 (Defensin, alpha 3) (HNP-3) (HP-3) (HP3) [Cleaved into: HP 3-56; Neutrophil defensin 2 (HNP-2) (HP-2) (HP2)]	DEFA3 DEF3
DUOX2_HUMAN	Q9NRD8	DUOX2_HUMAN	Dual oxidase 2 (EC 1.11.1.-) (EC 1.6.3.1) (Large NOX 2) (Long NOX 2) (NADH/NADPH thyroid oxidase p138-tox) (NADPH oxidase/peroxidase DUOX2) (NADPH thyroid oxidase 2) (Thyroid oxidase 2) (p138 thyroid oxidase)	DUOX2 LNOX2 THOX2
DYL2_HUMAN	Q96FJ2	DYL2_HUMAN	Dynein light chain 2, cytoplasmic (8 kDa dynein light chain b) (DLC8b) (Dynein light chain LC8-type 2)	DYNLL2 DLC2
E5RHC7_HUMAN	E5RHC7	E5RHC7_HUMAN	Eukaryotic translation initiation factor 3 subunit H	EIF3H
E5RJI8_HUMAN	E5RJI8	E5RJI8_HUMAN	Carbonic anhydrase 1 (Fragment)	CA1
E5RJY6_HUMAN	E5RJY6	E5RJY6_HUMAN	Putative deoxyribonuclease TATDN1	TATDN1
E9PBC5_HUMAN	E9PBC5	E9PBC5_HUMAN	Plasma kallikrein	KLKB1
E9PDW2_HUMAN	E9PDW2	E9PDW2_HUMAN	Succinyl-CoA:3-ketoacid coenzyme A transferase 1, mitochondrial	OXCT1
F5H296_HUMAN	F5H296	F5H296_HUMAN	N-acylneuraminate cytidylyltransferase	CMAS
F6SKB8_HUMAN	F6SKB8	F6SKB8_HUMAN	Adaptin ear-binding coat-associated protein 2	NECAP2
F8VR34_HUMAN	F8VR34	F8VR34_HUMAN	Citrate synthase, mitochondrial (Fragment)	CS
F8WE04_HUMAN	F8WE04	F8WE04_HUMAN	Heat shock protein beta-1	HSPB1
F8WE70_HUMAN	F8WE70	F8WE70_HUMAN	Serpin B13	SERPINB13
F8WEW3_HUMAN	F8WEW3	F8WEW3_HUMAN	Procollagen-lysine,2-oxoglutarate 5-dioxygenase 2	PLOD2
FBX50_HUMAN	Q6ZVX7	FBX50_HUMAN	F-box only protein 50 (NCC receptor protein 1 homolog) (NCCRP-1) (Non-specific cytotoxic cell receptor protein 1 homolog)	NCCRP1 FBXO50
FGR_HUMAN	P09769	FGR_HUMAN	Tyrosine-protein kinase Fgr (EC 2.7.10.2) (Gardner-Rasheed feline sarcoma viral (v-fgr) oncogene homolog) (Proto-oncogene c-Fgr) (p55-Fgr) (p58-Fgr) (p58c-Fgr)	FGR SRC2
G3V479_HUMAN	G3V479	G3V479_HUMAN	Calmodulin	CALM1
G3V4X5_HUMAN	G3V4X5	G3V4X5_HUMAN	Proteasome endopeptidase complex (EC 3.4.25.1)	PSMA3
GNAT1_HUMAN	P11488	GNAT1_HUMAN	Guanine nucleotide-binding protein G(t) subunit alpha-1 (Transducin alpha-1 chain)	GNAT1 GNATR
H0Y952_HUMAN	H0Y952	H0Y952_HUMAN	Palladin (Fragment)	PALLD
H0YDS0_HUMAN	H0YDS0	H0YDS0_HUMAN	Ubiquilin-1 (Fragment)	UBQLN1
H0YEK7_HUMAN	H0YEK7	H0YEK7_HUMAN	Cytoskeleton-associated protein 5 (Fragment)	CKAP5
H0YFH1_HUMAN	H0YFH1	H0YFH1_HUMAN	Alpha-2-macroglobulin (Fragment)	A2M
H0YGH1_HUMAN	H0YGH1	H0YGH1_HUMAN	Phosphoribosylformylglycinamidine synthase (Fragment)	PFAS
H3BPH3_HUMAN	H3BPH3	H3BPH3_HUMAN	MYG1 exonuclease (Fragment)	MYG1
H3BQT3_HUMAN	H3BQT3	H3BQT3_HUMAN	Glutathione S-transferase Mu 1 (Glutathione S-transferase mu 1 isoform E)	GSTM1
H7BY55_HUMAN	H7BY55	H7BY55_HUMAN	Complement decay-accelerating factor	CD55
H7C0A3_HUMAN	H7C0A3	H7C0A3_HUMAN	ARPC4-TTLL3 readthrough (Fragment)	ARPC4-TTLL3
H7C0X8_HUMAN	H7C0X8	H7C0X8_HUMAN	Macrophage-capping protein (Fragment)	CAPG
H7C526_HUMAN	H7C526	H7C526_HUMAN	Complement factor B (Fragment)	CFB
H90B4_HUMAN	Q58FF6	H90B4_HUMAN	Putative heat shock protein HSP 90-beta 4	HSP90AB4P
HV102_HUMAN	P23083	HV102_HUMAN	Immunoglobulin heavy variable 1-2 (Ig heavy chain V-I region ND) (Ig heavy chain V-I region V35)	IGHV1-2
HV270_HUMAN	P01814	HV270_HUMAN	Immunoglobulin heavy variable 2-70 (Ig heavy chain V-II region COR) (Ig heavy chain V-II region DAW) (Ig heavy chain V-II region OU) (Ig heavy chain V-II region SESS)	IGHV2-70
HV309_HUMAN	P01782	HV309_HUMAN	Immunoglobulin heavy variable 3-9 (Ig heavy chain V-III region DOB)	IGHV3-9
HV313_HUMAN	P01766	HV313_HUMAN	Immunoglobulin heavy variable 3-13 (Ig heavy chain V-III region BRO)	IGHV3-13
HV321_HUMAN	A0A0B4J1V1	HV321_HUMAN	Immunoglobulin heavy variable 3-21	IGHV3-21
HV323_HUMAN	P01764	HV323_HUMAN	Immunoglobulin heavy variable 3-23 (Ig heavy chain V-III region LAY) (Ig heavy chain V-III region POM) (Ig heavy chain V-III region TEI) (Ig heavy chain V-III region TIL) (Ig heavy chain V-III region TUR) (Ig heavy chain V-III region VH26) (Ig heavy chain V-III region WAS) (Ig heavy chain V-III region ZAP)	IGHV3-23
I3L145_HUMAN	I3L145	I3L145_HUMAN	Sex hormone-binding globulin (Sex hormone-binding globulin, isoform CRA_a)	SHBG hCG_42018
I3L398_HUMAN	I3L398	I3L398_HUMAN	Protein disulfide-isomerase (Fragment)	P4HB
J3KPA1_HUMAN	J3KPA1	J3KPA1_HUMAN	Cysteine-rich secretory protein 3	CRISP3
J3KSN1_HUMAN	J3KSN1	J3KSN1_HUMAN	LIM and SH3 domain protein 1 (Fragment)	LASP1
J3QRP4_HUMAN	J3QRP4	J3QRP4_HUMAN	Cytosolic non-specific dipeptidase	CNDP2
J3QSF7_HUMAN	J3QSF7	J3QSF7_HUMAN	Myeloperoxidase (Fragment)	MPO
K7ELG5_HUMAN	K7ELG5	K7ELG5_HUMAN	Dual-specificity protein phosphatase 3 (Fragment)	DUSP3
K7EMQ1_HUMAN	K7EMQ1	K7EMQ1_HUMAN	Calpain small subunit 1	CAPNS1
K7EQI0_HUMAN	K7EQI0	K7EQI0_HUMAN	Progranulin (Fragment)	GRN
K7ES25_HUMAN	K7ES25	K7ES25_HUMAN	Xaa-Pro dipeptidase (Fragment)	PEPD
KPRP_HUMAN	Q5T749	KPRP_HUMAN	Keratinocyte proline-rich protein (hKPRP)	KPRP C1orf45
KRT36_HUMAN	O76013	KRT36_HUMAN	Keratin, type I cuticular Ha6 (Hair keratin, type I Ha6) (Keratin-36) (K36)	KRT36 HHA6 HKA6 KRTHA6
KV230_HUMAN	P06310	KV230_HUMAN	Immunoglobulin kappa variable 2-30 (Ig kappa chain V-II region RPMI 6410)	IGKV2-30
LAC6_HUMAN	P0CF74	IGLC6_HUMAN	Immunoglobulin lambda constant 6 (Ig lambda-6 chain C region)	IGLC6
LOX12_HUMAN	P18054	LOX12_HUMAN	Polyunsaturated fatty acid lipoxygenase ALOX12 (EC 1.13.11.-) (Arachidonate (12S)-lipoxygenase) (12S-LOX) (12S-lipoxygenase) (EC 1.13.11.31) (Arachidonate (15S)-lipoxygenase) (EC 1.13.11.33) (Linoleate (13S)-lipoxygenase) (Lipoxin synthase 12-LO) (EC 3.3.2.-) (Platelet-type lipoxygenase 12)	ALOX12 12LO LOG12
LV208_HUMAN	P01709	LV208_HUMAN	Immunoglobulin lambda variable 2-8 (Ig lambda chain V-II region BO) (Ig lambda chain V-II region MGC)	IGLV2-8
LV223_HUMAN	P01705	LV223_HUMAN	Immunoglobulin lambda variable 2-23 (Ig lambda chain V-II region NEI)	IGLV2-23
LV319_HUMAN	P01714	LV319_HUMAN	Immunoglobulin lambda variable 3-19 (Ig lambda chain V-III region SH)	IGLV3-19
M0R152_HUMAN	M0R152	M0R152_HUMAN	Cytochrome P450 2S1 (Fragment)	CYP2S1
MAST1_HUMAN	Q9Y2H9	MAST1_HUMAN	Microtubule-associated serine/threonine-protein kinase 1 (EC 2.7.11.1) (Syntrophin-associated serine/threonine-protein kinase)	MAST1 KIAA0973 SAST
MAST3_HUMAN	O60307	MAST3_HUMAN	Microtubule-associated serine/threonine-protein kinase 3 (EC 2.7.11.1)	MAST3 KIAA0561
MMP8_HUMAN	P22894	MMP8_HUMAN	Neutrophil collagenase (EC 3.4.24.34) (Matrix metalloproteinase-8) (MMP-8) (PMNL collagenase) (PMNL-CL)	MMP8 CLG1
MUC5A_HUMAN	P98088	MUC5A_HUMAN	Mucin-5AC (MUC-5AC) (Gastric mucin) (Major airway glycoprotein) (Mucin-5 subtype AC, tracheobronchial) (Tracheobronchial mucin) (TBM)	MUC5AC MUC5
MUC5B_HUMAN	Q9HC84	MUC5B_HUMAN	Mucin-5B (MUC-5B) (Cervical mucin) (High molecular weight salivary mucin MG1) (Mucin-5 subtype B, tracheobronchial) (Sublingual gland mucin)	MUC5B MUC5
MYH1_HUMAN	P12882	MYH1_HUMAN	Myosin-1 (Myosin heavy chain 1) (Myosin heavy chain 2x) (MyHC-2x) (Myosin heavy chain IIx/d) (MyHC-IIx/d) (Myosin heavy chain, skeletal muscle, adult 1)	MYH1
OLFM4_HUMAN	Q6UX06	OLFM4_HUMAN	Olfactomedin-4 (OLM4) (Antiapoptotic protein GW112) (G-CSF-stimulated clone 1 protein) (hGC-1) (hOLfD)	OLFM4 GW112 UNQ362/PRO698
PAI2_HUMAN	P05120	PAI2_HUMAN	Plasminogen activator inhibitor 2 (PAI-2) (Monocyte Arg-serpin) (Placental plasminogen activator inhibitor) (Serpin B2) (Urokinase inhibitor)	SERPINB2 PAI2 PLANH2
PGRP1_HUMAN	O75594	PGRP1_HUMAN	Peptidoglycan recognition protein 1 (Peptidoglycan recognition protein short) (PGRP-S)	PGLYRP1 PGLYRP PGRP TNFSF3L SBBI68 UNQ639/PRO1269
PIGR_HUMAN	P01833	PIGR_HUMAN	Polymeric immunoglobulin receptor (PIgR) (Poly-Ig receptor) (Hepatocellular carcinoma-associated protein TB6) [Cleaved into: Secretory component]	PIGR
PSCA_HUMAN	O43653	PSCA_HUMAN	Prostate stem cell antigen	PSCA UNQ206/PRO232
Q5JUV3_HUMAN	Q5JUV3	Q5JUV3_HUMAN	Cytosolic purine 5'-nucleotidase (Fragment)	NT5C2
Q8TC24_HUMAN	Q8TC24	Q8TC24_HUMAN	Protein transport protein Sec61 subunit alpha isoform 2 (SEC61A2 protein) (Sec61 alpha 2 subunit (S. cerevisiae), isoform CRA_d)	SEC61A2 hCG_24888
RAB25_HUMAN	P57735	RAB25_HUMAN	Ras-related protein Rab-25 (CATX-8)	RAB25 CATX8
RAB9B_HUMAN	Q9NP90	RAB9B_HUMAN	Ras-related protein Rab-9B (Rab-9-like protein) (Rab-9L)	RAB9B RAB9L
RAI3_HUMAN	Q8NFJ5	RAI3_HUMAN	Retinoic acid-induced protein 3 (G-protein coupled receptor family C group 5 member A) (Phorbol ester induced gene 1) (PEIG-1) (Retinoic acid-induced gene 1 protein) (RAIG-1)	GPRC5A GPCR5A RAI3 RAIG1
RAP2A_HUMAN	P10114	RAP2A_HUMAN	Ras-related protein Rap-2a (RbBP-30)	RAP2A
RB27B_HUMAN	O00194	RB27B_HUMAN	Ras-related protein Rab-27B (EC 3.6.5.2) (C25KG)	RAB27B
RMXL2_HUMAN	O75526	RMXL2_HUMAN	RNA-binding motif protein, X-linked-like-2 (Testis-specific heterogeneous nuclear ribonucleoprotein G-T) (hnRNP G-T)	RBMXL2 HNRNPGT
RNAS1_HUMAN	P07998	RNAS1_HUMAN	Ribonuclease pancreatic (EC 4.6.1.18) (HP-RNase) (RIB-1) (RNase UpI-1) (Ribonuclease 1) (RNase 1) (Ribonuclease A) (RNase A)	RNASE1 RIB1 RNS1
S10A7_HUMAN	P31151	S10A7_HUMAN	Protein S100-A7 (Psoriasin) (S100 calcium-binding protein A7)	S100A7 PSOR1 S100A7C
SF3B1_HUMAN	O75533	SF3B1_HUMAN	Splicing factor 3B subunit 1 (Pre-mRNA-splicing factor SF3b 155 kDa subunit) (SF3b155) (Spliceosome-associated protein 155) (SAP 155)	SF3B1 SAP155
SLPI_HUMAN	P03973	SLPI_HUMAN	Antileukoproteinase (ALP) (BLPI) (HUSI-1) (Mucus proteinase inhibitor) (MPI) (Protease inhibitor WAP4) (Secretory leukocyte protease inhibitor) (Seminal proteinase inhibitor) (WAP four-disulfide core domain protein 4)	SLPI WAP4 WFDC4
sp|O43490-2|PROM1_HUMAN	O43490	PROM1_HUMAN	Prominin-1 (Antigen AC133) (Prominin-like protein 1) (CD antigen CD133)	PROM1 PROML1 MSTP061
sp|O75363-2|BCAS1_HUMAN	O75363	BCAS1_HUMAN	Breast carcinoma-amplified sequence 1 (Amplified and overexpressed in breast cancer) (Novel amplified in breast cancer 1)	BCAS1 AIBC1 NABC1
sp|O75445-3|USH2A_HUMAN	O75445	USH2A_HUMAN	Usherin (Usher syndrome type IIa protein) (Usher syndrome type-2A protein)	USH2A
sp|O95171-2|SCEL_HUMAN	O95171	SCEL_HUMAN	Sciellin	SCEL
sp|P00750-2|TPA_HUMAN	P00750	TPA_HUMAN	Tissue-type plasminogen activator (t-PA) (t-plasminogen activator) (tPA) (EC 3.4.21.68) (Alteplase) (Reteplase) [Cleaved into: Tissue-type plasminogen activator chain A; Tissue-type plasminogen activator chain B]	PLAT
sp|P02741|CRP_HUMAN	P02741	CRP_HUMAN	C-reactive protein [Cleaved into: C-reactive protein(1-205)]	CRP PTX1
sp|P12532|KCRU_HUMAN	P12532	KCRU_HUMAN	Creatine kinase U-type, mitochondrial (EC 2.7.3.2) (Acidic-type mitochondrial creatine kinase) (Mia-CK) (Ubiquitous mitochondrial creatine kinase) (U-MtCK)	CKMT1A CKMT; CKMT1B CKMT
sp|P13688-6|CEAM1_HUMAN	P13688	CEAM1_HUMAN	Carcinoembryonic antigen-related cell adhesion molecule 1 (Biliary glycoprotein 1) (BGP-1) (CD antigen CD66a)	CEACAM1 BGP BGP1
sp|P15428|PGDH_HUMAN	P15428	PGDH_HUMAN	15-hydroxyprostaglandin dehydrogenase [NAD(+)] (15-PGDH) (EC 1.1.1.141) (Prostaglandin dehydrogenase 1) (Short chain dehydrogenase/reductase family 36C member 1)	HPGD PGDH1 SDR36C1
sp|P18510-2|IL1RA_HUMAN	P18510	IL1RA_HUMAN	Interleukin-1 receptor antagonist protein (IL-1RN) (IL-1ra) (IRAP) (ICIL-1RA) (IL1 inhibitor) (Anakinra)	IL1RN IL1F3 IL1RA
sp|P19021-2|AMD_HUMAN	P19021	AMD_HUMAN	Peptidyl-glycine alpha-amidating monooxygenase (PAM) [Includes: Peptidylglycine alpha-hydroxylating monooxygenase (PHM) (EC 1.14.17.3); Peptidyl-alpha-hydroxyglycine alpha-amidating lyase (EC 4.3.2.5) (Peptidylamidoglycolate lyase) (PAL)]	PAM
sp|P20794-2|MAK_HUMAN	P20794	MAK_HUMAN	Serine/threonine-protein kinase MAK (EC 2.7.11.1) (Male germ cell-associated kinase)	MAK
sp|P20839-6|IMDH1_HUMAN	P20839	IMDH1_HUMAN	Inosine-5'-monophosphate dehydrogenase 1 (IMP dehydrogenase 1) (IMPD 1) (IMPDH 1) (EC 1.1.1.205) (IMPDH-I)	IMPDH1 IMPD1
sp|P21802-11|FGFR2_HUMAN	P21802	FGFR2_HUMAN	Fibroblast growth factor receptor 2 (FGFR-2) (EC 2.7.10.1) (K-sam) (KGFR) (Keratinocyte growth factor receptor) (CD antigen CD332)	FGFR2 BEK KGFR KSAM
sp|P22455|FGFR4_HUMAN	P22455	FGFR4_HUMAN	Fibroblast growth factor receptor 4 (FGFR-4) (EC 2.7.10.1) (CD antigen CD334)	FGFR4 JTK2 TKF
sp|P28799|GRN_HUMAN	P28799	GRN_HUMAN	Progranulin (PGRN) (Acrogranin) (Epithelin precursor) (Glycoprotein of 88 Kda) (GP88) (Glycoprotein 88) (Granulin precursor) (PC cell-derived growth factor) (PCDGF) (Proepithelin) (PEPI) [Cleaved into: Paragranulin; Granulin-1 (Granulin G); Granulin-2 (Granulin F); Granulin-3 (Epithelin-2) (Granulin B); Granulin-4 (Epithelin-1) (Granulin A); Granulin-5 (Granulin C); Granulin-6 (Granulin D); Granu…	GRN
sp|P29508|SPB3_HUMAN	P29508	SPB3_HUMAN	Serpin B3 (Protein T4-A) (Squamous cell carcinoma antigen 1) (SCCA-1)	SERPINB3 SCCA SCCA1
sp|P31941-2|ABC3A_HUMAN	P31941	ABC3A_HUMAN	DNA dC->dU-editing enzyme APOBEC-3A (A3A) (EC 3.5.4.38) (Phorbolin-1)	APOBEC3A
sp|P36952|SPB5_HUMAN	P36952	SPB5_HUMAN	Serpin B5 (Maspin) (Peptidase inhibitor 5) (PI-5)	SERPINB5 PI5
sp|Q14508|WFDC2_HUMAN	Q14508	WFDC2_HUMAN	WAP four-disulfide core domain protein 2 (Epididymal secretory protein E4) (Major epididymis-specific protein E4) (Putative protease inhibitor WAP5)	WFDC2 HE4 WAP5
sp|Q14CN2|CLCA4_HUMAN	Q14CN2	CLCA4_HUMAN	Calcium-activated chloride channel regulator 4 (EC 3.4.-.-) (Calcium-activated chloride channel family member 4) (hCLCA4) (Calcium-activated chloride channel protein 2) (CaCC-2) (hCaCC-2) (Chloride channel accessory 4) [Cleaved into: Calcium-activated chloride channel regulator 4, 110 kDa form; Calcium-activated chloride channel regulator 4, 30 kDa form]	CLCA4 CaCC2 UNQ562/PRO1124
sp|Q14CN4-2|K2C72_HUMAN	Q14CN4	K2C72_HUMAN	Keratin, type II cytoskeletal 72 (Cytokeratin-72) (CK-72) (Keratin-72) (K72) (Type II inner root sheath-specific keratin-K6irs2) (Type-II keratin Kb35)	KRT72 K6IRS2 KB35 KRT6 KRT6IRS2
sp|Q16719|KYNU_HUMAN	Q16719	KYNU_HUMAN	Kynureninase (EC 3.7.1.3) (L-kynurenine hydrolase)	KYNU
sp|Q6ZN66|GBP6_HUMAN	Q6ZN66	GBP6_HUMAN	Guanylate-binding protein 6 (GTP-binding protein 6) (GBP-6) (Guanine nucleotide-binding protein 6)	GBP6
sp|Q8N6Q3|CD177_HUMAN	Q8N6Q3	CD177_HUMAN	CD177 antigen (Human neutrophil alloantigen 2a) (HNA-2a) (NB1 glycoprotein) (NB1 GP) (Polycythemia rubra vera protein 1) (PRV-1) (CD antigen CD177)	CD177 NB1 PRV1 UNQ595/PRO1181
sp|Q8TDL5|BPIB1_HUMAN	Q8TDL5	BPIB1_HUMAN	BPI fold-containing family B member 1 (Long palate, lung and nasal epithelium carcinoma-associated protein 1) (von Ebner minor salivary gland protein) (VEMSGP)	BPIFB1 C20orf114 LPLUNC1 UNQ706/PRO1357
sp|Q8WVV4-1|POF1B_HUMAN	Q8WVV4	POF1B_HUMAN	Protein POF1B (Premature ovarian failure protein 1B)	POF1B
sp|Q96HN2-4|SAHH3_HUMAN	Q96HN2	SAHH3_HUMAN	Adenosylhomocysteinase 3 (AdoHcyase 3) (EC 3.3.1.1) (IP(3)Rs binding protein released with IP(3) 2) (IRBIT2) (Long-IRBIT) (S-adenosyl-L-homocysteine hydrolase 3) (S-adenosylhomocysteine hydrolase-like protein 2)	AHCYL2 KIAA0828
sp|Q99102-13|MUC4_HUMAN	Q99102-13	MUC4_HUMAN	Mucin-4, isoform 13 (MUC-4) (Ascites sialoglycoprotein) (ASGP) (Pancreatic adenocarcinoma mucin) (Testis mucin) (Tracheobronchial mucin) [Cleaved into: Mucin-4 alpha chain (Ascites sialoglycoprotein 1) (ASGP-1); Mucin-4 beta chain (Ascites sialoglycoprotein 2) (ASGP-2)]	MUC4
sp|Q99102-5|MUC4_HUMAN	Q99102-5	MUC4_HUMAN	Mucin-4, isoform 5 (MUC-4) (Ascites sialoglycoprotein) (ASGP) (Pancreatic adenocarcinoma mucin) (Testis mucin) (Tracheobronchial mucin) [Cleaved into: Mucin-4 alpha chain (Ascites sialoglycoprotein 1) (ASGP-1); Mucin-4 beta chain (Ascites sialoglycoprotein 2) (ASGP-2)]	MUC4
sp|Q99102-7|MUC4_HUMAN	Q99102-7	MUC4_HUMAN	Mucin-4, isoform 7 (MUC-4) (Ascites sialoglycoprotein) (ASGP) (Pancreatic adenocarcinoma mucin) (Testis mucin) (Tracheobronchial mucin) [Cleaved into: Mucin-4 alpha chain (Ascites sialoglycoprotein 1) (ASGP-1); Mucin-4 beta chain (Ascites sialoglycoprotein 2) (ASGP-2)]	MUC4
sp|Q9BST9-2|RTKN_HUMAN	Q9BST9	RTKN_HUMAN	Rhotekin	RTKN RTKN1
sp|Q9HCH3|CPNE5_HUMAN	Q9HCH3	CPNE5_HUMAN	Copine-5 (Copine V)	CPNE5 KIAA1599
sp|Q9HD89|RETN_HUMAN	Q9HD89	RETN_HUMAN	Resistin (Adipose tissue-specific secretory factor) (ADSF) (C/EBP-epsilon-regulated myeloid-specific secreted cysteine-rich protein) (Cysteine-rich secreted protein A12-alpha-like 2) (Cysteine-rich secreted protein FIZZ3)	RETN FIZZ3 HXCP1 RSTN UNQ407/PRO1199
sp|Q9NQ38-3|ISK5_HUMAN	Q9NQ38	ISK5_HUMAN	Serine protease inhibitor Kazal-type 5 (Lympho-epithelial Kazal-type-related inhibitor) (LEKTI) [Cleaved into: Hemofiltrate peptide HF6478; Hemofiltrate peptide HF7665]	SPINK5
sp|Q9UGM3-3|DMBT1_HUMAN	Q9UGM3	DMBT1_HUMAN	Deleted in malignant brain tumors 1 protein (Glycoprotein 340) (Gp-340) (Hensin) (Salivary agglutinin) (SAG) (Surfactant pulmonary-associated D-binding protein)	DMBT1 GP340
sp|Q9UIV8|SPB13_HUMAN	Q9UIV8	SPB13_HUMAN	Serpin B13 (HaCaT UV-repressible serpin) (Hurpin) (Headpin) (Peptidase inhibitor 13) (PI-13) (Proteinase inhibitor 13)	SERPINB13 PI13
sp|Q9Y3B8-3|ORN_HUMAN	Q9Y3B8	ORN_HUMAN	Oligoribonuclease, mitochondrial (EC 3.1.-.-) (RNA exonuclease 2 homolog) (Small fragment nuclease)	REXO2 SFN SMFN CGI-114
SPR1A_HUMAN	P35321	SPR1A_HUMAN	Cornifin-A (19 kDa pancornulin) (SPRK) (Small proline-rich protein IA) (SPR-IA)	SPRR1A
SPR1B_HUMAN	P22528	SPR1B_HUMAN	Cornifin-B (14.9 kDa pancornulin) (Small proline-rich protein IB) (SPR-IB)	SPRR1B
SPRR3_HUMAN	Q9UBC9	SPRR3_HUMAN	Small proline-rich protein 3 (22 kDa pancornulin) (Cornifin beta) (Esophagin)	SPRR3 SPRC
U3KQI6_HUMAN	U3KQI6	U3KQI6_HUMAN	Probable G-protein-coupled receptor 162 (Fragment)	GPR162

## Sheet: Intersect Pap-Tumor
Intersection: Pap, Tumor (186 proteins)
Protein accession numbers	Entry	Entry name	Protein names	Gene names
A0A024RCR6_HUMAN	A0A024RCR6	A0A024RCR6_HUMAN	BAG6 (HLA-B associated transcript 3, isoform CRA_a) (Large proline-rich protein BAG6)	BAG6 BAT3 hCG_2005629
A0A087WSV8_HUMAN	P80303	NUCB2_HUMAN	Nucleobindin 2, isoform CRA_b	NUCB2
A0A087WVZ9_HUMAN	A0A087WVZ9	A0A087WVZ9_HUMAN	DNA-directed RNA polymerases I, II, and III subunit RPABC1	POLR2E
A0A087WYX9_HUMAN	A0A087WYX9	A0A087WYX9_HUMAN	Collagen alpha-2(V) chain	COL5A2
A0A087X1X9_HUMAN	A0A087X1X9	A0A087X1X9_HUMAN	Stromal membrane-associated protein 1	SMAP1
A0A096LP07_HUMAN	A0A096LP07	A0A096LP07_HUMAN	COP9 signalosome complex subunit 1	GPS1
A0A0A0MSD2_HUMAN	A0A0A0MSD2	A0A0A0MSD2_HUMAN	Regulator of microtubule dynamics protein 2	RMDN2
A0A0A0MSN9_HUMAN	A0A0A0MSN9	A0A0A0MSN9_HUMAN	Negative elongation factor E (Fragment)	NELFE
A0A0A0MSR2_HUMAN	A0A0A0MSR2	A0A0A0MSR2_HUMAN	Alpha-adducin	ADD1
A0A0A0MTJ9_HUMAN	A0A0A0MTJ9	A0A0A0MTJ9_HUMAN	Neutral cholesterol ester hydrolase 1	NCEH1
A0A0B4J2A4_HUMAN	A0A0B4J2A4	A0A0B4J2A4_HUMAN	3-ketoacyl-CoA thiolase, mitochondrial	ACAA2
A0A0C4DFL7_HUMAN	A0A0C4DFL7	A0A0C4DFL7_HUMAN	Lanosterol 14-alpha demethylase	CYP51A1
A0A0D9SGG1_HUMAN	A0A0D9SGG1	A0A0D9SGG1_HUMAN	Lymphocyte cytosolic protein 2 (Lymphocyte cytosolic protein 2 (SH2 domain containing leukocyte protein of 76kDa), isoform CRA_c)	LCP2 hCG_37753
A0A0G2JIZ4_HUMAN	A0A0G2JIZ4	A0A0G2JIZ4_HUMAN	Zinc finger protein RFP (Fragment)	TRIM27
A0A140T912_HUMAN	A0A140T912	A0A140T912_HUMAN	HLA class I histocompatibility antigen, C alpha chain	HLA-C
A0A140T9S8_HUMAN	A0A140T9S8	A0A140T9S8_HUMAN	HLA class II histocompatibility antigen, DQ beta 1 chain (MHC class II antigen)	HLA-DQB1
A0A1B0GW38_HUMAN	A0A1B0GW38	A0A1B0GW38_HUMAN	E3 ubiquitin-protein ligase CBL (EC 2.3.2.7) (Fragment)	CBL
A2A2Q9_HUMAN	A2A2Q9	A2A2Q9_HUMAN	Protein AAR2 homolog	AAR2
ATP5L_HUMAN	O75964	ATP5L_HUMAN	ATP synthase subunit g, mitochondrial (ATPase subunit g) (ATP synthase membrane subunit g)	ATP5MG ATP5L
B1ANG9_HUMAN	B1ANG9	B1ANG9_HUMAN	Guanylate kinase	GUK1
C9JFE4_HUMAN	C9JFE4	C9JFE4_HUMAN	COP9 signalosome complex subunit 1 (G protein pathway suppressor 1, isoform CRA_b)	GPS1 hCG_1987516
C9JQV0_HUMAN	C9JQV0	C9JQV0_HUMAN	Uncharacterized protein C7orf50 (Fragment)	C7orf50
C9JW67_HUMAN	C9JW67	C9JW67_HUMAN	SPATS2-like protein (Fragment)	SPATS2L
CD2AP_HUMAN	Q9Y5K6	CD2AP_HUMAN	CD2-associated protein (Adapter protein CMS) (Cas ligand with multiple SH3 domains)	CD2AP
CKAP4_HUMAN	Q07065	CKAP4_HUMAN	Cytoskeleton-associated protein 4 (63-kDa cytoskeleton-linking membrane protein) (Climp-63) (p63)	CKAP4
CLD3_HUMAN	O15551	CLD3_HUMAN	Claudin-3 (Clostridium perfringens enterotoxin receptor 2) (CPE-R 2) (CPE-receptor 2) (Rat ventral prostate.1 protein homolog) (hRVP1)	CLDN3 C7orf1 CPETR2
CO5A2_HUMAN	P05997	CO5A2_HUMAN	Collagen alpha-2(V) chain	COL5A2
COX2_HUMAN	P00403	COX2_HUMAN	Cytochrome c oxidase subunit 2 (EC 7.1.1.9) (Cytochrome c oxidase polypeptide II)	MT-CO2 COII COX2 COXII MTCO2
COX5A_HUMAN	P20674	COX5A_HUMAN	Cytochrome c oxidase subunit 5A, mitochondrial (Cytochrome c oxidase polypeptide Va)	COX5A
CRYAB_HUMAN	P02511	CRYAB_HUMAN	Alpha-crystallin B chain (Alpha(B)-crystallin) (Heat shock protein beta-5) (HspB5) (Renal carcinoma antigen NY-REN-27) (Rosenthal fiber component)	CRYAB CRYA2 HSPB5
D6RBW1_HUMAN	D6RBW1	D6RBW1_HUMAN	Eukaryotic translation initiation factor 4E	EIF4E
D6RCD0_HUMAN	D6RCD0	D6RCD0_HUMAN	Estradiol 17-beta-dehydrogenase 11	HSD17B11
DEOC_HUMAN	Q9Y315	DEOC_HUMAN	Deoxyribose-phosphate aldolase (DERA) (EC 4.1.2.4) (2-deoxy-D-ribose 5-phosphate aldolase) (Phosphodeoxyriboaldolase) (Deoxyriboaldolase)	DERA CGI-26
DNJC9_HUMAN	Q8WXX5	DNJC9_HUMAN	DnaJ homolog subfamily C member 9 (HDJC9) (DnaJ protein SB73)	DNAJC9
DRG2_HUMAN	P55039	DRG2_HUMAN	Developmentally-regulated GTP-binding protein 2 (DRG-2) (Translation factor GTPase DRG2) (TRAFAC GTPase DRG2) (EC 3.6.5.-)	DRG2
E5RIA5_HUMAN	E5RIA5	E5RIA5_HUMAN	Neurocalcin-delta (Fragment)	NCALD
E9PLD2_HUMAN	E9PLD2	E9PLD2_HUMAN	Mitochondrial fission regulator 1-like	MTFR1L
E9PNJ1_HUMAN	E9PNJ1	E9PNJ1_HUMAN	Lysosomal Pro-X carboxypeptidase (Fragment)	PRCP
E9PNM7_HUMAN	E9PNM7	E9PNM7_HUMAN	Serine/threonine-protein phosphatase 2A 65 kDa regulatory subunit A beta isoform (Fragment)	PPP2R1B
E9PQ57_HUMAN	E9PQ57	E9PQ57_HUMAN	mRNA export factor	RAE1
EPMIP_HUMAN	Q7L775	EPMIP_HUMAN	EPM2A-interacting protein 1 (Laforin-interacting protein)	EPM2AIP1 KIAA0766 My007
F5GZP6_HUMAN	F5GZP6	F5GZP6_HUMAN	Liprin-beta-1 (Fragment)	PPFIBP1
F5H755_HUMAN	F5H755	F5H755_HUMAN	Malonate--CoA ligase ACSF3, mitochondrial (Fragment)	ACSF3
F6T1Q0_HUMAN	F6T1Q0	F6T1Q0_HUMAN	2',5'-phosphodiesterase 12	PDE12
F8W8I8_HUMAN	F8W8I8	F8W8I8_HUMAN	Septin-8	SEPTIN8
FIS1_HUMAN	Q9Y3D6	FIS1_HUMAN	Mitochondrial fission 1 protein (FIS1 homolog) (hFis1) (Tetratricopeptide repeat protein 11) (TPR repeat protein 11)	FIS1 TTC11 CGI-135
FKBP3_HUMAN	Q00688	FKBP3_HUMAN	Peptidyl-prolyl cis-trans isomerase FKBP3 (PPIase FKBP3) (EC 5.2.1.8) (25 kDa FK506-binding protein) (25 kDa FKBP) (FKBP-25) (FK506-binding protein 3) (FKBP-3) (Immunophilin FKBP25) (Rapamycin-selective 25 kDa immunophilin) (Rotamase)	FKBP3 FKBP25
G3V158_HUMAN	G3V158	G3V158_HUMAN	2-deoxyribose-5-phosphate aldolase homolog (C. elegans), isoform CRA_a (Deoxyribose-phosphate aldolase)	DERA hCG_25164
G3V1D0_HUMAN	G3V1D0	G3V1D0_HUMAN	Echinoderm microtubule associated protein like 3, isoform CRA_f (Echinoderm microtubule-associated protein-like 3)	EML3 hCG_20389
G3V3A4_HUMAN	G3V3A4	G3V3A4_HUMAN	SNW domain-containing protein 1	SNW1
G5E950_HUMAN	G5E950	G5E950_HUMAN	Elastin (Elastin (Supravalvular aortic stenosis, Williams-Beuren syndrome), isoform CRA_h)	ELN hCG_18037
G5E9V5_HUMAN	G5E9V5	G5E9V5_HUMAN	28S ribosomal protein S22, mitochondrial (Mitochondrial ribosomal protein S22, isoform CRA_a)	MRPS22 hCG_17223
GALT1_HUMAN	Q10472	GALT1_HUMAN	Polypeptide N-acetylgalactosaminyltransferase 1 (EC 2.4.1.41) (Polypeptide GalNAc transferase 1) (GalNAc-T1) (pp-GaNTase 1) (Protein-UDP acetylgalactosaminyltransferase 1) (UDP-GalNAc:polypeptide N-acetylgalactosaminyltransferase 1) [Cleaved into: Polypeptide N-acetylgalactosaminyltransferase 1 soluble form]	GALNT1
GGH_HUMAN	Q92820	GGH_HUMAN	Gamma-glutamyl hydrolase (EC 3.4.19.9) (Conjugase) (GH) (Gamma-Glu-X carboxypeptidase)	GGH
GPHRB_HUMAN	P0CG08	GPHRB_HUMAN	Golgi pH regulator B (Protein GPR89B)	GPR89B GPHRB GPR89C HSPC201
GRHPR_HUMAN	Q9UBQ7	GRHPR_HUMAN	Glyoxylate reductase/hydroxypyruvate reductase (EC 1.1.1.79) (EC 1.1.1.81)	GRHPR GLXR MSTP035
H0Y6T7_HUMAN	H0Y6T7	H0Y6T7_HUMAN	Nicastrin (Fragment)	NCSTN
H0Y9D7_HUMAN	H0Y9D7	H0Y9D7_HUMAN	Transforming growth factor-beta-induced protein ig-h3 (Fragment)	TGFBI
H0YI09_HUMAN	H0YI09	H0YI09_HUMAN	Methyltransferase-like protein 7A (Fragment)	METTL7A
H0YKI0_HUMAN	H0YKI0	H0YKI0_HUMAN	Deoxyuridine 5'-triphosphate nucleotidohydrolase (dUTPase) (EC 3.6.1.23) (dUTP pyrophosphatase)	DUT
H0YNG3_HUMAN	H0YNG3	H0YNG3_HUMAN	Signal peptidase complex catalytic subunit SEC11 (EC 3.4.21.89)	SEC11A
H15_HUMAN	P16401	H15_HUMAN	Histone H1.5 (Histone H1a) (Histone H1b) (Histone H1s-3)	H1-5 H1F5 HIST1H1B
H3BP71_HUMAN	H3BP71	H3BP71_HUMAN	E3 ubiquitin protein ligase (EC 2.3.2.27)	RNF40
H3BVD1_HUMAN	H3BVD1	H3BVD1_HUMAN	Mothers against decapentaplegic homolog (MAD homolog) (Mothers against DPP homolog) (SMAD family member) (Fragment)	SMAD3
H7C2Q9_HUMAN	H7C2Q9	H7C2Q9_HUMAN	H/ACA ribonucleoprotein complex subunit DKC1 (Fragment)	DKC1
HGH1_HUMAN	Q9BTY7	HGH1_HUMAN	Protein HGH1 homolog	HGH1 C8orf30A C8orf30B FAM203A FAM203B
HSP7E_HUMAN	Q0VDF9	HSP7E_HUMAN	Heat shock 70 kDa protein 14 (HSP70-like protein 1) (Heat shock protein HSP60)	HSPA14 HSP60 HSP70L1
IF5_HUMAN	P55010	IF5_HUMAN	Eukaryotic translation initiation factor 5 (eIF-5)	EIF5
ILVBL_HUMAN	A1L0T0	HACL2_HUMAN	2-hydroxyacyl-CoA lyase 2 (EC 4.1.2.-) (Acetolactate synthase-like protein) (IlvB-like protein)	ILVBL AHAS HACL2
J3KTI2_HUMAN	J3KTI2	J3KTI2_HUMAN	Migration and invasion enhancer 1	MIEN1
K7EIN2_HUMAN	K7EIN2	K7EIN2_HUMAN	Tudor-interacting repair regulator protein (Fragment)	NUDT16L1
KI13B_HUMAN	Q9NQT8	KI13B_HUMAN	Kinesin-like protein KIF13B (Kinesin-like protein GAKIN)	KIF13B GAKIN KIAA0639
KLK10_HUMAN	O43240	KLK10_HUMAN	Kallikrein-10 (EC 3.4.21.-) (Normal epithelial cell-specific 1) (Protease serine-like 1)	KLK10 NES1 PRSSL1
LIN7C_HUMAN	Q9NUP9	LIN7C_HUMAN	Protein lin-7 homolog C (Lin-7C) (Mammalian lin-seven protein 3) (MALS-3) (Vertebrate lin-7 homolog 3) (Veli-3)	LIN7C MALS3 VELI3
LMAN1_HUMAN	P49257	LMAN1_HUMAN	Protein ERGIC-53 (ER-Golgi intermediate compartment 53 kDa protein) (Gp58) (Intracellular mannose-specific lectin MR60) (Lectin mannose-binding 1)	LMAN1 ERGIC53 F5F8D
LRP1_HUMAN	Q07954	LRP1_HUMAN	Prolow-density lipoprotein receptor-related protein 1 (LRP-1) (Alpha-2-macroglobulin receptor) (A2MR) (Apolipoprotein E receptor) (APOER) (CD antigen CD91) [Cleaved into: Low-density lipoprotein receptor-related protein 1 85 kDa subunit (LRP-85); Low-density lipoprotein receptor-related protein 1 515 kDa subunit (LRP-515); Low-density lipoprotein receptor-related protein 1 intracellular domain (L…	LRP1 A2MR APR
LYAR_HUMAN	Q9NX58	LYAR_HUMAN	Cell growth-regulating nucleolar protein	LYAR PNAS-5
M0QYL3_HUMAN	M0QYL3	M0QYL3_HUMAN	Heterogeneous nuclear ribonucleoprotein M (Fragment)	HNRNPM
NDUA9_HUMAN	Q16795	NDUA9_HUMAN	NADH dehydrogenase [ubiquinone] 1 alpha subcomplex subunit 9, mitochondrial (Complex I-39kD) (CI-39kD) (NADH-ubiquinone oxidoreductase 39 kDa subunit)	NDUFA9 NDUFS2L
NEP1_HUMAN	Q92979	NEP1_HUMAN	Ribosomal RNA small subunit methyltransferase NEP1 (EC 2.1.1.-) (18S rRNA (pseudouridine(1248)-N1)-methyltransferase) (18S rRNA Psi1248 methyltransferase) (Nucleolar protein EMG1 homolog) (Protein C2f) (Ribosome biogenesis protein NEP1)	EMG1 C2F
NMES1_HUMAN	Q9C002	NMES1_HUMAN	Normal mucosa of esophagus-specific gene 1 protein (Protein FOAP-11)	NMES1 C15orf48
NOG2_HUMAN	Q13823	NOG2_HUMAN	Nucleolar GTP-binding protein 2 (Autoantigen NGP-1)	GNL2 NGP1
NPS3A_HUMAN	Q9UFN0	NPS3A_HUMAN	Protein NipSnap homolog 3A (NipSnap3A) (Protein NipSnap homolog 4) (NipSnap4) (Target for Salmonella secreted protein C) (TassC)	NIPSNAP3A NIPSNAP4 HSPC299
PPIB_HUMAN	P23284	PPIB_HUMAN	Peptidyl-prolyl cis-trans isomerase B (PPIase B) (EC 5.2.1.8) (CYP-S1) (Cyclophilin B) (Rotamase B) (S-cyclophilin) (SCYLP)	PPIB CYPB
PRAF3_HUMAN	O75915	PRAF3_HUMAN	PRA1 family protein 3 (ADP-ribosylation factor-like protein 6-interacting protein 5) (ARL-6-interacting protein 5) (Aip-5) (Cytoskeleton-related vitamin A-responsive protein) (Dermal papilla-derived protein 11) (GTRAP3-18) (Glutamate transporter EAAC1-interacting protein) (JM5) (Prenylated Rab acceptor protein 2) (Protein JWa) (Putative MAPK-activating protein PM27)	ARL6IP5 DERP11 JWA PRA2 PRAF3 HSPC127
PUR1_HUMAN	Q06203	PUR1_HUMAN	Amidophosphoribosyltransferase (ATase) (EC 2.4.2.14) (Glutamine phosphoribosylpyrophosphate amidotransferase) (GPAT)	PPAT GPAT
Q5T0V7_HUMAN	Q5T0V7	Q5T0V7_HUMAN	Dystonin (Fragment)	DST
QCR1_HUMAN	P31930	QCR1_HUMAN	Cytochrome b-c1 complex subunit 1, mitochondrial (Complex III subunit 1) (Core protein I) (Ubiquinol-cytochrome-c reductase complex core protein 1)	UQCRC1
RABP1_HUMAN	P29762	RABP1_HUMAN	Cellular retinoic acid-binding protein 1 (Cellular retinoic acid-binding protein I) (CRABP-I)	CRABP1 RBP5
RPN1_HUMAN	P04843	RPN1_HUMAN	Dolichyl-diphosphooligosaccharide--protein glycosyltransferase subunit 1 (Dolichyl-diphosphooligosaccharide--protein glycosyltransferase 67 kDa subunit) (Ribophorin I) (RPN-I) (Ribophorin-1)	RPN1
RRP1_HUMAN	P56182	RRP1_HUMAN	Ribosomal RNA processing protein 1 homolog A (Novel nuclear protein 1) (NNP-1) (Nucleolar protein Nop52) (RRP1-like protein)	RRP1 D21S2056E NNP1 NOP52 RRP1A
RRS1_HUMAN	Q15050	RRS1_HUMAN	Ribosome biogenesis regulatory protein homolog	RRS1 KIAA0112 RRR
RS25_HUMAN	P62851	RS25_HUMAN	40S ribosomal protein S25 (Small ribosomal subunit protein eS25)	RPS25
S10AE_HUMAN	Q9HCY8	S10AE_HUMAN	Protein S100-A14 (S100 calcium-binding protein A14) (S114)	S100A14 S100A15
SC11C_HUMAN	Q9BY50	SC11C_HUMAN	Signal peptidase complex catalytic subunit SEC11C (EC 3.4.21.89) (Microsomal signal peptidase 21 kDa subunit) (SPase 21 kDa subunit) (SEC11 homolog C) (SEC11-like protein 3) (SPC21)	SEC11C SEC11L3 SPC21 SPCS4C
SDHB_HUMAN	P21912	SDHB_HUMAN	Succinate dehydrogenase [ubiquinone] iron-sulfur subunit, mitochondrial (EC 1.3.5.1) (Iron-sulfur subunit of complex II) (Ip)	SDHB SDH SDH1
sp|O00264|PGRC1_HUMAN	O00264	PGRC1_HUMAN	Membrane-associated progesterone receptor component 1 (mPR) (Dap1) (IZA)	PGRMC1 HPR6.6 PGRMC
sp|O14617-5|AP3D1_HUMAN	O14617	AP3D1_HUMAN	AP-3 complex subunit delta-1 (AP-3 complex subunit delta) (Adaptor-related protein complex 3 subunit delta-1) (Delta-adaptin)	AP3D1 PRO0039
sp|O14744|ANM5_HUMAN	O14744	ANM5_HUMAN	Protein arginine N-methyltransferase 5 (PRMT5) (EC 2.1.1.320) (72 kDa ICln-binding protein) (Histone-arginine N-methyltransferase PRMT5) (Jak-binding protein 1) (Shk1 kinase-binding protein 1 homolog) (SKB1 homolog) (SKB1Hs) [Cleaved into: Protein arginine N-methyltransferase 5, N-terminally processed]	PRMT5 HRMT1L5 IBP72 JBP1 SKB1
sp|O14908|GIPC1_HUMAN	O14908	GIPC1_HUMAN	PDZ domain-containing protein GIPC1 (GAIP C-terminus-interacting protein) (RGS-GAIP-interacting protein) (RGS19-interacting protein 1) (Synectin) (Tax interaction protein 2) (TIP-2)	GIPC1 C19orf3 GIPC RGS19IP1
sp|O15173-2|PGRC2_HUMAN	O15173	PGRC2_HUMAN	Membrane-associated progesterone receptor component 2 (Progesterone membrane-binding protein) (Steroid receptor protein DG6)	PGRMC2 DG6 PMBP
sp|O43776|SYNC_HUMAN	O43776	SYNC_HUMAN	Asparagine--tRNA ligase, cytoplasmic (EC 6.1.1.22) (Asparaginyl-tRNA synthetase) (AsnRS) (Asparaginyl-tRNA synthetase 1)	NARS1 NARS NRS
sp|O75323|NIPS2_HUMAN	O75323	NIPS2_HUMAN	Protein NipSnap homolog 2 (NipSnap2) (Glioblastoma-amplified sequence)	NIPSNAP2 GBAS
sp|O75489|NDUS3_HUMAN	O75489	NDUS3_HUMAN	NADH dehydrogenase [ubiquinone] iron-sulfur protein 3, mitochondrial (EC 7.1.1.2) (Complex I-30kD) (CI-30kD) (NADH-ubiquinone oxidoreductase 30 kDa subunit)	NDUFS3
sp|O75947|ATP5H_HUMAN	O75947	ATP5H_HUMAN	ATP synthase subunit d, mitochondrial (ATPase subunit d) (ATP synthase peripheral stalk subunit d)	ATP5PD ATP5H My032
sp|O94905|ERLN2_HUMAN	O94905	ERLN2_HUMAN	Erlin-2 (Endoplasmic reticulum lipid raft-associated protein 2) (Stomatin-prohibitin-flotillin-HflC/K domain-containing protein 2) (SPFH domain-containing protein 2)	ERLIN2 C8orf2 SPFH2 UNQ2441/PRO5003/PRO9924
sp|O95202|LETM1_HUMAN	O95202	LETM1_HUMAN	Mitochondrial proton/calcium exchanger protein (Leucine zipper-EF-hand-containing transmembrane protein 1)	LETM1
sp|O95292|VAPB_HUMAN	O95292	VAPB_HUMAN	Vesicle-associated membrane protein-associated protein B/C (VAMP-B/VAMP-C) (VAMP-associated protein B/C) (VAP-B/VAP-C)	VAPB UNQ484/PRO983
sp|O95302-3|FKBP9_HUMAN	O95302	FKBP9_HUMAN	Peptidyl-prolyl cis-trans isomerase FKBP9 (PPIase FKBP9) (EC 5.2.1.8) (63 kDa FK506-binding protein) (63 kDa FKBP) (FKBP-63) (FK506-binding protein 9) (FKBP-9) (Rotamase)	FKBP9 FKBP60 FKBP63
sp|O95487-2|SC24B_HUMAN	O95487	SC24B_HUMAN	Protein transport protein Sec24B (SEC24-related protein B)	SEC24B
sp|P00167-2|CYB5_HUMAN	P00167	CYB5_HUMAN	Cytochrome b5 (Microsomal cytochrome b5 type A) (MCB5)	CYB5A CYB5
sp|P04844-2|RPN2_HUMAN	P04844	RPN2_HUMAN	Dolichyl-diphosphooligosaccharide--protein glycosyltransferase subunit 2 (Dolichyl-diphosphooligosaccharide--protein glycosyltransferase 63 kDa subunit) (RIBIIR) (Ribophorin II) (RPN-II) (Ribophorin-2)	RPN2
sp|P05026-2|AT1B1_HUMAN	P05026	AT1B1_HUMAN	Sodium/potassium-transporting ATPase subunit beta-1 (Sodium/potassium-dependent ATPase subunit beta-1)	ATP1B1 ATP1B
sp|P07585|PGS2_HUMAN	P07585	PGS2_HUMAN	Decorin (Bone proteoglycan II) (PG-S2) (PG40)	DCN SLRR1B
sp|P09471|GNAO_HUMAN	P09471	GNAO_HUMAN	Guanine nucleotide-binding protein G(o) subunit alpha	GNAO1
sp|P11279|LAMP1_HUMAN	P11279	LAMP1_HUMAN	Lysosome-associated membrane glycoprotein 1 (LAMP-1) (Lysosome-associated membrane protein 1) (CD107 antigen-like family member A) (CD antigen CD107a)	LAMP1
sp|P11908-2|PRPS2_HUMAN	P11908	PRPS2_HUMAN	Ribose-phosphate pyrophosphokinase 2 (EC 2.7.6.1) (PPRibP) (Phosphoribosyl pyrophosphate synthase II) (PRS-II)	PRPS2
sp|P15927-2|RFA2_HUMAN	P15927	RFA2_HUMAN	Replication protein A 32 kDa subunit (RP-A p32) (Replication factor A protein 2) (RF-A protein 2) (Replication protein A 34 kDa subunit) (RP-A p34)	RPA2 REPA2 RPA32 RPA34
sp|P18615-3|NELFE_HUMAN	P18615	NELFE_HUMAN	Negative elongation factor E (NELF-E) (RNA-binding protein RD)	NELFE RD RDBP
sp|P30038-3|AL4A1_HUMAN	P30038	AL4A1_HUMAN	Delta-1-pyrroline-5-carboxylate dehydrogenase, mitochondrial (P5C dehydrogenase) (EC 1.2.1.88) (Aldehyde dehydrogenase family 4 member A1) (L-glutamate gamma-semialdehyde dehydrogenase)	ALDH4A1 ALDH4 P5CDH
sp|P35232|PHB_HUMAN	P35232	PHB_HUMAN	Prohibitin	PHB
sp|P35613-2|BASI_HUMAN	P35613-2	BASI_HUMAN	Basigin, isoform 2 (5F7) (Collagenase stimulatory factor) (Extracellular matrix metalloproteinase inducer) (EMMPRIN) (Leukocyte activation antigen M6) (OK blood group antigen) (Tumor cell-derived collagenase stimulatory factor) (TCSF) (CD antigen CD147)	BSG UNQ6505/PRO21383
sp|P35613-3|BASI_HUMAN	P35613-3	BASI_HUMAN	Basigin, isoform 3 (5F7) (Collagenase stimulatory factor) (Extracellular matrix metalloproteinase inducer) (EMMPRIN) (Leukocyte activation antigen M6) (OK blood group antigen) (Tumor cell-derived collagenase stimulatory factor) (TCSF) (CD antigen CD147)
sp|P36269-3|GGT5_HUMAN	P36269	GGT5_HUMAN	Glutathione hydrolase 5 proenzyme (EC 3.4.19.13) (Gamma-glutamyl transpeptidase-related enzyme) (GGT-rel) (Gamma-glutamyltransferase 5) (GGT 5) (EC 2.3.2.2) (Gamma-glutamyltransferase-like activity 1) (Gamma-glutamyltranspeptidase 5) (Leukotriene-C4 hydrolase) (EC 3.4.19.14) [Cleaved into: Glutathione hydrolase 5 heavy chain; Glutathione hydrolase 5 light chain]	GGT5 GGTLA1
sp|P36542|ATPG_HUMAN	P36542	ATPG_HUMAN	ATP synthase subunit gamma, mitochondrial (ATP synthase F1 subunit gamma) (F-ATPase gamma subunit)	ATP5F1C ATP5C ATP5C1 ATP5CL1
sp|P36957|ODO2_HUMAN	P36957	ODO2_HUMAN	Dihydrolipoyllysine-residue succinyltransferase component of 2-oxoglutarate dehydrogenase complex, mitochondrial (EC 2.3.1.61) (2-oxoglutarate dehydrogenase complex component E2) (OGDC-E2) (Dihydrolipoamide succinyltransferase component of 2-oxoglutarate dehydrogenase complex) (E2K)	DLST DLTS
sp|P49137-2|MAPK2_HUMAN	P49137	MAPK2_HUMAN	MAP kinase-activated protein kinase 2 (MAPK-activated protein kinase 2) (MAPKAP kinase 2) (MAPKAP-K2) (MAPKAPK-2) (MK-2) (MK2) (EC 2.7.11.1)	MAPKAPK2
sp|P55285|CADH6_HUMAN	P55285	CADH6_HUMAN	Cadherin-6 (Kidney cadherin) (K-cadherin)	CDH6
sp|P61960|UFM1_HUMAN	P61960	UFM1_HUMAN	Ubiquitin-fold modifier 1	UFM1 C13orf20 BM-002
sp|P62316|SMD2_HUMAN	P62316	SMD2_HUMAN	Small nuclear ribonucleoprotein Sm D2 (Sm-D2) (snRNP core protein D2)	SNRPD2 SNRPD1
sp|P63092-3|GNAS2_HUMAN	P63092	GNAS2_HUMAN	Guanine nucleotide-binding protein G(s) subunit alpha isoforms short (Adenylate cyclase-stimulating G alpha protein)	GNAS GNAS1 GSP
sp|Q00325-2|MPCP_HUMAN	Q00325	MPCP_HUMAN	Phosphate carrier protein, mitochondrial (Phosphate transport protein) (PTP) (Solute carrier family 25 member 3)	SLC25A3 PHC OK/SW-cl.48
sp|Q09666|AHNK_HUMAN	Q09666	AHNK_HUMAN	Neuroblast differentiation-associated protein AHNAK (Desmoyokin)	AHNAK PM227
sp|Q12996|CSTF3_HUMAN	Q12996	CSTF3_HUMAN	Cleavage stimulation factor subunit 3 (CF-1 77 kDa subunit) (Cleavage stimulation factor 77 kDa subunit) (CSTF 77 kDa subunit) (CstF-77)	CSTF3
sp|Q13243-3|SRSF5_HUMAN	Q13243	SRSF5_HUMAN	Serine/arginine-rich splicing factor 5 (Delayed-early protein HRS) (Pre-mRNA-splicing factor SRP40) (Splicing factor, arginine/serine-rich 5)	SRSF5 HRS SFRS5 SRP40
sp|Q13568-2|IRF5_HUMAN	Q13568	IRF5_HUMAN	Interferon regulatory factor 5 (IRF-5)	IRF5
sp|Q13907-2|IDI1_HUMAN	Q13907	IDI1_HUMAN	Isopentenyl-diphosphate Delta-isomerase 1 (EC 5.3.3.2) (Isopentenyl pyrophosphate isomerase 1) (IPP isomerase 1) (IPPI1)	IDI1
sp|Q14108|SCRB2_HUMAN	Q14108	SCRB2_HUMAN	Lysosome membrane protein 2 (85 kDa lysosomal membrane sialoglycoprotein) (LGP85) (CD36 antigen-like 2) (Lysosome membrane protein II) (LIMP II) (Scavenger receptor class B member 2) (CD antigen CD36)	SCARB2 CD36L2 LIMP2 LIMPII
sp|Q14137|BOP1_HUMAN	Q14137	BOP1_HUMAN	Ribosome biogenesis protein BOP1 (Block of proliferation 1 protein)	BOP1 KIAA0124
sp|Q14151|SAFB2_HUMAN	Q14151	SAFB2_HUMAN	Scaffold attachment factor B2 (SAF-B2)	SAFB2 KIAA0138
sp|Q15149-5|PLEC_HUMAN	Q15149	PLEC_HUMAN	Plectin (PCN) (PLTN) (Hemidesmosomal protein 1) (HD1) (Plectin-1)	PLEC PLEC1
sp|Q15393|SF3B3_HUMAN	Q15393	SF3B3_HUMAN	Splicing factor 3B subunit 3 (Pre-mRNA-splicing factor SF3b 130 kDa subunit) (SF3b130) (STAF130) (Spliceosome-associated protein 130) (SAP 130)	SF3B3 KIAA0017 SAP130
sp|Q16853|AOC3_HUMAN	Q16853	AOC3_HUMAN	Membrane primary amine oxidase (EC 1.4.3.21) (Copper amine oxidase) (HPAO) (Semicarbazide-sensitive amine oxidase) (SSAO) (Vascular adhesion protein 1) (VAP-1)	AOC3 VAP1
sp|Q5JTV8|TOIP1_HUMAN	Q5JTV8	TOIP1_HUMAN	Torsin-1A-interacting protein 1 (Lamin-associated protein 1B) (LAP1B)	TOR1AIP1 LAP1
sp|Q5VSL9-3|STRP1_HUMAN	Q5VSL9	STRP1_HUMAN	Striatin-interacting protein 1 (Protein FAM40A)	STRIP1 FAM40A KIAA1761
sp|Q5VTL8|PR38B_HUMAN	Q5VTL8	PR38B_HUMAN	Pre-mRNA-splicing factor 38B (Sarcoma antigen NY-SAR-27)	PRPF38B
sp|Q6IA86-2|ELP2_HUMAN	Q6IA86	ELP2_HUMAN	Elongator complex protein 2 (ELP2) (SHINC-2) (STAT3-interacting protein 1) (StIP1)	ELP2 STATIP1
sp|Q7L576|CYFP1_HUMAN	Q7L576	CYFP1_HUMAN	Cytoplasmic FMR1-interacting protein 1 (Specifically Rac1-associated protein 1) (Sra-1) (p140sra-1)	CYFIP1 KIAA0068
sp|Q86WA6-2|BPHL_HUMAN	Q86WA6	BPHL_HUMAN	Valacyclovir hydrolase (VACVase) (Valacyclovirase) (EC 3.1.-.-) (Biphenyl hydrolase-like protein) (Biphenyl hydrolase-related protein) (Bph-rp) (Breast epithelial mucin-associated antigen) (MCNAA)	BPHL MCNAA
sp|Q86YS6|RAB43_HUMAN	Q86YS6	RAB43_HUMAN	Ras-related protein Rab-43 (Ras-related protein Rab-41)	RAB43 RAB41
sp|Q8IUI8-2|CRLF3_HUMAN	Q8IUI8	CRLF3_HUMAN	Cytokine receptor-like factor 3 (Cytokine receptor-like molecule 9) (CREME-9) (Cytokine receptor-related protein 4) (Type I cytokine receptor-like factor p48)	CRLF3 CREME9 CRLM9 CYTOR4 P48
sp|Q8NCN5|PDPR_HUMAN	Q8NCN5	PDPR_HUMAN	Pyruvate dehydrogenase phosphatase regulatory subunit, mitochondrial (PDPr)	PDPR KIAA1990
sp|Q8TCT9-5|HM13_HUMAN	Q8TCT9	HM13_HUMAN	Minor histocompatibility antigen H13 (EC 3.4.23.-) (Intramembrane protease 1) (IMP-1) (IMPAS-1) (hIMP1) (Presenilin-like protein 3) (Signal peptide peptidase)	HM13 H13 IMP1 PSL3 SPP MSTP086
sp|Q8TDQ7-3|GNPI2_HUMAN	Q8TDQ7	GNPI2_HUMAN	Glucosamine-6-phosphate isomerase 2 (EC 3.5.99.6) (Glucosamine-6-phosphate deaminase 2) (GNPDA 2) (GlcN6P deaminase 2) (Glucosamine-6-phosphate isomerase SB52)	GNPDA2 GNP2
sp|Q92599|SEPT8_HUMAN	Q92599	SEPT8_HUMAN	Septin-8	SEPTIN8 KIAA0202 SEPT8
sp|Q92608-2|DOCK2_HUMAN	Q92608	DOCK2_HUMAN	Dedicator of cytokinesis protein 2	DOCK2 KIAA0209
sp|Q96AY3|FKB10_HUMAN	Q96AY3	FKB10_HUMAN	Peptidyl-prolyl cis-trans isomerase FKBP10 (PPIase FKBP10) (EC 5.2.1.8) (65 kDa FK506-binding protein) (65 kDa FKBP) (FKBP-65) (FK506-binding protein 10) (FKBP-10) (Immunophilin FKBP65) (Rotamase)	FKBP10 FKBP65 PSEC0056
sp|Q96CG8|CTHR1_HUMAN	Q96CG8	CTHR1_HUMAN	Collagen triple helix repeat-containing protein 1	CTHRC1 UNQ762/PRO1550
sp|Q96JB2|COG3_HUMAN	Q96JB2	COG3_HUMAN	Conserved oligomeric Golgi complex subunit 3 (COG complex subunit 3) (Component of oligomeric Golgi complex 3) (Vesicle-docking protein SEC34 homolog) (p94)	COG3 SEC34
sp|Q96JJ7|TMX3_HUMAN	Q96JJ7	TMX3_HUMAN	Protein disulfide-isomerase TMX3 (EC 5.3.4.1) (Thioredoxin domain-containing protein 10) (Thioredoxin-related transmembrane protein 3)	TMX3 KIAA1830 TXNDC10
sp|Q96PP8|GBP5_HUMAN	Q96PP8	GBP5_HUMAN	Guanylate-binding protein 5 (EC 3.6.5.-) (GBP-TA antigen) (GTP-binding protein 5) (GBP-5) (Guanine nucleotide-binding protein 5)	GBP5 UNQ2427/PRO4987
sp|Q96RQ9-2|OXLA_HUMAN	Q96RQ9	OXLA_HUMAN	L-amino-acid oxidase (LAAO) (LAO) (EC 1.4.3.2) (Interleukin-4-induced protein 1) (IL4-induced protein 1) (Protein Fig-1) (hFIG1)	IL4I1 FIG1 UNQ636/PRO1265
sp|Q99828-2|CIB1_HUMAN	Q99828	CIB1_HUMAN	Calcium and integrin-binding protein 1 (CIB) (Calcium- and integrin-binding protein) (CIBP) (Calmyrin) (DNA-PKcs-interacting protein) (Kinase-interacting protein) (KIP) (SNK-interacting protein 2-28) (SIP2-28)	CIB1 CIB KIP PRKDCIP
sp|Q9BRX8-2|F213A_HUMAN	Q9BRX8	PXL2A_HUMAN	Peroxiredoxin-like 2A (Peroxiredoxin-like 2 activated in M-CSF stimulated monocytes) (Protein PAMM) (Redox-regulatory protein FAM213A)	PRXL2A C10orf58 FAM213A PAMM PRO2290 PSEC0139 UNQ611/PRO1198
sp|Q9BRZ2|TRI56_HUMAN	Q9BRZ2	TRI56_HUMAN	E3 ubiquitin-protein ligase TRIM56 (EC 2.3.2.27) (RING finger protein 109) (RING-type E3 ubiquitin transferase TRIM56) (Tripartite motif-containing protein 56)	TRIM56 RNF109
sp|Q9NSY2|STAR5_HUMAN	Q9NSY2	STAR5_HUMAN	StAR-related lipid transfer protein 5 (START domain-containing protein 5) (StARD5)	STARD5
sp|Q9NVJ2|ARL8B_HUMAN	Q9NVJ2	ARL8B_HUMAN	ADP-ribosylation factor-like protein 8B (ADP-ribosylation factor-like protein 10C) (Novel small G protein indispensable for equal chromosome segregation 1)	ARL8B ARL10C GIE1
sp|Q9NXG6-3|P4HTM_HUMAN	Q9NXG6	P4HTM_HUMAN	Transmembrane prolyl 4-hydroxylase (P4H-TM) (EC 1.14.11.29) (Hypoxia-inducible factor prolyl hydroxylase 4) (HIF-PH4) (HIF-prolyl hydroxylase 4) (HPH-4)	P4HTM PH4
sp|Q9NZT2-2|OGFR_HUMAN	Q9NZT2	OGFR_HUMAN	Opioid growth factor receptor (OGFr) (Protein 7-60) (Zeta-type opioid receptor)	OGFR
sp|Q9P0J0|NDUAD_HUMAN	Q9P0J0	NDUAD_HUMAN	NADH dehydrogenase [ubiquinone] 1 alpha subcomplex subunit 13 (Cell death regulatory protein GRIM-19) (Complex I-B16.6) (CI-B16.6) (Gene associated with retinoic and interferon-induced mortality 19 protein) (GRIM-19) (Gene associated with retinoic and IFN-induced mortality 19 protein) (NADH-ubiquinone oxidoreductase B16.6 subunit)	NDUFA13 GRIM19 CDA016 CGI-39
sp|Q9UHG3|PCYOX_HUMAN	Q9UHG3	PCYOX_HUMAN	Prenylcysteine oxidase 1 (EC 1.8.3.5) (Prenylcysteine lyase)	PCYOX1 KIAA0908 PCL1 UNQ597/PRO1183
sp|Q9UQ80|PA2G4_HUMAN	Q9UQ80	PA2G4_HUMAN	Proliferation-associated protein 2G4 (Cell cycle protein p38-2G4 homolog) (hG4-1) (ErbB3-binding protein 1)	PA2G4 EBP1
sp|Q9Y320-2|TMX2_HUMAN	Q9Y320	TMX2_HUMAN	Thioredoxin-related transmembrane protein 2 (Cell proliferation-inducing gene 26 protein) (Thioredoxin domain-containing protein 14)	TMX2 TXNDC14 CGI-31 My009 PIG26 PSEC0045 UNQ237/PRO270
sp|Q9Y3I1|FBX7_HUMAN	Q9Y3I1	FBX7_HUMAN	F-box only protein 7	FBXO7 FBX7
sp|Q9Y6W5|WASF2_HUMAN	Q9Y6W5	WASF2_HUMAN	Wiskott-Aldrich syndrome protein family member 2 (WASP family protein member 2) (Protein WAVE-2) (Verprolin homology domain-containing protein 2)	WASF2 WAVE2
SQRD_HUMAN	Q9Y6N5	SQOR_HUMAN	Sulfide:quinone oxidoreductase, mitochondrial (SQOR) (EC 1.8.5.8) (Sulfide dehydrogenase-like) (Sulfide quinone oxidoreductase)	SQOR SQRDL CGI-44
SYAP1_HUMAN	Q96A49	SYAP1_HUMAN	Synapse-associated protein 1 (BSD domain-containing signal transducer and Akt interactor protein) (BSTA)	SYAP1 PRO3113
SYCM_HUMAN	Q9HA77	SYCM_HUMAN	Probable cysteine--tRNA ligase, mitochondrial (EC 6.1.1.16) (Cysteinyl-tRNA synthetase) (CysRS)	CARS2 OK/SW-cl.10
TCAL2_HUMAN	Q9H3H9	TCAL2_HUMAN	Transcription elongation factor A protein-like 2 (TCEA-like protein 2) (Transcription elongation factor S-II protein-like 2)	TCEAL2 My048 MY0876G0
TIMP2_HUMAN	P16035	TIMP2_HUMAN	Metalloproteinase inhibitor 2 (CSC-21K) (Tissue inhibitor of metalloproteinases 2) (TIMP-2)	TIMP2
TMED2_HUMAN	Q15363	TMED2_HUMAN	Transmembrane emp24 domain-containing protein 2 (Membrane protein p24A) (p24) (p24 family protein beta-1) (p24beta1)	TMED2 RNP24
TOM22_HUMAN	Q9NS69	TOM22_HUMAN	Mitochondrial import receptor subunit TOM22 homolog (hTom22) (1C9-2) (Translocase of outer membrane 22 kDa subunit homolog)	TOMM22 TOM22
TRI65_HUMAN	Q6PJ69	TRI65_HUMAN	Tripartite motif-containing protein 65	TRIM65
WASH6_HUMAN	Q9NQA3	WASH6_HUMAN	WAS protein family homolog 6 (Protein FAM39A)	WASH6P CXYorf1 FAM39A
WBP11_HUMAN	Q9Y2W2	WBP11_HUMAN	WW domain-binding protein 11 (WBP-11) (Npw38-binding protein) (NpwBP) (SH3 domain-binding protein SNP70) (Splicing factor that interacts with PQBP-1 and PP1)	WBP11 NPWBP SIPP1 SNP70
WDR12_HUMAN	Q9GZL7	WDR12_HUMAN	Ribosome biogenesis protein WDR12 (WD repeat-containing protein 12)	WDR12

## Sheet: Intersect Swab-Tumor
Intersection: Swab, Tumor (1423 proteins)
Protein accession numbers	Entry	Entry name	Protein names	Gene names
1A30_HUMAN	P04439	HLAA_HUMAN	HLA class I histocompatibility antigen, A alpha chain (Human leukocyte antigen A) (HLA-A)	HLA-A HLAA
1A74_HUMAN	P04439	HLAA_HUMAN	HLA class I histocompatibility antigen, A alpha chain (Human leukocyte antigen A) (HLA-A)	HLA-A HLAA
1A80_HUMAN	P04439	HLAA_HUMAN	HLA class I histocompatibility antigen, A alpha chain (Human leukocyte antigen A) (HLA-A)	HLA-A HLAA
1B07_HUMAN	P01889	HLAB_HUMAN	HLA class I histocompatibility antigen, B alpha chain (Human leukocyte antigen B) (HLA-B)	HLA-B HLAB
1B59_HUMAN
1B78_HUMAN	P01889	HLAB_HUMAN	HLA class I histocompatibility antigen, B alpha chain (Human leukocyte antigen B) (HLA-B)	HLA-B HLAB
1C01_HUMAN	P10321	HLAC_HUMAN	HLA class I histocompatibility antigen, C alpha chain (HLA-C) (HLA-Cw) (Human leukocyte antigen C)	HLA-C HLAC
2ABD_HUMAN	Q66LE6	2ABD_HUMAN	Serine/threonine-protein phosphatase 2A 55 kDa regulatory subunit B delta isoform (PP2A subunit B isoform B55-delta) (PP2A subunit B isoform PR55-delta) (PP2A subunit B isoform R2-delta) (PP2A subunit B isoform delta)	PPP2R2D KIAA1541
2B11_HUMAN	P01911	DRB_HUMAN	HLA class II histocompatibility antigen, DRB1 beta chain (Human leukocyte antigen DRB1) (HLA-DRB1)	HLA-DRB1
2B17_HUMAN	P01911	DRB_HUMAN	HLA class II histocompatibility antigen, DRB1 beta chain (Human leukocyte antigen DRB1) (HLA-DRB1)	HLA-DRB1
3HIDH_HUMAN	P31937	3HIDH_HUMAN	3-hydroxyisobutyrate dehydrogenase, mitochondrial (HIBADH) (EC 1.1.1.31)	HIBADH
A0A024R4E5_HUMAN	A0A024R4E5	A0A024R4E5_HUMAN	High density lipoprotein binding protein (Vigilin), isoform CRA_a (Vigilin)	HDLBP hCG_33048
A0A075B6E5_HUMAN	A0A075B6E5	A0A075B6E5_HUMAN	Protein enabled homolog (Fragment)	ENAH
A0A075B6G3_HUMAN	A0A075B6G3	A0A075B6G3_HUMAN	Dystrophin	DMD
A0A075B746_HUMAN	P82921	RT21_HUMAN	28S ribosomal protein S21, mitochondrial (MRP-S21) (S21mt) (Mitochondrial small ribosomal subunit protein bS21m)	MRPS21 RPMS21 MDS016
A0A087WSY5_HUMAN	A0A087WSY5	A0A087WSY5_HUMAN	Carboxypeptidase B2	CPB2
A0A087WT12_HUMAN	A0A087WT12	A0A087WT12_HUMAN	Glutathione peroxidase	GPX4
A0A087WT54_HUMAN	A0A087WT54	A0A087WT54_HUMAN	Hepatoma-derived growth factor-related protein 2 (Fragment)	HDGFL2
A0A087WT95_HUMAN	A0A087WT95	A0A087WT95_HUMAN	Acyl-coenzyme A thioesterase 2, mitochondrial	ACOT2
A0A087WTA8_HUMAN	A0A087WTA8	A0A087WTA8_HUMAN	Collagen alpha-2(I) chain	COL1A2
A0A087WTG3_HUMAN	A0A087WTG3	A0A087WTG3_HUMAN	Cullin-3	CUL3
A0A087WU53_HUMAN	A0A087WU53	A0A087WU53_HUMAN	Magnesium transporter protein 1	MAGT1
A0A087WUC6_HUMAN	A0A087WUC6	A0A087WUC6_HUMAN	Signal peptidase complex subunit 2	SPCS2
A0A087WUL9_HUMAN	A0A087WUL9	A0A087WUL9_HUMAN	26S proteasome non-ATPase regulatory subunit 13	PSMD13
A0A087WUS0_HUMAN	P62847	RS24_HUMAN	40S ribosomal protein S24	RPS24
A0A087WUT6_HUMAN	A0A087WUT6	A0A087WUT6_HUMAN	Eukaryotic translation initiation factor 5B	EIF5B
A0A087WUV6_HUMAN	A0A087WUV6	A0A087WUV6_HUMAN	AT-rich interactive domain-containing protein 1A	ARID1A
A0A087WUX8_HUMAN	A0A087WUX8	A0A087WUX8_HUMAN	MICOS complex subunit	APOOL
A0A087WVP4_HUMAN	A0A087WVP4	A0A087WVP4_HUMAN	Smoothelin	SMTN
A0A087WWA5_HUMAN	A0A087WWA5	A0A087WWA5_HUMAN	Tenascin-X	TNXB
A0A087WWI6_HUMAN	A0A087WWI6	A0A087WWI6_HUMAN	DDB1- and CUL4-associated factor 7 (Fragment)	DCAF7
A0A087WWJ2_HUMAN	A0A087WWJ2	A0A087WWJ2_HUMAN	N-alpha-acetyltransferase 50	NAA50
A0A087WWM0_HUMAN	A0A087WWM0	A0A087WWM0_HUMAN	Trafficking protein particle complex subunit	TRAPPC3
A0A087WWR8_HUMAN	A0A087WWR8	A0A087WWR8_HUMAN	Extracellular sulfatase Sulf-1	SULF1
A0A087WXB0_HUMAN	A0A087WXB0	A0A087WXB0_HUMAN	Secretory carrier-associated membrane protein (Secretory carrier membrane protein)	SCAMP1
A0A087WXP0_HUMAN	A0A087WXP0	A0A087WXP0_HUMAN	Azurocidin	AZU1
A0A087WYB4_HUMAN	A0A087WYB4	A0A087WYB4_HUMAN	Stomatin-like protein 2, mitochondrial	STOML2
A0A087WYF7_HUMAN	A0A087WYF7	A0A087WYF7_HUMAN	MICOS complex subunit	APOOL
A0A087WYI2_HUMAN	A0A087WYI2	A0A087WYI2_HUMAN	Ena/VASP-like protein	EVL
A0A087WYV9_HUMAN	A0A087WYV9	A0A087WYV9_HUMAN	SYNJ2BP-COX16 readthrough	SYNJ2BP-COX16
A0A087WZL0_HUMAN	A0A087WZL0	A0A087WZL0_HUMAN	Pleckstrin homology-like domain family B member 1 (Fragment)	PHLDB1
A0A087WZR6_HUMAN	Q9BY67	CADM1_HUMAN	Cell adhesion molecule 1	CADM1
A0A087WZT3_HUMAN	A0A087WZT3	A0A087WZT3_HUMAN	BolA-like protein 2	BOLA2B BOLA2
A0A087X020_HUMAN	A0A087X020	A0A087X020_HUMAN	Ribosome maturation protein SBDS	SBDS
A0A087X055_HUMAN	A0A087X055	A0A087X055_HUMAN	Ras-responsive element-binding protein 1	RREB1
A0A087X0W9_HUMAN	A0A087X0W9	A0A087X0W9_HUMAN	Deubiquitinase OTUD6B (OTU domain containing 6B, isoform CRA_b)	OTUD6B hCG_32310
A0A087X163_HUMAN	A0A087X163	A0A087X163_HUMAN	Ras-related protein Rab-18	RAB18
A0A087X1A5_HUMAN	A0A087X1A5	A0A087X1A5_HUMAN	Double-stranded RNA-binding protein Staufen homolog 1	STAU1
A0A087X1I8_HUMAN	Q7Z3E5	ARMC9_HUMAN	LisH domain-containing protein ARMC9 (Armadillo repeat-containing protein 9) (Melanoma/melanocyte-specific tumor antigen KU-MEL-1) (NS21)	ARMC9 KIAA1868
A0A087X1R1_HUMAN	A0A087X1R1	A0A087X1R1_HUMAN	Smoothelin	SMTN
A0A087X1U0_HUMAN	A0A087X1U0	A0A087X1U0_HUMAN	Tryptase beta-2	TPSB2
A0A096LP12_HUMAN	A0A096LP12	A0A096LP12_HUMAN	Glutamine amidotransferase-like class 1 domain-containing protein 3A, mitochondrial (Glutamine amidotransferase-like class 1 domain-containing protein 3B, mitochondrial) (Fragment)	GATD3B GATD3A
A0A096LP25_HUMAN	A0A096LP25	A0A096LP25_HUMAN	AP2-associated protein kinase 1 (Fragment)	AAK1
A0A0A0MQR1_HUMAN	Q9Y4K4	M4K5_HUMAN	Mitogen-activated protein kinase kinase kinase kinase 5 (EC 2.7.11.1) (Kinase homologous to SPS1/STE20) (KHS) (MAPK/ERK kinase kinase kinase 5) (MEK kinase kinase 5) (MEKKK 5)	MAP4K5
A0A0A0MQT0_HUMAN	A0A0A0MQT0	A0A0A0MQT0_HUMAN	Retinol binding protein 1, cellular (Retinol-binding protein 1)	RBP1 hCG_16055
A0A0A0MQW0_HUMAN	A0A0A0MQW0	A0A0A0MQW0_HUMAN	Myelin expression factor 2 (Myelin expression factor 2, isoform CRA_b)	MYEF2 hCG_40072
A0A0A0MR13_HUMAN	A0A0A0MR13	A0A0A0MR13_HUMAN	Guanine nucleotide-binding protein G(s) subunit alpha isoforms short	GNAS
A0A0A0MRE9_HUMAN	A0A0A0MRE9	A0A0A0MRE9_HUMAN	A-kinase anchor protein 9	AKAP9
A0A0A0MRI2_HUMAN	A0A0A0MRI2	A0A0A0MRI2_HUMAN	Sorting nexin	SNX6 hCG_2013610
A0A0A0MRK6_HUMAN	Q13505	MTX1_HUMAN	Metaxin-1 (Mitochondrial outer membrane import complex protein 1)	MTX1 MTX MTXN
A0A0A0MS24_HUMAN	O60237	MYPT2_HUMAN	Protein phosphatase 1 regulatory subunit 12B (Myosin phosphatase-targeting subunit 2) (Myosin phosphatase target subunit 2)	PPP1R12B MYPT2
A0A0A0MS41_HUMAN	Q9BWM7	SFXN3_HUMAN	Sideroflexin OS=Homo sapiens GN=SFXN3 PE=1 SV=1	SFXN3
A0A0A0MS87_HUMAN	A0A0A0MS87	A0A0A0MS87_HUMAN	Protein NDRG2	NDRG2
A0A0A0MS96_HUMAN	A0A0A0MS96	A0A0A0MS96_HUMAN	Lys-63-specific deubiquitinase BRCC36 (Fragment)	BRCC3
A0A0A0MSJ0_HUMAN	A0A0A0MSJ0	A0A0A0MSJ0_HUMAN	ATP-dependent RNA helicase DDX42	DDX42
A0A0A0MSV6_HUMAN	A0A0A0MSV6	A0A0A0MSV6_HUMAN	Complement C1q subcomponent subunit B (Fragment)	C1QB
A0A0A0MSV9_HUMAN	A0A0A0MSV9	A0A0A0MSV9_HUMAN	Tapasin	TAPBP
A0A0A0MT33_HUMAN	A0A0A0MT33	A0A0A0MT33_HUMAN	SR-related and CTD-associated factor 8	SCAF8
A0A0A0MT60_HUMAN	Q5T1M5	FKB15_HUMAN	FK506-binding protein 15 (Fragment) OS=Homo sapiens GN=FKBP15 PE=1 SV=1	FKBP15
A0A0A0MT83_HUMAN	A0A0A0MT83	A0A0A0MT83_HUMAN	Isovaleryl-CoA dehydrogenase isoform 1 (Isovaleryl-CoA dehydrogenase, mitochondrial)	IVD
A0A0A0MTN0_HUMAN	A0A0A0MTN0	A0A0A0MTN0_HUMAN	Cullin-2	CUL2
A0A0B4J1R2_HUMAN	A0A0B4J1R2	A0A0B4J1R2_HUMAN	Acyl-CoA synthetase short-chain family member 3, mitochondrial (FLJ21963 protein, isoform CRA_b)	ACSS3 FLJ21963 hCG_23730
A0A0B4J1Z1_HUMAN	A0A0B4J1Z1	A0A0B4J1Z1_HUMAN	Serine/arginine-rich-splicing factor 7 (Splicing factor, arginine/serine-rich 7, 35kDa, isoform CRA_a)	SRSF7 SFRS7 hCG_15878
A0A0B4J207_HUMAN	A0A0B4J207	A0A0B4J207_HUMAN	Ribose-phosphate pyrophosphokinase 3	PRPS1L1
A0A0B4J211_HUMAN	A0A0B4J211	A0A0B4J211_HUMAN	ATPase family AAA domain-containing protein 2	ATAD2
A0A0B4J2E5_HUMAN	A0A0B4J2E5	A0A0B4J2E5_HUMAN	Uncharacterized protein	LOC102724159
A0A0C4DG44_HUMAN	A0A0C4DG44	A0A0C4DG44_HUMAN	Serine protease HTRA2, mitochondrial (Fragment)	HTRA2
A0A0C4DGB2_HUMAN	A0A0C4DGB2	A0A0C4DGB2_HUMAN	Glutamate--cysteine ligase catalytic subunit	GCLC
A0A0C4DGS5_HUMAN	Q08379	GOGA2_HUMAN	Golgin subfamily A member 2 (130 kDa cis-Golgi matrix protein) (GM130) (GM130 autoantigen) (Golgin-95)	GOLGA2
A0A0C4DH32_HUMAN	A0A0C4DH32	HV320_HUMAN	Immunoglobulin heavy variable 3-20	IGHV3-20
A0A0C4DH47_HUMAN	A0A0C4DH47	A0A0C4DH47_HUMAN	Thromboxane-A synthase	TBXAS1
A0A0D9SEM9_HUMAN	A0A0D9SEM9	A0A0D9SEM9_HUMAN	ATP-dependent RNA helicase DDX39A (Fragment)	DDX39A
A0A0D9SEN1_HUMAN	A0A0D9SEN1	A0A0D9SEN1_HUMAN	Prolyl endopeptidase FAP	FAP
A0A0D9SF30_HUMAN	A0A0D9SF30	A0A0D9SF30_HUMAN	Neural cell adhesion molecule 1 (Fragment)	NCAM1
A0A0D9SF63_HUMAN	A0A0D9SF63	A0A0D9SF63_HUMAN	F-box-like/WD repeat-containing protein TBL1XR1	TBL1XR1
A0A0D9SFK2_HUMAN	A0A0D9SFK2	A0A0D9SFK2_HUMAN	Unconventional myosin-XVIIIa	MYO18A
A0A0G2JH66_HUMAN	A0A0G2JH66	A0A0G2JH66_HUMAN	HLA class I histocompatibility antigen, alpha chain F	HLA-F
A0A0G2JHC2_HUMAN	A0A0G2JHC2	A0A0G2JHC2_HUMAN	PPP1R18 (Phostensin)	PPP1R18
A0A0G2JJD3_HUMAN	A0A0G2JJD3	A0A0G2JJD3_HUMAN	HLA-B associated transcript 5, isoform CRA_b (Phosphatidylserine lipase ABHD16A)	ABHD16A BAT5 hCG_43724
A0A0G2JJQ8_HUMAN	A0A0G2JJQ8	A0A0G2JJQ8_HUMAN	HLA class II histocompatibility antigen, DR beta 4 chain (MHC class II antigen)	HLA-DRB4
A0A0G2JLB3_HUMAN	A0A0G2JLB3	A0A0G2JLB3_HUMAN	Glucosylceramidase (EC 3.2.1.45)	GBA
A0A0J9YW33_HUMAN	A0A0J9YW33	A0A0J9YW33_HUMAN	Syntaxin-3	STX3
A0A0J9YWY6_HUMAN	A0A0J9YWY6	A0A0J9YWY6_HUMAN	Supervillin (Fragment)	SVIL
A0A0R4J2E8_HUMAN	A0A0R4J2E8	A0A0R4J2E8_HUMAN	Matrin-3	MATR3
A0A0U1RRC8_HUMAN	A0A0U1RRC8	A0A0U1RRC8_HUMAN	Glutamine--tRNA ligase (Fragment)	QARS1
A0A0U1RRH6_HUMAN	A0A0U1RRH6	A0A0U1RRH6_HUMAN	PHD finger protein 14	PHF14
A0A0U1RRI9_HUMAN	A0A0U1RRI9	A0A0U1RRI9_HUMAN	Glutamine--tRNA ligase (Fragment)	QARS1
A0A0U1RRM6_HUMAN	A0A0U1RRM6	A0A0U1RRM6_HUMAN	Protein enabled homolog	ENAH
A0A140LJL1_HUMAN	O43602	DCX_HUMAN	Neuronal migration protein doublecortin OS=Homo sapiens GN=DCX PE=1 SV=1	DCX
A0A140T8Y4_HUMAN	A0A140T8Y4	A0A140T8Y4_HUMAN	HLA class I histocompatibility antigen, A alpha chain	HLA-A
A0A140T942_HUMAN	A0A140T942	A0A140T942_HUMAN	HLA class I histocompatibility antigen, C alpha chain (Fragment)	HLA-C
A0A140T954_HUMAN	A0A140T954	A0A140T954_HUMAN	Valine--tRNA ligase (Fragment)	VARS1
A0A140T9T7_HUMAN	A0A140T9T7	A0A140T9T7_HUMAN	Antigen peptide transporter 1	TAP1
A0A1B0GTF3_HUMAN	A0A1B0GTF3	A0A1B0GTF3_HUMAN	Heat shock 70 kDa protein 12A	HSPA12A
A0A1B0GTJ7_HUMAN	A0A1B0GTJ7	A0A1B0GTJ7_HUMAN	Adenylosuccinate lyase (ASL) (EC 4.3.2.2) (Adenylosuccinase)	ADSL
A0A1B0GTU1_HUMAN	A0A1B0GTU1	ZC11B_HUMAN	Zinc finger CCCH domain-containing protein 11B	ZC3H11B ZC3HDC11B
A0A1B0GUA3_HUMAN	A0A1B0GUA3	A0A1B0GUA3_HUMAN	KIF-binding protein	KIFBP
A0A1B0GV68_HUMAN	A0A1B0GV68	A0A1B0GV68_HUMAN	FERM, ARHGEF and pleckstrin domain-containing protein 1	FARP1
A0A1B0GVU7_HUMAN	A0A1B0GVU7	A0A1B0GVU7_HUMAN	Talin-2	TLN2
A0A1B0GVU9_HUMAN	A0A1B0GVU9	A0A1B0GVU9_HUMAN	Glutamine--tRNA ligase (Fragment)	QARS1
A0A1B0GW23_HUMAN	A0A1B0GW23	A0A1B0GW23_HUMAN	ABHD14A-ACY1 readthrough (Fragment)	ABHD14A-ACY1
A2A2F0_HUMAN	A2A2F0	A2A2F0_HUMAN	Ral GTPase-activating protein subunit beta (Fragment)	RALGAPB
A6NDF3_HUMAN	A6NDF3	A6NDF3_HUMAN	Protein PBDC1	PBDC1
A6NMQ3_HUMAN	A6NMQ3	A6NMQ3_HUMAN	Alpha-endosulfine	ENSA
A8MQB8_HUMAN	A8MQB8	A8MQB8_HUMAN	Synaptic functional regulator FMR1	FMR1
A8MUH2_HUMAN	A8MUH2	A8MUH2_HUMAN	ATP synthase-coupling factor 6, mitochondrial (ATPase subunit F6)	ATP5PF
A8MVM1_HUMAN	A8MVM1	A8MVM1_HUMAN	Caspase-3	CASP3
A8MZ87_HUMAN	A8MZ87	A8MZ87_HUMAN	Kinesin light chain	KLC2
A9UJP8_HUMAN	A9UJP8	A9UJP8_HUMAN	Tetratricopeptide repeat protein 38 (Fragment)	TTC38
AAKB1_HUMAN	Q9Y478	AAKB1_HUMAN	5'-AMP-activated protein kinase subunit beta-1 (AMPK subunit beta-1) (AMPKb)	PRKAB1 AMPK
ABCE1_HUMAN	P61221	ABCE1_HUMAN	ATP-binding cassette sub-family E member 1 (2'-5'-oligoadenylate-binding protein) (HuHP68) (RNase L inhibitor) (Ribonuclease 4 inhibitor) (RNS4I)	ABCE1 RLI RNASEL1 RNASELI RNS4I OK/SW-cl.40
ACADS_HUMAN	P16219	ACADS_HUMAN	Short-chain specific acyl-CoA dehydrogenase, mitochondrial (SCAD) (EC 1.3.8.1) (Butyryl-CoA dehydrogenase)	ACADS
ACPM_HUMAN	O14561	ACPM_HUMAN	Acyl carrier protein, mitochondrial (ACP) (CI-SDAP) (NADH-ubiquinone oxidoreductase 9.6 kDa subunit)	NDUFAB1
ACSL3_HUMAN	O95573	ACSL3_HUMAN	Long-chain-fatty-acid--CoA ligase 3 (EC 6.2.1.3) (Arachidonate--CoA ligase) (EC 6.2.1.15) (Long-chain acyl-CoA synthetase 3) (LACS 3)	ACSL3 ACS3 FACL3 LACS3
ACTL8_HUMAN	Q9H568	ACTL8_HUMAN	Actin-like protein 8 (Cancer/testis antigen 57) (CT57)	ACTL8
ACTY_HUMAN	P42025	ACTY_HUMAN	Beta-centractin (Actin-related protein 1B) (ARP1B)	ACTR1B CTRN2
ACTZ_HUMAN	P61163	ACTZ_HUMAN	Alpha-centractin (Centractin) (ARP1) (Actin-RPV) (Centrosome-associated actin homolog)	ACTR1A CTRN1
ACYP1_HUMAN	P07311	ACYP1_HUMAN	Acylphosphatase-1 (EC 3.6.1.7) (Acylphosphatase, erythrocyte isozyme) (Acylphosphatase, organ-common type isozyme) (Acylphosphate phosphohydrolase 1)	ACYP1 ACYPE
ADAS_HUMAN	O00116	ADAS_HUMAN	Alkyldihydroxyacetonephosphate synthase, peroxisomal (Alkyl-DHAP synthase) (EC 2.5.1.26) (Aging-associated gene 5 protein) (Alkylglycerone-phosphate synthase)	AGPS AAG5
ADH1A_HUMAN	P07327	ADH1A_HUMAN	Alcohol dehydrogenase 1A (EC 1.1.1.1) (Alcohol dehydrogenase subunit alpha)	ADH1A ADH1
ADH1G_HUMAN	P00326	ADH1G_HUMAN	Alcohol dehydrogenase 1C (EC 1.1.1.1) (Alcohol dehydrogenase subunit gamma)	ADH1C ADH3
ADPPT_HUMAN	Q9NRN7	ADPPT_HUMAN	L-aminoadipate-semialdehyde dehydrogenase-phosphopantetheinyl transferase (EC 2.7.8.7) (4'-phosphopantetheinyl transferase) (Alpha-aminoadipic semialdehyde dehydrogenase-phosphopantetheinyl transferase) (AASD-PPT) (LYS5 ortholog)	AASDHPPT CGI-80 HAH-P HSPC223 x0005
ADRM1_HUMAN	Q16186	ADRM1_HUMAN	Proteasomal ubiquitin receptor ADRM1 (110 kDa cell membrane glycoprotein) (Gp110) (Adhesion-regulating molecule 1) (ARM-1) (Proteasome regulatory particle non-ATPase 13) (hRpn13) (Rpn13 homolog)	ADRM1 GP110
AIMP2_HUMAN	Q13155	AIMP2_HUMAN	Aminoacyl tRNA synthase complex-interacting multifunctional protein 2 (Multisynthase complex auxiliary component p38) (Protein JTV-1)	AIMP2 JTV1 PRO0992
AINX_HUMAN	Q16352	AINX_HUMAN	Alpha-internexin (Alpha-Inx) (66 kDa neurofilament protein) (NF-66) (Neurofilament-66) (Neurofilament 5)	INA NEF5
AIP_HUMAN	O00170	AIP_HUMAN	AH receptor-interacting protein (AIP) (Aryl-hydrocarbon receptor-interacting protein) (HBV X-associated protein 2) (XAP-2) (Immunophilin homolog ARA9)	AIP XAP2
AN32A_HUMAN	P39687	AN32A_HUMAN	Acidic leucine-rich nuclear phosphoprotein 32 family member A (Acidic nuclear phosphoprotein pp32) (pp32) (Leucine-rich acidic nuclear protein) (LANP) (Mapmodulin) (Potent heat-stable protein phosphatase 2A inhibitor I1PP2A) (Putative HLA-DR-associated protein I) (PHAPI)	ANP32A C15orf1 LANP MAPM PHAP1
AN32D_HUMAN	O95626	AN32D_HUMAN	Acidic leucine-rich nuclear phosphoprotein 32 family member D (Phosphoprotein 32-related protein 2) (Tumorigenic protein pp32r2)	ANP32D PP32R2
ANAG_HUMAN	P54802	ANAG_HUMAN	Alpha-N-acetylglucosaminidase (EC 3.2.1.50) (N-acetyl-alpha-glucosaminidase) (NAG) [Cleaved into: Alpha-N-acetylglucosaminidase 82 kDa form; Alpha-N-acetylglucosaminidase 77 kDa form]	NAGLU UFHSD1
AP3M1_HUMAN	Q9Y2T2	AP3M1_HUMAN	AP-3 complex subunit mu-1 (AP-3 adaptor complex mu3A subunit) (Adaptor-related protein complex 3 subunit mu-1) (Mu-adaptin 3A) (Mu3A-adaptin)	AP3M1
AP5B1_HUMAN	Q2VPB7	AP5B1_HUMAN	AP-5 complex subunit beta-1 (Adaptor-related protein complex 5 beta subunit) (Beta5)	AP5B1 PP1030
ARHL2_HUMAN	Q9NX46	ADPRS_HUMAN	ADP-ribose glycohydrolase ARH3 (ADP-ribosylhydrolase 3) (O-acetyl-ADP-ribose deacetylase ARH3) (EC 3.5.1.-) (Poly(ADP-ribose) glycohydrolase ARH3) (EC 3.2.1.143) ([Protein ADP-ribosylarginine] hydrolase-like protein 2) ([Protein ADP-ribosylserine] hydrolase) (EC 3.2.2.-)	ADPRS ADPRHL2 ARH3
ARL3_HUMAN	P36405	ARL3_HUMAN	ADP-ribosylation factor-like protein 3	ARL3 ARFL3
ARMX3_HUMAN	Q9UH62	ARMX3_HUMAN	Armadillo repeat-containing X-linked protein 3 (ARM protein lost in epithelial cancers on chromosome X 3) (Protein ALEX3)	ARMCX3 ALEX3 BM-017 UNQ2517/PRO6007
ARP10_HUMAN	Q9NZ32	ARP10_HUMAN	Actin-related protein 10 (Actin-related protein 11) (hARP11)	ACTR10 ACTR11 ARP11
ATGA1_HUMAN	Q9BSB4	ATGA1_HUMAN	Autophagy-related protein 101	ATG101 C12orf44 PP894
ATLA3_HUMAN	Q6DD88	ATLA3_HUMAN	Atlastin-3 (EC 3.6.5.-)	ATL3
ATM_HUMAN	Q13315	ATM_HUMAN	Serine-protein kinase ATM (EC 2.7.11.1) (Ataxia telangiectasia mutated) (A-T mutated)	ATM
B0QYN7_HUMAN	B0QYN7	B0QYN7_HUMAN	SUMO-conjugating enzyme UBC9	UBE2I
B0QZ18_HUMAN	B0QZ18	B0QZ18_HUMAN	Copine-1 (HCG38213, isoform CRA_b)	CPNE1 hCG_38213
B1AJY5_HUMAN	B1AJY5	B1AJY5_HUMAN	26S proteasome non-ATPase regulatory subunit 10	PSMD10
B1AKZ5_HUMAN	B1AKZ5	B1AKZ5_HUMAN	Astrocytic phosphoprotein PEA-15	PEA15
B1ANH3_HUMAN	B1ANH3	B1ANH3_HUMAN	Guanylate kinase (Fragment)	GUK1
B1APF7_HUMAN	B1APF7	B1APF7_HUMAN	cAMP-dependent protein kinase catalytic subunit beta (Fragment)	PRKACB
B1PBA3_HUMAN	Q9NXE4	NSMA3_HUMAN	Sphingomyelin phosphodiesterase 4 (EC 3.1.4.12) (Neutral sphingomyelinase 3) (nSMase-3) (nSMase3) (Neutral sphingomyelinase III)	SMPD4 KIAA1418 SKNY
B4DDC6_HUMAN	B4DDC6	B4DDC6_HUMAN	Prostaglandin E synthase 3 (cDNA FLJ59832, moderately similar to Prostaglandin E synthase 3)	PTGES3
B4DDJ5_HUMAN	B4DDJ5	B4DDJ5_HUMAN	Macrophage scavenger receptor types I and II (cDNA FLJ55770, highly similar to Macrophage scavenger receptor types I and II)	MSR1
B4DGK6_HUMAN	B4DGK6	B4DGK6_HUMAN	Calcium-binding mitochondrial carrier protein Aralar1 (cDNA FLJ57722, highly similar to Calcium-binding mitochondrial carrier protein Aralar1)	SLC25A12
B4DHE8_HUMAN	B4DHE8	B4DHE8_HUMAN	RNA-binding protein Musashi homolog 2 (cDNA FLJ56904, highly similar to RNA-binding protein Musashi homolog 2)	MSI2
B4DLN1_HUMAN	B4DLN1	B4DLN1_HUMAN	cDNA FLJ60124, highly similar to Mitochondrial dicarboxylate carrier
B4DR80_HUMAN	B4DR80	B4DR80_HUMAN	Serine/threonine-protein kinase 24 (cDNA FLJ61159, highly similar to Serine/threonine-protein kinase 24)	STK24
B4DXZ6_HUMAN	B4DXZ6	B4DXZ6_HUMAN	Fragile X mental retardation syndrome-related protein 1 (cDNA FLJ58644, highly similar to Fragile X mental retardation syndrome-related protein 1)	FXR1
B4E321_HUMAN	B4E321	B4E321_HUMAN	Protein OS-9 (cDNA FLJ58567, highly similar to Homo sapiens amplified in osteosarcoma (OS9), transcript variant 2, mRNA)	OS9
B5MCI0_HUMAN	B5MCI0	B5MCI0_HUMAN	Smoothelin	SMTN
B5MD17_HUMAN	B5MD17	B5MD17_HUMAN	Chromobox protein homolog 1 (Fragment)	CBX1
B7WPE2_HUMAN	B7WPE2	B7WPE2_HUMAN	Echinoderm microtubule associated protein like 3, isoform CRA_e (Echinoderm microtubule-associated protein-like 3)	EML3 hCG_20389
B7Z2Y2_HUMAN	B7Z2Y2	B7Z2Y2_HUMAN	Conserved oligomeric Golgi complex subunit 2 (cDNA FLJ55945, highly similar to Conserved oligomeric Golgi complex component 2)	COG2
B7Z6D5_HUMAN	B7Z6D5	B7Z6D5_HUMAN	Probable ATP-dependent RNA helicase DDX27 (cDNA FLJ61659, highly similar to Probable ATP-dependent RNA helicase DDX27)	DDX27
B7Z7F3_HUMAN	B7Z7F3	B7Z7F3_HUMAN	Ran-binding protein 3 (cDNA FLJ58549, highly similar to Ran-binding protein 3)	RANBP3
B7Z964_HUMAN	B7Z964	B7Z964_HUMAN	Sarcolemmal membrane-associated protein (cDNA FLJ60222, highly similar to Homo sapiens sarcolemma associated protein (SLMAP), mRNA) (cDNA, FLJ79335, highly similar to Homo sapiens sarcolemma associated protein (SLMAP), mRNA)	SLMAP
B7ZC38_HUMAN	B7ZC38	B7ZC38_HUMAN	Endophilin-B2	SH3GLB2
B8ZZ43_HUMAN	B8ZZ43	B8ZZ43_HUMAN	Chromobox homolog 3 (HP1 gamma homolog, Drosophila), isoform CRA_b (Chromobox protein homolog 3)	CBX3 hCG_1745364
BAF_HUMAN	O75531	BAF_HUMAN	Barrier-to-autointegration factor (Breakpoint cluster region protein 1) [Cleaved into: Barrier-to-autointegration factor, N-terminally processed]	BANF1 BAF BCRG1
BCS1_HUMAN	Q9Y276	BCS1_HUMAN	Mitochondrial chaperone BCS1 (h-BCS1) (BCS1-like protein)	BCS1L BCS1
BI2L1_HUMAN	Q9UHR4	BI2L1_HUMAN	Brain-specific angiogenesis inhibitor 1-associated protein 2-like protein 1 (BAI1-associated protein 2-like protein 1) (Insulin receptor tyrosine kinase substrate)	BAIAP2L1 IRTKS
BMS1_HUMAN	Q14692	BMS1_HUMAN	Ribosome biogenesis protein BMS1 homolog (Ribosome assembly protein BMS1 homolog)	BMS1 BMS1L KIAA0187
BRX1_HUMAN	Q8TDN6	BRX1_HUMAN	Ribosome biogenesis protein BRX1 homolog (Brix domain-containing protein 2)	BRIX1 BRIX BXDC2
BYST_HUMAN	Q13895	BYST_HUMAN	Bystin	BYSL ENP1
C10_HUMAN	Q99622	C10_HUMAN	Protein C10	C12orf57 C10
C9IYS1_HUMAN	C9IYS1	C9IYS1_HUMAN	LIM and cysteine-rich domains protein 1 (Fragment)	LMCD1
C9J0I9_HUMAN	C9J0I9	C9J0I9_HUMAN	Nuclear-interacting partner of ALK	ZC3HC1
C9J0J7_HUMAN	C9J0J7	C9J0J7_HUMAN	Profilin	PFN2
C9J0K6_HUMAN	C9J0K6	C9J0K6_HUMAN	Sorcin	SRI
C9J4Y6_HUMAN	C9J4Y6	C9J4Y6_HUMAN	Glypican-1 (Fragment)	GPC1
C9J6D1_HUMAN	C9J6D1	C9J6D1_HUMAN	Nucleosome assembly protein 1-like 4 (Fragment)	NAP1L4
C9J712_HUMAN	C9J712	C9J712_HUMAN	Profilin	PFN2
C9J931_HUMAN	C9J931	C9J931_HUMAN	GTP-binding protein Rheb	RHEB
C9JBI3_HUMAN	C9JBI3	C9JBI3_HUMAN	Phosphoserine phosphatase (Fragment)	PSPH
C9JEJ2_HUMAN	C9JEJ2	C9JEJ2_HUMAN	Choline-phosphate cytidylyltransferase A	PCYT1A
C9JFV4_HUMAN	C9JFV4	C9JFV4_HUMAN	Proline-, glutamic acid- and leucine-rich protein 1	PELP1
C9JHN8_HUMAN	C9JHN8	C9JHN8_HUMAN	Golgi to ER traffic protein 4 homolog (Fragment)	GET4
C9JJX6_HUMAN	C9JJX6	C9JJX6_HUMAN	Armadillo repeat protein deleted in velo-cardio-facial syndrome	ARVCF
C9JL25_HUMAN	C9JL25	C9JL25_HUMAN	60 kDa heat shock protein, mitochondrial (Fragment)	HSPD1
C9JL85_HUMAN	C9JL85	C9JL85_HUMAN	Myotrophin	MTPN
C9JLI6_HUMAN	C9JLI6	C9JLI6_HUMAN	40S ribosomal protein S27	RPS27L
C9JM79_HUMAN	C9JM79	C9JM79_HUMAN	Peptidyl-prolyl cis-trans isomerase G (Fragment)	PPIG
C9JME2_HUMAN	C9JME2	C9JME2_HUMAN	FERM, ARHGEF and pleckstrin domain-containing protein 1	FARP1
C9JNW5_HUMAN	C9JNW5	C9JNW5_HUMAN	60S ribosomal protein L24 (Ribosomal protein L24, isoform CRA_e)	RPL24 hCG_2023003
C9JP16_HUMAN	C9JP16	C9JP16_HUMAN	Cartilage-associated protein	CRTAP
C9JQ41_HUMAN	C9JQ41	C9JQ41_HUMAN	Coiled-coil domain-containing protein 58	CCDC58
C9JTN7_HUMAN	C9JTN7	C9JTN7_HUMAN	Nucleolysin TIA-1 isoform p40	TIA1
C9JVQ0_HUMAN	C9JVQ0	C9JVQ0_HUMAN	Small nuclear ribonucleoprotein G (snRNP-G)	SNRPG
C9K0E3_HUMAN	C9K0E3	C9K0E3_HUMAN	Protein kinase C delta type (Fragment)	PRKCD
CA123_HUMAN	Q9NWV4	CZIB_HUMAN	CXXC motif containing zinc binding protein (UPF0587 protein C1orf123)	CZIB C1orf123
CAF17_HUMAN	Q5T440	CAF17_HUMAN	Putative transferase CAF17, mitochondrial (EC 2.1.-.-) (Iron-sulfur cluster assembly factor homolog)	IBA57 C1orf69
CALB2_HUMAN	P22676	CALB2_HUMAN	Calretinin (CR) (29 kDa calbindin)	CALB2 CAB29
CASP3_HUMAN	P42574	CASP3_HUMAN	Caspase-3 (CASP-3) (EC 3.4.22.56) (Apopain) (Cysteine protease CPP32) (CPP-32) (Protein Yama) (SREBP cleavage activity 1) (SCA-1) [Cleaved into: Caspase-3 subunit p17; Caspase-3 subunit p12]	CASP3 CPP32
CBPQ_HUMAN	Q9Y646	CBPQ_HUMAN	Carboxypeptidase Q (EC 3.4.17.-) (Lysosomal dipeptidase) (Plasma glutamate carboxypeptidase)	CPQ LCH1 PGCP
CBX3_HUMAN	Q13185	CBX3_HUMAN	Chromobox protein homolog 3 (HECH) (Heterochromatin protein 1 homolog gamma) (HP1 gamma) (Modifier 2 protein)	CBX3
CC124_HUMAN	Q96CT7	CC124_HUMAN	Coiled-coil domain-containing protein 124	CCDC124
CCD22_HUMAN	O60826	CCD22_HUMAN	Coiled-coil domain-containing protein 22	CCDC22 CXorf37 JM1
CCYL2_HUMAN	Q5T2Q4	CCYL2_HUMAN	Cyclin-Y-like protein 2	CCNYL2 C10orf21
CD2B2_HUMAN	O95400	CD2B2_HUMAN	CD2 antigen cytoplasmic tail-binding protein 2 (CD2 cytoplasmic domain-binding protein 2) (CD2 tail-binding protein 2) (U5 snRNP 52K protein) (U5-52K)	CD2BP2 KIAA1178
CD4_HUMAN	P01730	CD4_HUMAN	T-cell surface glycoprotein CD4 (T-cell surface antigen T4/Leu-3) (CD antigen CD4)	CD4
CDK6_HUMAN	Q00534	CDK6_HUMAN	Cyclin-dependent kinase 6 (EC 2.7.11.22) (Cell division protein kinase 6) (Serine/threonine-protein kinase PLSTIRE)	CDK6 CDKN6
CDS2_HUMAN	O95674	CDS2_HUMAN	Phosphatidate cytidylyltransferase 2 (EC 2.7.7.41) (CDP-DAG synthase 2) (CDP-DG synthase 2) (CDP-diacylglycerol synthase 2) (CDS 2) (CDP-diglyceride pyrophosphorylase 2) (CDP-diglyceride synthase 2) (CTP:phosphatidate cytidylyltransferase 2)	CDS2
CEBPZ_HUMAN	Q03701	CEBPZ_HUMAN	CCAAT/enhancer-binding protein zeta (CCAAT-box-binding transcription factor) (CBF) (CCAAT-binding factor)	CEBPZ CBF2
CETN2_HUMAN	P41208	CETN2_HUMAN	Centrin-2 (Caltractin isoform 1)	CETN2 CALT CEN2
CHAP1_HUMAN	Q96JM3	CHAP1_HUMAN	Chromosome alignment-maintaining phosphoprotein 1 (Zinc finger protein 828)	CHAMP1 C13orf8 CAMP CHAMP KIAA1802 ZNF828
CHM2A_HUMAN	O43633	CHM2A_HUMAN	Charged multivesicular body protein 2a (Chromatin-modifying protein 2a) (CHMP2a) (Putative breast adenocarcinoma marker BC-2) (Vacuolar protein sorting-associated protein 2-1) (Vps2-1) (hVps2-1)	CHMP2A BC2 CHMP2
CHMP6_HUMAN	Q96FZ7	CHMP6_HUMAN	Charged multivesicular body protein 6 (Chromatin-modifying protein 6) (Vacuolar protein sorting-associated protein 20) (Vps20) (hVps20)	CHMP6 VPS20
CI064_HUMAN	Q5T6V5	QSPP_HUMAN	Queuosine salvage protein	C9orf64
CILP1_HUMAN	O75339	CILP1_HUMAN	Cartilage intermediate layer protein 1 (CILP-1) (Cartilage intermediate-layer protein) [Cleaved into: Cartilage intermediate layer protein 1 C1; Cartilage intermediate layer protein 1 C2]	CILP UNQ602/PRO1188
CLIC4_HUMAN	Q9Y696	CLIC4_HUMAN	Chloride intracellular channel protein 4 (Intracellular chloride ion channel protein p64H1)	CLIC4
CO5A1_HUMAN	P20908	CO5A1_HUMAN	Collagen alpha-1(V) chain	COL5A1
COG7_HUMAN	P83436	COG7_HUMAN	Conserved oligomeric Golgi complex subunit 7 (COG complex subunit 7) (Component of oligomeric Golgi complex 7)	COG7 UNQ3082/PRO10013
COQ9_HUMAN	O75208	COQ9_HUMAN	Ubiquinone biosynthesis protein COQ9, mitochondrial	COQ9 C16orf49 HSPC326 PSEC0129
COX6C_HUMAN	P09669	COX6C_HUMAN	Cytochrome c oxidase subunit 6C (Cytochrome c oxidase polypeptide VIc)	COX6C
CPSF2_HUMAN	Q9P2I0	CPSF2_HUMAN	Cleavage and polyadenylation specificity factor subunit 2 (Cleavage and polyadenylation specificity factor 100 kDa subunit) (CPSF 100 kDa subunit)	CPSF2 CPSF100 KIAA1367
CPSF3_HUMAN	Q9UKF6	CPSF3_HUMAN	Cleavage and polyadenylation specificity factor subunit 3 (EC 3.1.27.-) (Cleavage and polyadenylation specificity factor 73 kDa subunit) (CPSF 73 kDa subunit) (mRNA 3'-end-processing endonuclease CPSF-73)	CPSF3 CPSF73
CPVL_HUMAN	Q9H3G5	CPVL_HUMAN	Probable serine carboxypeptidase CPVL (EC 3.4.16.-) (Carboxypeptidase, vitellogenic-like) (Vitellogenic carboxypeptidase-like protein) (VCP-like protein) (hVLP)	CPVL VLP PSEC0124 UNQ197/PRO223
CPXM1_HUMAN	Q96SM3	CPXM1_HUMAN	Probable carboxypeptidase X1 (EC 3.4.17.-) (Metallocarboxypeptidase CPX-1)	CPXM1 CPX1 CPXM UNQ3015/PRO9782
CSK22_HUMAN	P19784	CSK22_HUMAN	Casein kinase II subunit alpha' (CK II alpha') (EC 2.7.11.1)	CSNK2A2 CK2A2
CSN5_HUMAN	Q92905	CSN5_HUMAN	COP9 signalosome complex subunit 5 (SGN5) (Signalosome subunit 5) (EC 3.4.-.-) (Jun activation domain-binding protein 1)	COPS5 CSN5 JAB1
CSN6_HUMAN	Q7L5N1	CSN6_HUMAN	COP9 signalosome complex subunit 6 (SGN6) (Signalosome subunit 6) (JAB1-containing signalosome subunit 6) (MOV34 homolog) (Vpr-interacting protein) (hVIP)	COPS6 CSN6 HVIP
CSTFT_HUMAN	Q9H0L4	CSTFT_HUMAN	Cleavage stimulation factor subunit 2 tau variant (CF-1 64 kDa subunit tau variant) (Cleavage stimulation factor 64 kDa subunit tau variant) (CSTF 64 kDa subunit tau variant) (TauCstF-64)	CSTF2T KIAA0689
CXA1_HUMAN	P17302	CXA1_HUMAN	Gap junction alpha-1 protein (Connexin-43) (Cx43) (Gap junction 43 kDa heart protein)	GJA1 GJAL
D3DTX6_HUMAN	Q96SB3	NEB2_HUMAN	Neurabin-2 (Neurabin-II) (Protein phosphatase 1 regulatory subunit 9B) (Spinophilin)	PPP1R9B PPP1R6
D3YTG3_HUMAN	D3YTG3	D3YTG3_HUMAN	Target of Nesh-SH3	ABI3BP
D6R9W4_HUMAN	D6R9W4	D6R9W4_HUMAN	Drebrin (Fragment)	DBN1
D6RBM0_HUMAN	D6RBM0	D6RBM0_HUMAN	Heterogeneous nuclear ribonucleoprotein H (Fragment)	HNRNPH1
D6RD18_HUMAN	D6RD18	D6RD18_HUMAN	Heterogeneous nuclear ribonucleoprotein A/B	HNRNPAB
D6RF25_HUMAN	D6RF25	D6RF25_HUMAN	Alpha-adducin (Fragment)	ADD1
D6RF48_HUMAN	D6RF48	D6RF48_HUMAN	Syntaxin-18	STX18
D6RGX2_HUMAN	D6RGX2	D6RGX2_HUMAN	Ufm1-specific protease 2	UFSP2
D6RH06_HUMAN	D6RH06	D6RH06_HUMAN	PDZ and LIM domain protein 7 (Fragment)	PDLIM7
DAG1_HUMAN	Q14118	DAG1_HUMAN	Dystroglycan (Dystrophin-associated glycoprotein 1) [Cleaved into: Alpha-dystroglycan (Alpha-DG); Beta-dystroglycan (Beta-DG)]	DAG1
DCUP_HUMAN	P06132	DCUP_HUMAN	Uroporphyrinogen decarboxylase (UPD) (URO-D) (EC 4.1.1.37)	UROD
DDAH2_HUMAN	O95865	DDAH2_HUMAN	N(G),N(G)-dimethylarginine dimethylaminohydrolase 2 (DDAH-2) (Dimethylarginine dimethylaminohydrolase 2) (EC 3.5.3.18) (DDAHII) (Dimethylargininase-2) (Protein G6a) (S-phase protein)	DDAH2 DDAH G6A NG30
DDX23_HUMAN	Q9BUQ8	DDX23_HUMAN	Probable ATP-dependent RNA helicase DDX23 (EC 3.6.4.13) (100 kDa U5 snRNP-specific protein) (DEAD box protein 23) (PRP28 homolog) (U5-100kD)	DDX23
DDX41_HUMAN	Q9UJV9	DDX41_HUMAN	Probable ATP-dependent RNA helicase DDX41 (EC 3.6.4.13) (DEAD box protein 41) (DEAD box protein abstrakt homolog)	DDX41 ABS
DDX52_HUMAN	Q9Y2R4	DDX52_HUMAN	Probable ATP-dependent RNA helicase DDX52 (EC 3.6.4.13) (ATP-dependent RNA helicase ROK1-like) (DEAD box protein 52)	DDX52 ROK1 HUSSY-19
DHTK1_HUMAN	Q96HY7	DHTK1_HUMAN	Probable 2-oxoglutarate dehydrogenase E1 component DHKTD1, mitochondrial (EC 1.2.4.2) (Dehydrogenase E1 and transketolase domain-containing protein 1)	DHTKD1 KIAA1630
DOK2_HUMAN	O60496	DOK2_HUMAN	Docking protein 2 (Downstream of tyrosine kinase 2) (p56(dok-2))	DOK2
DPM1_HUMAN	O60762	DPM1_HUMAN	Dolichol-phosphate mannosyltransferase subunit 1 (EC 2.4.1.83) (Dolichol-phosphate mannose synthase subunit 1) (DPM synthase subunit 1) (Dolichyl-phosphate beta-D-mannosyltransferase subunit 1) (Mannose-P-dolichol synthase subunit 1) (MPD synthase subunit 1)	DPM1
DPOD1_HUMAN	P28340	DPOD1_HUMAN	DNA polymerase delta catalytic subunit (EC 2.7.7.7) (3'-5' exodeoxyribonuclease) (EC 3.1.11.-) (DNA polymerase subunit delta p125)	POLD1 POLD
DRG1_HUMAN	Q9Y295	DRG1_HUMAN	Developmentally-regulated GTP-binding protein 1 (DRG-1) (Neural precursor cell expressed developmentally down-regulated protein 3) (NEDD-3) (Translation factor GTPase DRG1) (TRAFAC GTPase DRG1) (EC 3.6.5.-)	DRG1 NEDD3
DUS23_HUMAN	Q9BVJ7	DUS23_HUMAN	Dual specificity protein phosphatase 23 (EC 3.1.3.16) (EC 3.1.3.48) (Low molecular mass dual specificity phosphatase 3) (LDP-3) (VH1-like phosphatase Z)	DUSP23 LDP3 VHZ
E5KNQ5_HUMAN	O00142	KITM_HUMAN	Thymidine kinase 2, mitochondrial (EC 2.7.1.21) (Mt-TK)	TK2
E5RH53_HUMAN	E5RH53	E5RH53_HUMAN	Regulator of microtubule dynamics protein 1	RMDN1
E5RID6_HUMAN	E5RID6	E5RID6_HUMAN	2,4-dienoyl-CoA reductase, mitochondrial	DECR1
E5RIS7_HUMAN	E5RIS7	E5RIS7_HUMAN	Transcription elongation factor A protein 1	TCEA1
E5RJ52_HUMAN	E5RJ52	E5RJ52_HUMAN	AP-3 complex subunit mu-2 (Fragment)	AP3M2
E5RJU9_HUMAN	E5RJU9	E5RJU9_HUMAN	Protein LYRIC	MTDH
E5RJY1_HUMAN	E5RJY1	E5RJY1_HUMAN	Protein NDRG1	NDRG1
E5RK69_HUMAN	E5RK69	E5RK69_HUMAN	Annexin	ANXA6
E7EPN9_HUMAN	E7EPN9	E7EPN9_HUMAN	Protein PRRC2C	PRRC2C
E7EQB9_HUMAN	E7EQB9	E7EQB9_HUMAN	DNA-directed RNA polymerases I and III subunit RPAC1	POLR1C
E7EQN5_HUMAN	E7EQN5	E7EQN5_HUMAN	Rho GTPase-activating protein 4	ARHGAP4
E7ES68_HUMAN	E7ES68	E7ES68_HUMAN	Zinc phosphodiesterase ELAC protein 2 (Fragment)	ELAC2
E7ESZ7_HUMAN	E7ESZ7	E7ESZ7_HUMAN	NADH dehydrogenase [ubiquinone] 1 alpha subcomplex subunit 10, mitochondrial	NDUFA10
E7ET87_HUMAN	E7ET87	E7ET87_HUMAN	Transforming acidic coiled-coil-containing protein 1	TACC1
E7ETZ4_HUMAN	E7ETZ4	E7ETZ4_HUMAN	Basic leucine zipper and W2 domain-containing protein 2 (Fragment)	BZW2
E7EV10_HUMAN	E7EV10	E7EV10_HUMAN	Metastasis-associated protein MTA3	MTA3
E7EVH7_HUMAN	E7EVH7	E7EVH7_HUMAN	Kinesin light chain
E7EX60_HUMAN	E7EX60	E7EX60_HUMAN	Neuropilin-1	NRP1
E9PBG7_HUMAN	E9PBG7	E9PBG7_HUMAN	Calcium/calmodulin-dependent protein kinase type II subunit delta	CAMK2D
E9PC15_HUMAN	E9PC15	E9PC15_HUMAN	Acylglycerol kinase, mitochondrial	AGK
E9PC52_HUMAN	E9PC52	E9PC52_HUMAN	Histone-binding protein RBBP7	RBBP7
E9PC71_HUMAN	E9PC71	E9PC71_HUMAN	Hippocalcin-like protein 1	HPCAL1
E9PD68_HUMAN	E9PD68	E9PD68_HUMAN	Dihydropyrimidinase-related protein 1	CRMP1
E9PDQ8_HUMAN	E9PDQ8	E9PDQ8_HUMAN	Succinate--CoA ligase [GDP-forming] subunit beta, mitochondrial	SUCLG2
E9PER6_HUMAN	E9PER6	E9PER6_HUMAN	3-phosphoinositide-dependent protein kinase 1	PDPK1
E9PF10_HUMAN	E9PF10	E9PF10_HUMAN	Nuclear pore complex protein Nup155	NUP155
E9PF16_HUMAN	E9PF16	E9PF16_HUMAN	Medium-chain acyl-CoA ligase ACSF2, mitochondrial	ACSF2
E9PF19_HUMAN	E9PF19	E9PF19_HUMAN	Transducin beta-like protein 2	TBL2
E9PFR3_HUMAN	E9PFR3	E9PFR3_HUMAN	Serine/threonine-protein phosphatase 2A 56 kDa regulatory subunit	PPP2R5D
E9PG35_HUMAN	E9PG35	E9PG35_HUMAN	Methylcrotonoyl-CoA carboxylase subunit alpha, mitochondrial (Fragment)	MCCC1
E9PGC5_HUMAN	E9PGC5	E9PGC5_HUMAN	Receptor-type tyrosine-protein phosphatase kappa	PTPRK
E9PGT6_HUMAN	E9PGT6	E9PGT6_HUMAN	COP9 signalosome complex subunit 8	COPS8
E9PH38_HUMAN	E9PH38	E9PH38_HUMAN	Serine/threonine-protein phosphatase 2A 65 kDa regulatory subunit A alpha isoform (Fragment)	PPP2R1A
E9PHI4_HUMAN	E9PHI4	E9PHI4_HUMAN	SUN domain-containing protein 1	SUN1
E9PHN6_HUMAN	E9PHN6	E9PHN6_HUMAN	Glutathione S-transferase (EC 2.5.1.18)	GSTM2
E9PHT9_HUMAN	E9PHT9	E9PHT9_HUMAN	Annexin	ANXA5
E9PHY8_HUMAN	E9PHY8	E9PHY8_HUMAN	Maestro heat-like repeat-containing protein family member 1	MROH1
E9PJ04_HUMAN	E9PJ04	E9PJ04_HUMAN	Splicing factor 3B subunit 2 (Fragment)	SF3B2
E9PJA7_HUMAN	E9PJA7	E9PJA7_HUMAN	Bcl-2-associated transcription factor 1	BCLAF1
E9PJD0_HUMAN	E9PJD0	E9PJD0_HUMAN	Elongation factor 1-delta	EEF1D
E9PKF6_HUMAN	E9PKF6	E9PKF6_HUMAN	Serine/threonine-protein phosphatase 6 regulatory subunit 3	PPP6R3
E9PKH6_HUMAN	E9PKH6	E9PKH6_HUMAN	NADH dehydrogenase [ubiquinone] iron-sulfur protein 8, mitochondrial (Fragment)	NDUFS8
E9PKP7_HUMAN	E9PKP7	E9PKP7_HUMAN	Nucleolar transcription factor 1	UBTF
E9PL57_HUMAN	E9PL57	E9PL57_HUMAN	NEDD8-MDP1 readthrough (Fragment)	NEDD8-MDP1
E9PLP8_HUMAN	E9PLP8	E9PLP8_HUMAN	Cleavage stimulation factor subunit 3	CSTF3
E9PLY5_HUMAN	E9PLY5	E9PLY5_HUMAN	Microtubule-actin cross-linking factor 1, isoforms 1/2/3/5 (Fragment)	MACF1
E9PM35_HUMAN	E9PM35	E9PM35_HUMAN	Beta-arrestin-1 (Fragment)	ARRB1
E9PM92_HUMAN	E9PM92	E9PM92_HUMAN	Chromosome 11 open reading frame 58	C11orf58
E9PMD8_HUMAN	E9PMD8	E9PMD8_HUMAN	26S proteasome regulatory subunit 6A (Fragment)	PSMC3
E9PNZ4_HUMAN	E9PNZ4	E9PNZ4_HUMAN	Microtubule-actin cross-linking factor 1, isoforms 1/2/3/5 (Fragment)	MACF1
E9PPW7_HUMAN	E9PPW7	E9PPW7_HUMAN	NADH dehydrogenase [ubiquinone] iron-sulfur protein 8, mitochondrial (Fragment)	NDUFS8
E9PQI5_HUMAN	E9PQI5	E9PQI5_HUMAN	Charged multivesicular body protein 4a	CHMP4A
E9PQP7_HUMAN	E9PQP7	E9PQP7_HUMAN	Serine/threonine-protein phosphatase 6 regulatory subunit 3	PPP6R3
E9PRQ6_HUMAN	E9PRQ6	E9PRQ6_HUMAN	Acetyl-CoA acetyltransferase, mitochondrial	ACAT1
E9PSI1_HUMAN	E9PSI1	E9PSI1_HUMAN	Transmembrane 9 superfamily member
EBP2_HUMAN	Q99848	EBP2_HUMAN	Probable rRNA-processing protein EBP2 (EBNA1-binding protein 2) (Nucleolar protein p40)	EBNA1BP2 EBP2
EDC3_HUMAN	Q96F86	EDC3_HUMAN	Enhancer of mRNA-decapping protein 3 (LSM16 homolog) (YjeF N-terminal domain-containing protein 2) (YjeF_N2) (hYjeF_N2) (YjeF domain-containing protein 1)	EDC3 LSM16 YJDC YJEFN2 PP844
EH1L1_HUMAN	Q8N3D4	EH1L1_HUMAN	EH domain-binding protein 1-like protein 1	EHBP1L1
EHD4_HUMAN	Q9H223	EHD4_HUMAN	EH domain-containing protein 4 (Hepatocellular carcinoma-associated protein 10/11) (PAST homolog 4)	EHD4 HCA10 HCA11 PAST4 FKSG7
EIF3E_HUMAN	P60228	EIF3E_HUMAN	Eukaryotic translation initiation factor 3 subunit E (eIF3e) (Eukaryotic translation initiation factor 3 subunit 6) (Viral integration site protein INT-6 homolog) (eIF-3 p48)	EIF3E EIF3S6 INT6
EIF3G_HUMAN	O75821	EIF3G_HUMAN	Eukaryotic translation initiation factor 3 subunit G (eIF3g) (Eukaryotic translation initiation factor 3 RNA-binding subunit) (eIF-3 RNA-binding subunit) (Eukaryotic translation initiation factor 3 subunit 4) (eIF-3-delta) (eIF3 p42) (eIF3 p44)	EIF3G EIF3S4
ENPP1_HUMAN	P22413	ENPP1_HUMAN	Ectonucleotide pyrophosphatase/phosphodiesterase family member 1 (E-NPP 1) (Membrane component chromosome 6 surface marker 1) (Phosphodiesterase I/nucleotide pyrophosphatase 1) (Plasma-cell membrane glycoprotein PC-1) [Cleaved into: Ectonucleotide pyrophosphatase/phosphodiesterase family member 1, secreted form] [Includes: Alkaline phosphodiesterase I (EC 3.1.4.1); Nucleotide pyrophosphatase (NPP…	ENPP1 M6S1 NPPS PC1 PDNP1
ERG1_HUMAN	Q14534	ERG1_HUMAN	Squalene monooxygenase (EC 1.14.14.17) (Squalene epoxidase) (SE)	SQLE ERG1
ERH_HUMAN	P84090	ERH_HUMAN	Enhancer of rudimentary homolog	ERH
EXOC2_HUMAN	Q96KP1	EXOC2_HUMAN	Exocyst complex component 2 (Exocyst complex component Sec5)	EXOC2 SEC5 SEC5L1
F13A_HUMAN	P00488	F13A_HUMAN	Coagulation factor XIII A chain (Coagulation factor XIIIa) (EC 2.3.2.13) (Protein-glutamine gamma-glutamyltransferase A chain) (Transglutaminase A chain)	F13A1 F13A
F2Z388_HUMAN	F2Z388	F2Z388_HUMAN	60S ribosomal protein L35	RPL35
F2Z3G4_HUMAN	F2Z3G4	F2Z3G4_HUMAN	Importin subunit alpha-5	KPNA1
F5GX71_HUMAN	F5GX71	F5GX71_HUMAN	Mannose-6-phosphate isomerase (EC 5.3.1.8)	MPI
F5GYH7_HUMAN	F5GYH7	F5GYH7_HUMAN	Ras-related protein Rap-1b (Fragment)	RAP1B
F5GZS6_HUMAN	F5GZS6	F5GZS6_HUMAN	4F2 cell-surface antigen heavy chain	SLC3A2
F5H037_HUMAN	F5H037	F5H037_HUMAN	Serine/threonine-protein phosphatase PP1-alpha catalytic subunit (Fragment)	PPP1CA
F5H157_HUMAN	F5H157	F5H157_HUMAN	Ras-related protein Rab-35 (Fragment)	RAB35
F5H1T6_HUMAN	F5H1T6	F5H1T6_HUMAN	V-type proton ATPase subunit a	ATP6V0A1
F5H1Y4_HUMAN	F5H1Y4	F5H1Y4_HUMAN	Golgi-associated PDZ and coiled-coil motif containing protein transcript variant 3 (Golgi-associated PDZ and coiled-coil motif-containing protein)	GOPC
F5H4R6_HUMAN	F5H4R6	F5H4R6_HUMAN	Nucleosome assembly protein 1-like 1	NAP1L1
F5H619_HUMAN	F5H619	F5H619_HUMAN	HEAT repeat-containing protein 5A	HEATR5A
F5H8H2_HUMAN	F5H8H2	F5H8H2_HUMAN	Mevalonate kinase (MK) (EC 2.7.1.36)	MVK
F6RY50_HUMAN	F6RY50	F6RY50_HUMAN	Signal-induced proliferation-associated protein 1	SIPA1
F6S9Y6_HUMAN	F6S9Y6	F6S9Y6_HUMAN	Actin-related protein 10	ACTR10
F6U211_HUMAN	F6U211	F6U211_HUMAN	40S ribosomal protein S10	RPS10
F6U495_HUMAN	F6U495	F6U495_HUMAN	Fibrillin-1	FBN1
F8VRD8_HUMAN	F8VRD8	F8VRD8_HUMAN	NADH dehydrogenase [ubiquinone] 1 alpha subcomplex subunit 12	NDUFA12
F8VS27_HUMAN	F8VS27	F8VS27_HUMAN	Elongation factor Ts, mitochondrial (EF-Ts) (EF-TsMt)	TSFM
F8VUJ9_HUMAN	F8VUJ9	F8VUJ9_HUMAN	Dynamin-1-like protein (Fragment)	DNM1L
F8VVA7_HUMAN	F8VVA7	F8VVA7_HUMAN	Coatomer subunit zeta	COPZ1
F8VVX6_HUMAN	F8VVX6	F8VVX6_HUMAN	2-methoxy-6-polyprenyl-1,4-benzoquinol methylase, mitochondrial (Fragment)	COQ5
F8VW41_HUMAN	F8VW41	F8VW41_HUMAN	Phosphofurin acidic cluster sorting protein 2	PACS2
F8VWL0_HUMAN	F8VWL0	F8VWL0_HUMAN	Alpha-globin transcription factor CP2 (Fragment)	TFCP2
F8VWU0_HUMAN	F8VWU0	F8VWU0_HUMAN	Decorin (Bone proteoglycan II) (Fragment)	DCN
F8VWW8_HUMAN	F8VWW8	F8VWW8_HUMAN	Acid sphingomyelinase-like phosphodiesterase 3b	SMPDL3B
F8VXC8_HUMAN	F8VXC8	F8VXC8_HUMAN	SWI/SNF complex subunit SMARCC2	SMARCC2
F8VXI1_HUMAN	F8VXI1	F8VXI1_HUMAN	NADH dehydrogenase [ubiquinone] 1 alpha subcomplex subunit 12	NDUFA12
F8W038_HUMAN	F8W038	F8W038_HUMAN	Chromosome 17 open reading frame 49	C17orf49
F8W1F5_HUMAN	F8W1F5	F8W1F5_HUMAN	Formin-like protein 3	FMNL3
F8W1S1_HUMAN	F8W1S1	F8W1S1_HUMAN	Keratin, type II cytoskeletal 74	KRT74
F8W1W3_HUMAN	F8W1W3	F8W1W3_HUMAN	Dynamin-1-like protein (Fragment)	DNM1L
F8W6G1_HUMAN	F8W6G1	F8W6G1_HUMAN	Nuclear receptor-binding protein	NRBP1
F8W6H6_HUMAN	F8W6H6	F8W6H6_HUMAN	Unconventional myosin-Va	MYO5A
F8W717_HUMAN	F8W717	F8W717_HUMAN	Echinoderm microtubule-associated protein-like 1	EML1
F8W754_HUMAN	F8W754	F8W754_HUMAN	Gamma-synuclein	SNCG
F8W930_HUMAN	F8W930	F8W930_HUMAN	Insulin-like growth factor 2 mRNA-binding protein 2	IGF2BP2
F8WA42_HUMAN	F8WA42	F8WA42_HUMAN	Inactive C-alpha-formylglycine-generating enzyme 2	SUMF2
F8WAJ0_HUMAN	F8WAJ0	F8WAJ0_HUMAN	RNA helicase (EC 3.6.4.13)	DDX31
F8WBA3_HUMAN	F8WBA3	F8WBA3_HUMAN	Serine/threonine-protein kinase (EC 2.7.11.13)	PRKD1
F8WEL4_HUMAN	F8WEL4	F8WEL4_HUMAN	Nucleoporin NUP35	NUP35
F8WEX5_HUMAN	F8WEX5	F8WEX5_HUMAN	Inactive C-alpha-formylglycine-generating enzyme 2	SUMF2
FA49A_HUMAN	Q9H0Q0	CYRIA_HUMAN	CYFIP-related Rac1 interactor A (Protein CYRIA)	CYRIA FAM49A
FA84B_HUMAN	Q96KN1	LRAT2_HUMAN	Protein LRATD2 (Breast cancer membrane protein 101) (LRAT domain-containing 2) (Protein FAM84B) (Protein NSE2)	LRATD2 BCMP101 FAM84B NSE2
FABPH_HUMAN	P05413	FABPH_HUMAN	Fatty acid-binding protein, heart (Fatty acid-binding protein 3) (Heart-type fatty acid-binding protein) (H-FABP) (Mammary-derived growth inhibitor) (MDGI) (Muscle fatty acid-binding protein) (M-FABP)	FABP3 FABP11 MDGI
FAF2_HUMAN	Q96CS3	FAF2_HUMAN	FAS-associated factor 2 (Protein ETEA) (UBX domain-containing protein 3B) (UBX domain-containing protein 8)	FAF2 ETEA KIAA0887 UBXD8 UBXN3B
FAH2A_HUMAN	Q96GK7	FAH2A_HUMAN	Fumarylacetoacetate hydrolase domain-containing protein 2A (EC 3.-.-.-)	FAHD2A CGI-105
FBRL_HUMAN	P22087	FBRL_HUMAN	rRNA 2'-O-methyltransferase fibrillarin (EC 2.1.1.-) (34 kDa nucleolar scleroderma antigen) (Histone-glutamine methyltransferase) (U6 snRNA 2'-O-methyltransferase fibrillarin)	FBL FIB1 FLRN
FMOD_HUMAN	Q06828	FMOD_HUMAN	Fibromodulin (FM) (Collagen-binding 59 kDa protein) (Keratan sulfate proteoglycan fibromodulin) (KSPG fibromodulin)	FMOD FM SLRR2E
G0XQ39_HUMAN	G0XQ39	G0XQ39_HUMAN	STIM1L (Stromal interaction molecule 1)	STIM1
G3V169_HUMAN	G3V169	G3V169_HUMAN	Caspase 1, apoptosis-related cysteine peptidase (Interleukin 1, beta, convertase), isoform CRA_c (Caspase-1)	CASP1 hCG_39362
G3V1A6_HUMAN	G3V1A6	G3V1A6_HUMAN	Gasdermin domain containing 1, isoform CRA_d (Gasdermin-D)	GSDMD GSDMDC1 hCG_32063
G3V234_HUMAN	G3V234	G3V234_HUMAN	Retinol dehydrogenase 11 (Fragment)	RDH11
G3V314_HUMAN	G3V314	G3V314_HUMAN	Ena/VASP-like protein (Fragment)	EVL
G3V3X5_HUMAN	G3V3X5	G3V3X5_HUMAN	Latent-transforming growth factor beta-binding protein 2	LTBP2
G3V4T3_HUMAN	G3V4T3	G3V4T3_HUMAN	Nesprin-2 (Fragment)	SYNE2
G3V4W4_HUMAN	G3V4W4	G3V4W4_HUMAN	Glucosamine 6-phosphate N-acetyltransferase (EC 2.3.1.4) (Fragment)	GNPNAT1
G3V5T9_HUMAN	G3V5T9	G3V5T9_HUMAN	Cyclin-dependent kinase 2 (Cyclin-dependent kinase 2, isoform CRA_c)	CDK2 hCG_24992
G3XAH6_HUMAN	G3XAH6	G3XAH6_HUMAN	Poly(A) polymerase (EC 2.7.7.19)	PAPOLA
G3XAN4_HUMAN	G3XAN4	G3XAN4_HUMAN	Translocating chain-associated membrane protein 1 (Translocation associated membrane protein 1, isoform CRA_a)	TRAM1 hCG_18447
G5E9L9_HUMAN	G5E9L9	G5E9L9_HUMAN	Doublecortin and CaM kinase-like 2, isoform CRA_c (Serine/threonine-protein kinase DCLK2)	DCLK2 DCAMKL2 hCG_18043
G5E9M0_HUMAN	G5E9M0	G5E9M0_HUMAN	Phytanoyl-CoA dioxygenase domain containing 1, isoform CRA_c (Phytanoyl-CoA dioxygenase domain-containing protein 1)	PHYHD1 hCG_30598
G5E9W9_HUMAN	G5E9W9	G5E9W9_HUMAN	GTPase IMAP family member 4 (GTPase, IMAP family member 4, isoform CRA_a)	GIMAP4 hCG_1643312
G6PE_HUMAN	O95479	G6PE_HUMAN	GDH/6PGL endoplasmic bifunctional protein [Includes: Hexose-6-phosphate dehydrogenase (Glucose 1-dehydrogenase) (GDH) (EC 1.1.1.47) (Glucose-6-phosphate dehydrogenase) (EC 1.1.1.363); 6-phosphogluconolactonase (6PGL) (EC 3.1.1.31)]	H6PD GDH
GALT7_HUMAN	Q86SF2	GALT7_HUMAN	N-acetylgalactosaminyltransferase 7 (EC 2.4.1.41) (Polypeptide GalNAc transferase 7) (GalNAc-T7) (pp-GaNTase 7) (Protein-UDP acetylgalactosaminyltransferase 7) (UDP-GalNAc:polypeptide N-acetylgalactosaminyltransferase 7)	GALNT7
GAPR1_HUMAN	Q9H4G4	GAPR1_HUMAN	Golgi-associated plant pathogenesis-related protein 1 (GAPR-1) (Golgi-associated PR-1 protein) (Glioma pathogenesis-related protein 2) (GliPR 2)	GLIPR2 C9orf19 GAPR1
GCP60_HUMAN	Q9H3P7	GCP60_HUMAN	Golgi resident protein GCP60 (Acyl-CoA-binding domain-containing protein 3) (Golgi complex-associated protein 1) (GOCAP1) (Golgi phosphoprotein 1) (GOLPH1) (PBR- and PKA-associated protein 7) (Peripheral benzodiazepine receptor-associated protein PAP7) [Cleaved into: Golgi resident protein GCP60, N-terminally processed]	ACBD3 GCP60 GOCAP1 GOLPH1
GEMI5_HUMAN	Q8TEQ6	GEMI5_HUMAN	Gem-associated protein 5 (Gemin5)	GEMIN5
GMPR1_HUMAN	P36959	GMPR1_HUMAN	GMP reductase 1 (GMPR 1) (EC 1.7.1.7) (Guanosine 5'-monophosphate oxidoreductase 1) (Guanosine monophosphate reductase 1)	GMPR GMPR1
GNA11_HUMAN	P29992	GNA11_HUMAN	Guanine nucleotide-binding protein subunit alpha-11 (G alpha-11) (G-protein subunit alpha-11) (Guanine nucleotide-binding protein G(y) subunit alpha)	GNA11 GA11
GNAQ_HUMAN	P50148	GNAQ_HUMAN	Guanine nucleotide-binding protein G(q) subunit alpha (Guanine nucleotide-binding protein alpha-q)	GNAQ GAQ
GPKOW_HUMAN	Q92917	GPKOW_HUMAN	G-patch domain and KOW motifs-containing protein (G-patch domain-containing protein 5) (Protein MOS2 homolog) (Protein T54)	GPKOW GPATC5 GPATCH5 T54
GRPE1_HUMAN	Q9HAV7	GRPE1_HUMAN	GrpE protein homolog 1, mitochondrial (HMGE) (Mt-GrpE#1)	GRPEL1 GREPEL1
GSTM3_HUMAN	P21266	GSTM3_HUMAN	Glutathione S-transferase Mu 3 (EC 2.5.1.18) (GST class-mu 3) (GSTM3-3) (hGSTM3-3)	GSTM3 GST5
GSTM5_HUMAN	P46439	GSTM5_HUMAN	Glutathione S-transferase Mu 5 (EC 2.5.1.18) (GST class-mu 5) (GSTM5-5)	GSTM5
GT251_HUMAN	Q8NBJ5	GT251_HUMAN	Procollagen galactosyltransferase 1 (EC 2.4.1.50) (Collagen beta(1-O)galactosyltransferase 1) (ColGalT 1) (Glycosyltransferase 25 family member 1) (Hydroxylysine galactosyltransferase 1)	COLGALT1 GLT25D1 PSEC0241
GTPB1_HUMAN	O00178	GTPB1_HUMAN	GTP-binding protein 1 (G-protein 1) (GP-1) (GP1)	GTPBP1
GTR1_HUMAN	P11166	GTR1_HUMAN	Solute carrier family 2, facilitated glucose transporter member 1 (Glucose transporter type 1, erythrocyte/brain) (GLUT-1) (HepG2 glucose transporter)	SLC2A1 GLUT1
H0Y2W2_HUMAN	H0Y2W2	H0Y2W2_HUMAN	ATPase family AAA domain-containing protein 3A (Fragment)	ATAD3A
H0Y360_HUMAN	H0Y360	H0Y360_HUMAN	AMP deaminase (EC 3.5.4.6)	AMPD2
H0Y3C5_HUMAN	H0Y3C5	H0Y3C5_HUMAN	Tyrosine-protein kinase (EC 2.7.10.2)	HCK
H0Y3X6_HUMAN	H0Y3X6	H0Y3X6_HUMAN	Negative elongation factor A (Fragment)	NELFA
H0Y3Z4_HUMAN	H0Y3Z4	H0Y3Z4_HUMAN	Nicastrin (Fragment)	NCSTN
H0Y5B0_HUMAN	H0Y5B0	H0Y5B0_HUMAN	Band 4.1-like protein 2 (Fragment)	EPB41L2
H0Y5B5_HUMAN	H0Y5B5	H0Y5B5_HUMAN	Protein polybromo-1 (Fragment)	PBRM1
H0Y5K5_HUMAN	H0Y5K5	H0Y5K5_HUMAN	Endoplasmic reticulum-Golgi intermediate compartment protein 3 (Fragment)	ERGIC3
H0Y5L2_HUMAN	H0Y5L2	H0Y5L2_HUMAN	Ethylmalonyl-CoA decarboxylase (Fragment)	ECHDC1
H0Y827_HUMAN	H0Y827	H0Y827_HUMAN	Peptidylprolyl isomerase (EC 5.2.1.8) (Fragment)	FKBP10
H0Y858_HUMAN	H0Y858	H0Y858_HUMAN	Uncharacterized protein (Fragment)
H0Y8X4_HUMAN	H0Y8X4	H0Y8X4_HUMAN	2'-deoxynucleoside 5'-phosphate N-hydrolase 1 (Fragment)	DNPH1
H0Y9C2_HUMAN	H0Y9C2	H0Y9C2_HUMAN	Calcium/calmodulin-dependent protein kinase type II subunit delta (Fragment)	CAMK2D
H0Y9H3_HUMAN	P45983	MK08_HUMAN	Isoform 1 of Mitogen-activated protein kinase 8	MAPK8	MK08_HUMAN)				MAPK10
H0Y9T9_HUMAN	H0Y9T9	H0Y9T9_HUMAN	Protein transport protein Sec31A (Fragment)	SEC31A
H0Y9Y3_HUMAN	H0Y9Y3	H0Y9Y3_HUMAN	Synaptopodin-2 (Fragment)	SYNPO2
H0Y9Y8_HUMAN	H0Y9Y8	H0Y9Y8_HUMAN	RUN and FYVE domain-containing protein 1 (Fragment)	RUFY1
H0YAF7_HUMAN	H0YAF7	H0YAF7_HUMAN	Neurolysin, mitochondrial (Fragment)	NLN
H0YBJ8_HUMAN	H0YBJ8	H0YBJ8_HUMAN	Protein LYRIC (Fragment)	MTDH
H0YC42_HUMAN	H0YC42	H0YC42_HUMAN	Uncharacterized protein
H0YDF9_HUMAN	H0YDF9	H0YDF9_HUMAN	Protein scribble homolog (Fragment)	SCRIB
H0YF33_HUMAN	H0YF33	H0YF33_HUMAN	Nuclear autoantigenic sperm protein (Fragment)	NASP
H0YHD8_HUMAN	H0YHD8	H0YHD8_HUMAN	Cysteine-rich protein 2 (Fragment)	CRIP2
H0YHS6_HUMAN	H0YHS6	H0YHS6_HUMAN	Tyrosine--tRNA ligase (EC 6.1.1.1) (Tyrosyl-tRNA synthetase) (Fragment)	YARS2
H0YIC9_HUMAN	H0YIC9	H0YIC9_HUMAN	5'-AMP-activated protein kinase subunit gamma-1 (Fragment)	PRKAG1
H0YJH7_HUMAN	H0YJH7	H0YJH7_HUMAN	Lamina-associated polypeptide 2, isoforms beta/gamma (Fragment)	TMPO
H0YJS4_HUMAN	H0YJS4	H0YJS4_HUMAN	Eukaryotic translation initiation factor 2 subunit 1 (Fragment)	EIF2S1
H0YKH1_HUMAN	H0YKH1	H0YKH1_HUMAN	Pre-B-cell leukemia transcription factor 1 (Fragment)	PBX1
H0YLC3_HUMAN	H0YLC3	H0YLC3_HUMAN	Isovaleryl-CoA dehydrogenase, mitochondrial (Fragment)	IVD
H0YMA0_HUMAN	H0YMA0	H0YMA0_HUMAN	U2 small nuclear ribonucleoprotein A' (Fragment)	SNRPA1
H0YN14_HUMAN	H0YN14	H0YN14_HUMAN	Importin-4	IPO4
H0YN81_HUMAN	H0YN81	H0YN81_HUMAN	WD repeat-containing protein 61 (Fragment)	WDR61
H0YNE9_HUMAN	H0YNE9	H0YNE9_HUMAN	Ras-related protein Rab-8B (Fragment)	RAB8B
H1X_HUMAN	Q92522	H1X_HUMAN	Histone H1.10 (Histone H1x)	H1-10 H1FX
H3BMD8_HUMAN	H3BMD8	H3BMD8_HUMAN	cAMP-regulated phosphoprotein 19	ARPP19
H3BNC9_HUMAN	H3BNC9	H3BNC9_HUMAN	Uncharacterized protein
H3BNY8_HUMAN	H3BNY8	H3BNY8_HUMAN	Mannose-6-phosphate isomerase (Fragment)	MPI
H3BPM5_HUMAN	H3BPM5	H3BPM5_HUMAN	Mannose-6-phosphate isomerase (Fragment)	MPI
H3BPZ1_HUMAN	H3BPZ1	H3BPZ1_HUMAN	Very-long-chain (3R)-3-hydroxyacyl-CoA dehydratase (EC 4.2.1.134)	HACD3
H3BQG3_HUMAN	H3BQG3	H3BQG3_HUMAN	Pyruvate dehydrogenase phosphatase regulatory subunit, mitochondrial	PDPR
H3BQX0_HUMAN	H3BQX0	H3BQX0_HUMAN	Mannose-6-phosphate isomerase (Fragment)	MPI
H3BR88_HUMAN	H3BR88	H3BR88_HUMAN	Gamma-interferon-inducible protein 16 (Fragment)	IFI16
H3BS86_HUMAN	H3BS86	H3BS86_HUMAN	E3 ubiquitin-protein ligase CHIP (Fragment)	STUB1
H3BSM7_HUMAN	H3BSM7	H3BSM7_HUMAN	RUS family member 1	RUSF1
H3BT46_HUMAN	H3BT46	H3BT46_HUMAN	Mannose-6-phosphate isomerase (Fragment)	MPI
H3BT65_HUMAN	H3BT65	H3BT65_HUMAN	Anamorsin	CIAPIN1
H3BTH8_HUMAN	H3BTH8	H3BTH8_HUMAN	Hyaluronan and proteoglycan link protein 3	HAPLN3
H3BUH3_HUMAN	H3BUH3	H3BUH3_HUMAN	Pyruvate dehydrogenase phosphatase regulatory subunit, mitochondrial (Fragment)	PDPR
H3BUU9_HUMAN	H3BUU9	H3BUU9_HUMAN	Cadherin-11	CDH11
H3BV15_HUMAN	H3BV15	H3BV15_HUMAN	Nuclear pore complex protein Nup93 (Fragment)	NUP93
H7BY58_HUMAN	H7BY58	H7BY58_HUMAN	Protein-L-isoaspartate O-methyltransferase (EC 2.1.1.77)	PCMT1
H7BZK0_HUMAN	H7BZK0	H7BZK0_HUMAN	Sarcolemmal membrane-associated protein (Fragment)	SLMAP
H7BZN1_HUMAN	H7BZN1	H7BZN1_HUMAN	Choline-phosphate cytidylyltransferase A (Fragment)	PCYT1A
H7C061_HUMAN	H7C061	H7C061_HUMAN	Ubiquitin-conjugating enzyme E2 E1 (Fragment)	UBE2E1
H7C1W2_HUMAN	H7C1W2	H7C1W2_HUMAN	Isocitrate dehydrogenase [NAD] subunit gamma, mitochondrial (Fragment)	IDH3G
H7C279_HUMAN	H7C279	H7C279_HUMAN	Serine/threonine-protein kinase 25 (Fragment)	STK25
H7C2Z0_HUMAN	H7C2Z0	H7C2Z0_HUMAN	LEM domain-containing protein 2 (Fragment)	LEMD2
H7C310_HUMAN	H7C310	H7C310_HUMAN	Septin-2 (Fragment)	SEPTIN2
H7C3D3_HUMAN	H7C3D3	H7C3D3_HUMAN	Zyxin (Fragment)	ZYX
H7C3F4_HUMAN	H7C3F4	H7C3F4_HUMAN	SAFB-like transcription modulator (Fragment)	SLTM
H7C561_HUMAN	H7C561	H7C561_HUMAN	Splicing factor 1 (Fragment)	SF1
H7C5G1_HUMAN	H7C5G1	H7C5G1_HUMAN	Isoamyl acetate-hydrolyzing esterase 1 homolog (Fragment)	IAH1
H7C5Q9_HUMAN	H7C5Q9	H7C5Q9_HUMAN	Serine/threonine-protein phosphatase 2A 56 kDa regulatory subunit delta isoform (Fragment)	PPP2R5D
HAP28_HUMAN	Q13442	HAP28_HUMAN	28 kDa heat- and acid-stable phosphoprotein (PDGF-associated protein) (PAP) (PDGFA-associated protein 1) (PAP1)	PDAP1 HASPP28
HBG1_HUMAN	P69891	HBG1_HUMAN	Hemoglobin subunit gamma-1 (Gamma-1-globin) (Hb F Agamma) (Hemoglobin gamma-1 chain) (Hemoglobin gamma-A chain)	HBG1 PRO2979
HDAC1_HUMAN	Q13547	HDAC1_HUMAN	Histone deacetylase 1 (HD1) (EC 3.5.1.98)	HDAC1 RPD3L1
HEBP1_HUMAN	Q9NRV9	HEBP1_HUMAN	Heme-binding protein 1 (p22HBP)	HEBP1 HBP
HINT2_HUMAN	Q9BX68	HINT2_HUMAN	Histidine triad nucleotide-binding protein 2, mitochondrial (HINT-2) (EC 3.-.-.-) (HINT-3) (HIT-17kDa) (PKCI-1-related HIT protein)	HINT2
HLAE_HUMAN	P13747	HLAE_HUMAN	HLA class I histocompatibility antigen, alpha chain E (MHC class I antigen E) [Cleaved into: Soluble HLA class I histocompatibility antigen, alpha chain E (sHLA-E)]	HLA-E HLA-6.2 HLAE
HLAH_HUMAN	P01893	HLAH_HUMAN	Putative HLA class I histocompatibility antigen, alpha chain H (HLA-12.4) (HLA-AR) (MHC class I antigen H)	HLA-H HLAH
HMCES_HUMAN	Q96FZ2	HMCES_HUMAN	Abasic site processing protein HMCES (Embryonic stem cell-specific 5-hydroxymethylcytosine-binding protein) (ES cell-specific 5hmC-binding protein) (Peptidase HMCES) (EC 3.4.-.-) (SRAP domain-containing protein 1)	HMCES C3orf37 DC12 SRAPD1
HSBP1_HUMAN	O75506	HSBP1_HUMAN	Heat shock factor-binding protein 1 (Nasopharyngeal carcinoma-associated antigen 13) (NPC-A-13)	HSBP1 HSF1BP
HTRA1_HUMAN	Q92743	HTRA1_HUMAN	Serine protease HTRA1 (EC 3.4.21.-) (High-temperature requirement A serine peptidase 1) (L56) (Serine protease 11)	HTRA1 HTRA PRSS11
I3L0H8_HUMAN	I3L0H8	I3L0H8_HUMAN	ATP-dependent RNA helicase DDX19A	DDX19A
I3L1S9_HUMAN	I3L1S9	I3L1S9_HUMAN	Rho GTPase-activating protein 17	ARHGAP17
I3L2K5_HUMAN	I3L2K5	I3L2K5_HUMAN	Zinc finger CCCH domain-containing protein 7A (Zinc finger CCCH-type containing 7A, isoform CRA_b) (Fragment)	ZC3H7A hCG_14614
I3L463_HUMAN	I3L463	I3L463_HUMAN	Heme oxygenase 2 (Fragment)	HMOX2
IASPP_HUMAN	Q8WUF5	IASPP_HUMAN	RelA-associated inhibitor (Inhibitor of ASPP protein) (Protein iASPP) (NFkB-interacting protein 1) (PPP1R13B-like protein)	PPP1R13L IASPP NKIP1 PPP1R13BL RAI
IF2A_HUMAN	P05198	IF2A_HUMAN	Eukaryotic translation initiation factor 2 subunit 1 (Eukaryotic translation initiation factor 2 subunit alpha) (eIF-2-alpha) (eIF-2A) (eIF-2alpha)	EIF2S1 EIF2A
IF2G_HUMAN	P41091	IF2G_HUMAN	Eukaryotic translation initiation factor 2 subunit 3 (EC 3.6.5.3) (Eukaryotic translation initiation factor 2 subunit gamma X) (eIF-2-gamma X) (eIF-2gX)	EIF2S3 EIF2G
IF4A3_HUMAN	P38919	IF4A3_HUMAN	Eukaryotic initiation factor 4A-III (eIF-4A-III) (eIF4A-III) (EC 3.6.4.13) (ATP-dependent RNA helicase DDX48) (ATP-dependent RNA helicase eIF4A-3) (DEAD box protein 48) (Eukaryotic initiation factor 4A-like NUK-34) (Eukaryotic translation initiation factor 4A isoform 3) (Nuclear matrix protein 265) (NMP 265) (hNMP 265) [Cleaved into: Eukaryotic initiation factor 4A-III, N-terminally processed]	EIF4A3 DDX48 KIAA0111
IFIT3_HUMAN	O14879	IFIT3_HUMAN	Interferon-induced protein with tetratricopeptide repeats 3 (IFIT-3) (CIG49) (ISG-60) (Interferon-induced 60 kDa protein) (IFI-60K) (Interferon-induced protein with tetratricopeptide repeats 4) (IFIT-4) (Retinoic acid-induced gene G protein) (P60) (RIG-G)	IFIT3 CIG-49 IFI60 IFIT4 ISG60
IFT25_HUMAN	Q9Y547	IFT25_HUMAN	Intraflagellar transport protein 25 homolog (Heat shock protein beta-11) (Hspb11) (Placental protein 25) (PP25)	HSPB11 C1orf41 IFT25 HSPC034
IGBP1_HUMAN	P78318	IGBP1_HUMAN	Immunoglobulin-binding protein 1 (B-cell signal transduction molecule alpha 4) (Protein alpha-4) (CD79a-binding protein 1) (Protein phosphatase 2/4/6 regulatory subunit) (Renal carcinoma antigen NY-REN-16)	IGBP1 IBP1
IKBE_HUMAN	O00221	IKBE_HUMAN	NF-kappa-B inhibitor epsilon (NF-kappa-BIE) (I-kappa-B-epsilon) (IkB-E) (IkB-epsilon) (IkappaBepsilon)	NFKBIE IKBE
ILKAP_HUMAN	Q9H0C8	ILKAP_HUMAN	Integrin-linked kinase-associated serine/threonine phosphatase 2C (ILKAP) (EC 3.1.3.16)	ILKAP
IMA1_HUMAN	P52292	IMA1_HUMAN	Importin subunit alpha-1 (Karyopherin subunit alpha-2) (RAG cohort protein 1) (SRP1-alpha)	KPNA2 RCH1 SRP1
IMA3_HUMAN	O00629	IMA3_HUMAN	Importin subunit alpha-3 (Importin alpha Q1) (Qip1) (Karyopherin subunit alpha-4)	KPNA4 QIP1
IMA4_HUMAN	O00505	IMA4_HUMAN	Importin subunit alpha-4 (Importin alpha Q2) (Qip2) (Karyopherin subunit alpha-3) (SRP1-gamma)	KPNA3 QIP2
IMA5_HUMAN	P52294	IMA5_HUMAN	Importin subunit alpha-5 (Karyopherin subunit alpha-1) (Nucleoprotein interactor 1) (NPI-1) (RAG cohort protein 2) (SRP1-beta) [Cleaved into: Importin subunit alpha-5, N-terminally processed]	KPNA1 RCH2
IPO7_HUMAN	O95373	IPO7_HUMAN	Importin-7 (Imp7) (Ran-binding protein 7) (RanBP7)	IPO7 RANBP7
IPO9_HUMAN	Q96P70	IPO9_HUMAN	Importin-9 (Imp9) (Ran-binding protein 9) (RanBP9)	IPO9 IMP9 KIAA1192 RANBP9 HSPC273
IRGQ_HUMAN	Q8WZA9	IRGQ_HUMAN	Immunity-related GTPase family Q protein	IRGQ IRGQ1 FKSG27
ITA5_HUMAN	P08648	ITA5_HUMAN	Integrin alpha-5 (CD49 antigen-like family member E) (Fibronectin receptor subunit alpha) (Integrin alpha-F) (VLA-5) (CD antigen CD49e) [Cleaved into: Integrin alpha-5 heavy chain; Integrin alpha-5 light chain]	ITGA5 FNRA
ITAX_HUMAN	P20702	ITAX_HUMAN	Integrin alpha-X (CD11 antigen-like family member C) (Leu M5) (Leukocyte adhesion glycoprotein p150,95 alpha chain) (Leukocyte adhesion receptor p150,95) (CD antigen CD11c)	ITGAX CD11C
ITB5_HUMAN	P18084	ITB5_HUMAN	Integrin beta-5	ITGB5
J3KMX1_HUMAN	J3KMX1	J3KMX1_HUMAN	Nuclear pore complex protein Nup88 (Fragment)	NUP88
J3KN32_HUMAN	Q9UKL0	RCOR1_HUMAN	REST corepressor 1 (Protein CoREST)	RCOR1 KIAA0071 RCOR
J3KN42_HUMAN	J3KN42	J3KN42_HUMAN	Calcium-binding mitochondrial carrier protein SCaMC-1	SLC25A24
J3KNQ4_HUMAN	Q9NVD7	PARVA_HUMAN	Alpha-parvin	PARVA
J3KPM9_HUMAN	J3KPM9	J3KPM9_HUMAN	Signal transducer and activator of transcription	STAT1
J3KPP4_HUMAN	J3KPP4	J3KPP4_HUMAN	Cisplatin resistance-associated overexpressed protein, isoform CRA_b (Luc7-like protein 3)	LUC7L3 CROP hCG_27416
J3KPS0_HUMAN	J3KPS0	J3KPS0_HUMAN	DnaJ (Hsp40) homolog, subfamily B, member 12, isoform CRA_c (DnaJ homolog subfamily B member 12)	DNAJB12 hCG_2024622
J3KQ34_HUMAN	J3KQ34	J3KQ34_HUMAN	COP9 signalosome complex subunit 7b	COPS7B
J3KQJ1_HUMAN	J3KQJ1	J3KQJ1_HUMAN	Inactive C-alpha-formylglycine-generating enzyme 2	SUMF2
J3KRE8_HUMAN	J3KRE8	J3KRE8_HUMAN	COP9 signalosome complex subunit 1 (Fragment)	GPS1
J3KTE4_HUMAN	J3KTE4	J3KTE4_HUMAN	Ribosomal protein L19	RPL19 hCG_31402
J3QLR8_HUMAN	J3QLR8	J3QLR8_HUMAN	28S ribosomal protein S23, mitochondrial	MRPS23
J3QQJ0_HUMAN	J3QQJ0	J3QQJ0_HUMAN	SAP30-binding protein (Fragment)	SAP30BP
J3QRM1_HUMAN	J3QRM1	J3QRM1_HUMAN	CDK5 regulatory subunit-associated protein 3 (Fragment)	CDK5RAP3
J3QRN6_HUMAN	J3QRN6	J3QRN6_HUMAN	Unconventional myosin-Id	MYO1D
J3QRU1_HUMAN	J3QRU1	J3QRU1_HUMAN	Tyrosine-protein kinase (EC 2.7.10.2)	YES1
J3QRV5_HUMAN	J3QRV5	J3QRV5_HUMAN	LLGL scribble cell polarity complex component 2	LLGL2
JAGN1_HUMAN	Q8N5M9	JAGN1_HUMAN	Protein jagunal homolog 1	JAGN1
JCAD_HUMAN	Q9P266	JCAD_HUMAN	Junctional protein associated with coronary artery disease (JCAD)	JCAD KIAA1462
K22O_HUMAN	Q01546	K22O_HUMAN	Keratin, type II cytoskeletal 2 oral (Cytokeratin-2P) (CK-2P) (K2P) (Keratin-76) (K76) (Type-II keratin Kb9)	KRT76 KRT2B KRT2P
K2C71_HUMAN	Q3SY84	K2C71_HUMAN	Keratin, type II cytoskeletal 71 (Cytokeratin-71) (CK-71) (Keratin-71) (K71) (Type II inner root sheath-specific keratin-K6irs1) (Keratin 6 irs) (hK6irs) (hK6irs1) (Type-II keratin Kb34)	KRT71 K6IRS1 KB34 KRT6IRS1
K7EIF9_HUMAN	K7EIF9	K7EIF9_HUMAN	Signal transducer and activator of transcription 5A (Fragment)	STAT5A
K7EJJ1_HUMAN	K7EJJ1	K7EJJ1_HUMAN	AP-1 complex subunit mu-2 (Fragment)	AP1M2
K7EK35_HUMAN	K7EK35	K7EK35_HUMAN	Signal transducer and activator of transcription	STAT5A
K7EKB6_HUMAN	K7EKB6	K7EKB6_HUMAN	Thimet oligopeptidase (Fragment)	THOP1
K7EL21_HUMAN	Q13938	CAYP1_HUMAN	Calcyphosin (Calcyphosine)	CAPS
K7EL43_HUMAN	K7EL43	K7EL43_HUMAN	Tripartite motif-containing protein 16 (Fragment)	TRIM16
K7EL99_HUMAN	K7EL99	K7EL99_HUMAN	Tubulin-folding cofactor B (Fragment)	TBCB
K7EP07_HUMAN	K7EP07	K7EP07_HUMAN	Tubulin-folding cofactor B (Fragment)	TBCB
K7EP32_HUMAN	K7EP32	K7EP32_HUMAN	UBX domain-containing protein 6 (Fragment)	UBXN6
K7EP46_HUMAN	K7EP46	K7EP46_HUMAN	Thimet oligopeptidase	THOP1
K7EQ72_HUMAN	K7EQ72	K7EQ72_HUMAN	Calponin (Fragment)	CNN1
K7EQS7_HUMAN	K7EQS7	K7EQS7_HUMAN	3-ketodihydrosphingosine reductase (Fragment)	KDSR
K7ER15_HUMAN	K7ER15	K7ER15_HUMAN	Haloacid dehalogenase-like hydrolase domain-containing protein 2 (Fragment)	HDHD2
K7ERC8_HUMAN	K7ERC8	K7ERC8_HUMAN	3-ketodihydrosphingosine reductase	KDSR
K7ERI7_HUMAN	K7ERI7	K7ERI7_HUMAN	60S ribosomal protein L22 (Ribosomal protein L22, isoform CRA_b)	RPL22 hCG_2009685
K7ERK4_HUMAN	K7ERK4	K7ERK4_HUMAN	Transgelin (Fragment)	CNN1
K7ERM8_HUMAN	K7ERM8	K7ERM8_HUMAN	Calponin-1 (Fragment)	CNN1
K7ERR6_HUMAN	K7ERR6	K7ERR6_HUMAN	Lon protease homolog, mitochondrial (Fragment)	LONP1
K7ES70_HUMAN	K7ES70	K7ES70_HUMAN	Microfibril-associated glycoprotein 4	MFAP4
KAD4_HUMAN	P27144	KAD4_HUMAN	Adenylate kinase 4, mitochondrial (AK 4) (EC 2.7.4.10) (EC 2.7.4.6) (Adenylate kinase 3-like) (GTP:AMP phosphotransferase AK4)	AK4 AK3 AK3L1
KAP3_HUMAN	P31323	KAP3_HUMAN	cAMP-dependent protein kinase type II-beta regulatory subunit	PRKAR2B
KC1AL_HUMAN	Q8N752	KC1AL_HUMAN	Casein kinase I isoform alpha-like (CKI-alpha-like) (EC 2.7.11.1) (CK1)	CSNK1A1L
KPCI_HUMAN	P41743	KPCI_HUMAN	Protein kinase C iota type (EC 2.7.11.13) (Atypical protein kinase C-lambda/iota) (PRKC-lambda/iota) (aPKC-lambda/iota) (nPKC-iota)	PRKCI DXS1179E
L0R6Q1_HUMAN	L0R6Q1	S35U4_HUMAN	SLC35A4 upstream open reading frame protein	SLC35A4
LACB2_HUMAN	Q53H82	LACB2_HUMAN	Endoribonuclease LACTB2 (EC 3.1.27.-) (Beta-lactamase-like protein 2)	LACTB2 CGI-83
LANC2_HUMAN	Q9NS86	LANC2_HUMAN	LanC-like protein 2 (Testis-specific adriamycin sensitivity protein)	LANCL2 GPR69B TASP
LAP2A_HUMAN	P42166	LAP2A_HUMAN	Lamina-associated polypeptide 2, isoform alpha (Thymopoietin isoform alpha) (TP alpha) (Thymopoietin-related peptide isoform alpha) (TPRP isoform alpha) [Cleaved into: Thymopoietin (TP) (Splenin); Thymopentin (TP5)]	TMPO LAP2
LAT1_HUMAN	Q01650	LAT1_HUMAN	Large neutral amino acids transporter small subunit 1 (4F2 light chain) (4F2 LC) (4F2LC) (CD98 light chain) (Integral membrane protein E16) (E16) (L-type amino acid transporter 1) (hLAT1) (Solute carrier family 7 member 5) (y+ system cationic amino acid transporter)	SLC7A5 CD98LC LAT1 MPE16
LRC59_HUMAN	Q96AG4	LRC59_HUMAN	Leucine-rich repeat-containing protein 59 (Ribosome-binding protein p34) (p34) [Cleaved into: Leucine-rich repeat-containing protein 59, N-terminally processed]	LRRC59 PRO1855
LTOR1_HUMAN	Q6IAA8	LTOR1_HUMAN	Ragulator complex protein LAMTOR1 (Late endosomal/lysosomal adaptor and MAPK and MTOR activator 1) (Lipid raft adaptor protein p18) (Protein associated with DRMs and endosomes) (p27Kip1-releasing factor from RhoA) (p27RF-Rho)	LAMTOR1 C11orf59 PDRO PP7157
LTOR5_HUMAN	O43504	LTOR5_HUMAN	Ragulator complex protein LAMTOR5 (Hepatitis B virus X-interacting protein) (HBV X-interacting protein) (HBX-interacting protein) (Late endosomal/lysosomal adaptor and MAPK and MTOR activator 5)	LAMTOR5 HBXIP XIP
LXN_HUMAN	Q9BS40	LXN_HUMAN	Latexin (Endogenous carboxypeptidase inhibitor) (ECI) (Protein MUM) (Tissue carboxypeptidase inhibitor) (TCI)	LXN
M0QX71_HUMAN	M0QX71	M0QX71_HUMAN	Glutamate-rich WD repeat-containing protein 1 (Fragment)	GRWD1
M0QY89_HUMAN	M0QY89	M0QY89_HUMAN	Unconventional myosin-If (Fragment)	MYO1F
M0QZ12_HUMAN	M0QZ12	M0QZ12_HUMAN	Protein Aster-A	GRAMD1A
M0R0P9_HUMAN	M0R0P9	M0R0P9_HUMAN	Non-specific serine/threonine protein kinase (EC 2.7.11.1)	AKT2
M0R1W6_HUMAN	M0R1W6	M0R1W6_HUMAN	Heterogeneous nuclear ribonucleoprotein L (Fragment)	HNRNPL
M0R283_HUMAN	M0R283	M0R283_HUMAN	RAC-beta serine/threonine-protein kinase (Fragment)	AKT2
M0R2Q4_HUMAN	M0R2Q4	M0R2Q4_HUMAN	rRNA 2'-O-methyltransferase fibrillarin (Fragment)	FBL
M0R3C8_HUMAN	M0R3C8	M0R3C8_HUMAN	Bifunctional polynucleotide phosphatase/kinase	PNKP
MA2A1_HUMAN	Q16706	MA2A1_HUMAN	Alpha-mannosidase 2 (EC 3.2.1.114) (Golgi alpha-mannosidase II) (AMan II) (Man II) (Mannosidase alpha class 2A member 1) (Mannosyl-oligosaccharide 1,3-1,6-alpha-mannosidase)	MAN2A1 MANA2
MARE1_HUMAN	Q15691	MARE1_HUMAN	Microtubule-associated protein RP/EB family member 1 (APC-binding protein EB1) (End-binding protein 1) (EB1)	MAPRE1
MCM4_HUMAN	P33991	MCM4_HUMAN	DNA replication licensing factor MCM4 (EC 3.6.4.12) (CDC21 homolog) (P1-CDC21)	MCM4 CDC21
METK1_HUMAN	Q00266	METK1_HUMAN	S-adenosylmethionine synthase isoform type-1 (AdoMet synthase 1) (EC 2.5.1.6) (Methionine adenosyltransferase 1) (MAT 1) (Methionine adenosyltransferase I/III) (MAT-I/III)	MAT1A AMS1 MATA1
MFAP1_HUMAN	P55081	MFAP1_HUMAN	Microfibrillar-associated protein 1 (Spliceosome B complex protein MFAP1)	MFAP1
MGAT1_HUMAN	P26572	MGAT1_HUMAN	Alpha-1,3-mannosyl-glycoprotein 2-beta-N-acetylglucosaminyltransferase (EC 2.4.1.101) (N-glycosyl-oligosaccharide-glycoprotein N-acetylglucosaminyltransferase I) (GNT-I) (GlcNAc-T I)	MGAT1 GGNT1 GLCT1 GLYT1 MGAT
MGMT_HUMAN	P16455	MGMT_HUMAN	Methylated-DNA--protein-cysteine methyltransferase (EC 2.1.1.63) (6-O-methylguanine-DNA methyltransferase) (MGMT) (O-6-methylguanine-DNA-alkyltransferase)	MGMT
MIPEP_HUMAN	Q99797	MIPEP_HUMAN	Mitochondrial intermediate peptidase (MIP) (EC 3.4.24.59)	MIPEP MIP
MK67I_HUMAN	Q9BYG3	MK67I_HUMAN	MKI67 FHA domain-interacting nucleolar phosphoprotein (Nucleolar phosphoprotein Nopp34) (Nucleolar protein interacting with the FHA domain of pKI-67) (hNIFK)	NIFK MKI67IP NOPP34
MLEC_HUMAN	Q14165	MLEC_HUMAN	Malectin	MLEC KIAA0152
MMAA_HUMAN	Q8IVH4	MMAA_HUMAN	Methylmalonic aciduria type A protein, mitochondrial (EC 3.6.-.-)	MMAA
MMP11_HUMAN	P24347	MMP11_HUMAN	Stromelysin-3 (SL-3) (ST3) (EC 3.4.24.-) (Matrix metalloproteinase-11) (MMP-11)	MMP11 STMY3
MMP14_HUMAN	P50281	MMP14_HUMAN	Matrix metalloproteinase-14 (MMP-14) (EC 3.4.24.80) (MMP-X1) (Membrane-type matrix metalloproteinase 1) (MT-MMP 1) (MTMMP1) (Membrane-type-1 matrix metalloproteinase) (MT1-MMP) (MT1MMP)	MMP14
MMRN2_HUMAN	Q9H8L6	MMRN2_HUMAN	Multimerin-2 (EMILIN-3) (Elastin microfibril interface located protein 3) (Elastin microfibril interfacer 3) (EndoGlyx-1 p125/p140 subunit)	MMRN2 EMILIN3
MP2K2_HUMAN	P36507	MP2K2_HUMAN	Dual specificity mitogen-activated protein kinase kinase 2 (MAP kinase kinase 2) (MAPKK 2) (EC 2.7.12.2) (ERK activator kinase 2) (MAPK/ERK kinase 2) (MEK 2)	MAP2K2 MEK2 MKK2 PRKMK2
MRC2_HUMAN	Q9UBG0	MRC2_HUMAN	C-type mannose receptor 2 (C-type lectin domain family 13 member E) (Endocytic receptor 180) (Macrophage mannose receptor 2) (Urokinase-type plasminogen activator receptor-associated protein) (UPAR-associated protein) (Urokinase receptor-associated protein) (CD antigen CD280)	MRC2 CLEC13E ENDO180 KIAA0709 UPARAP
MRRP1_HUMAN	Q7L0Y3	TM10C_HUMAN	tRNA methyltransferase 10 homolog C (HBV pre-S2 trans-regulated protein 2) (Mitochondrial ribonuclease P protein 1) (Mitochondrial RNase P protein 1) (RNA (guanine-9-)-methyltransferase domain-containing protein 1) (Renal carcinoma antigen NY-REN-49) (mRNA methyladenosine-N(1)-methyltransferase) (EC 2.1.1.-) (tRNA (adenine(9)-N(1))-methyltransferase) (EC 2.1.1.218) (tRNA (guanine(9)-N(1))-methylt…	TRMT10C MRPP1 RG9MTD1
MRT4_HUMAN	Q9UKD2	MRT4_HUMAN	mRNA turnover protein 4 homolog (Ribosome assembly factor MRTO4)	MRTO4 C1orf33 MRT4
MYDGF_HUMAN	Q969H8	MYDGF_HUMAN	Myeloid-derived growth factor (MYDGF)	MYDGF C19orf10
MYO1F_HUMAN	O00160	MYO1F_HUMAN	Unconventional myosin-If (Myosin-Ie)	MYO1F
NADC_HUMAN	Q15274	NADC_HUMAN	Nicotinate-nucleotide pyrophosphorylase [carboxylating] (EC 2.4.2.19) (Quinolinate phosphoribosyltransferase [decarboxylating]) (QAPRTase) (QPRTase)	QPRT
NAGAB_HUMAN	P17050	NAGAB_HUMAN	Alpha-N-acetylgalactosaminidase (EC 3.2.1.49) (Alpha-galactosidase B)	NAGA
NB5R1_HUMAN	Q9UHQ9	NB5R1_HUMAN	NADH-cytochrome b5 reductase 1 (b5R.1) (EC 1.6.2.2) (Humb5R2) (NAD(P)H:quinone oxidoreductase type 3 polypeptide A2)	CYB5R1 NQO3A2 UNQ3049/PRO9865
NCALD_HUMAN	P61601	NCALD_HUMAN	Neurocalcin-delta	NCALD
NCBP1_HUMAN	Q09161	NCBP1_HUMAN	Nuclear cap-binding protein subunit 1 (80 kDa nuclear cap-binding protein) (CBP80) (NCBP 80 kDa subunit)	NCBP1 CBP80 NCBP
NCOA5_HUMAN	Q9HCD5	NCOA5_HUMAN	Nuclear receptor coactivator 5 (NCoA-5) (Coactivator independent of AF-2) (CIA)	NCOA5 KIAA1637
NDUA7_HUMAN	O95182	NDUA7_HUMAN	NADH dehydrogenase [ubiquinone] 1 alpha subcomplex subunit 7 (Complex I-B14.5a) (CI-B14.5a) (NADH-ubiquinone oxidoreductase subunit B14.5a)	NDUFA7
NDUS4_HUMAN	O43181	NDUS4_HUMAN	NADH dehydrogenase [ubiquinone] iron-sulfur protein 4, mitochondrial (Complex I-18 kDa) (CI-18 kDa) (Complex I-AQDQ) (CI-AQDQ) (NADH-ubiquinone oxidoreductase 18 kDa subunit)	NDUFS4
NEDD8_HUMAN	Q15843	NEDD8_HUMAN	NEDD8 (Neddylin) (Neural precursor cell expressed developmentally down-regulated protein 8) (NEDD-8) (Ubiquitin-like protein Nedd8)	NEDD8
NEK9_HUMAN	Q8TD19	NEK9_HUMAN	Serine/threonine-protein kinase Nek9 (EC 2.7.11.1) (Nercc1 kinase) (Never in mitosis A-related kinase 9) (NimA-related protein kinase 9) (NimA-related kinase 8) (Nek8)	NEK9 KIAA1995 NEK8 NERCC
NEST_HUMAN	P48681	NEST_HUMAN	Nestin	NES Nbla00170
NIBAN_HUMAN	Q9BZQ8	NIBA1_HUMAN	Protein Niban 1 (Cell growth-inhibiting gene 39 protein) (Protein FAM129A)	NIBAN1 C1orf24 FAM129A NIBAN GIG39
NIPS1_HUMAN	Q9BPW8	NIPS1_HUMAN	Protein NipSnap homolog 1 (NipSnap1)	NIPSNAP1
NMI_HUMAN	Q13287	NMI_HUMAN	N-myc-interactor (Nmi) (N-myc and STAT interactor)	NMI
NOC3L_HUMAN	Q8WTT2	NOC3L_HUMAN	Nucleolar complex protein 3 homolog (NOC3 protein homolog) (Factor for adipocyte differentiation 24) (NOC3-like protein) (Nucleolar complex-associated protein 3-like protein)	NOC3L AD24 C10orf117 FAD24
NOP56_HUMAN	O00567	NOP56_HUMAN	Nucleolar protein 56 (Nucleolar protein 5A)	NOP56 NOL5A
NQO2_HUMAN	P16083	NQO2_HUMAN	Ribosyldihydronicotinamide dehydrogenase [quinone] (EC 1.10.5.1) (NRH dehydrogenase [quinone] 2) (NRH:quinone oxidoreductase 2) (Quinone reductase 2) (QR2)	NQO2 NMOR2
NU4M_HUMAN	P03905	NU4M_HUMAN	NADH-ubiquinone oxidoreductase chain 4 (EC 7.1.1.2) (NADH dehydrogenase subunit 4)	MT-ND4 MTND4 NADH4 ND4
NUDC3_HUMAN	Q8IVD9	NUDC3_HUMAN	NudC domain-containing protein 3	NUDCD3 KIAA1068
NUP62_HUMAN	P37198	NUP62_HUMAN	Nuclear pore glycoprotein p62 (62 kDa nucleoporin) (Nucleoporin Nup62)	NUP62
OAS3_HUMAN	Q9Y6K5	OAS3_HUMAN	2'-5'-oligoadenylate synthase 3 ((2-5')oligo(A) synthase 3) (2-5A synthase 3) (EC 2.7.7.84) (p100 OAS) (p100OAS)	OAS3 P/OKcl.4
ODB2_HUMAN	P11182	ODB2_HUMAN	Lipoamide acyltransferase component of branched-chain alpha-keto acid dehydrogenase complex, mitochondrial (EC 2.3.1.168) (52 kDa mitochondrial autoantigen of primary biliary cirrhosis) (Branched chain 2-oxo-acid dehydrogenase complex component E2) (BCOADC-E2) (Branched-chain alpha-keto acid dehydrogenase complex component E2) (BCKAD-E2) (BCKADE2) (Dihydrolipoamide acetyltransferase component of …	DBT BCATE2
ODP2_HUMAN	P10515	ODP2_HUMAN	Dihydrolipoyllysine-residue acetyltransferase component of pyruvate dehydrogenase complex, mitochondrial (EC 2.3.1.12) (70 kDa mitochondrial autoantigen of primary biliary cirrhosis) (PBC) (Dihydrolipoamide acetyltransferase component of pyruvate dehydrogenase complex) (M2 antigen complex 70 kDa subunit) (Pyruvate dehydrogenase complex component E2) (PDC-E2) (PDCE2)	DLAT DLTA
ODPAT_HUMAN	P29803	ODPAT_HUMAN	Pyruvate dehydrogenase E1 component subunit alpha, testis-specific form, mitochondrial (EC 1.2.4.1) (PDHE1-A type II)	PDHA2 PDHAL
OPLA_HUMAN	O14841	OPLA_HUMAN	5-oxoprolinase (EC 3.5.2.9) (5-oxo-L-prolinase) (5-OPase) (Pyroglutamase)	OPLAH
PARP1_HUMAN	P09874	PARP1_HUMAN	Poly [ADP-ribose] polymerase 1 (PARP-1) (EC 2.4.2.30) (ADP-ribosyltransferase diphtheria toxin-like 1) (ARTD1) (DNA ADP-ribosyltransferase PARP1) (EC 2.4.2.-) (NAD(+) ADP-ribosyltransferase 1) (ADPRT 1) (Poly[ADP-ribose] synthase 1) (Protein poly-ADP-ribosyltransferase PARP1) (EC 2.4.2.-)	PARP1 ADPRT PPOL
PAWR_HUMAN	Q96IZ0	PAWR_HUMAN	PRKC apoptosis WT1 regulator protein (Prostate apoptosis response 4 protein) (Par-4)	PAWR PAR4
PCD16_HUMAN	Q96JQ0	PCD16_HUMAN	Protocadherin-16 (Cadherin-19) (Cadherin-25) (Fibroblast cadherin-1) (Protein dachsous homolog 1)	DCHS1 CDH19 CDH25 FIB1 KIAA1773 PCDH16
PCNA_HUMAN	P12004	PCNA_HUMAN	Proliferating cell nuclear antigen (PCNA) (Cyclin)	PCNA
PCP4_HUMAN	P48539	PCP4_HUMAN	Calmodulin regulator protein PCP4 (Brain-specific polypeptide PEP-19) (Purkinje cell protein 4)	PCP4 PEP19
PDC10_HUMAN	Q9BUL8	PDC10_HUMAN	Programmed cell death protein 10 (Cerebral cavernous malformations 3 protein) (TF-1 cell apoptosis-related protein 15)	PDCD10 CCM3 TFAR15
PDIP2_HUMAN	Q9Y2S7	PDIP2_HUMAN	Polymerase delta-interacting protein 2 (38 kDa DNA polymerase delta interaction protein) (p38)	POLDIP2 PDIP38 POLD4 HSPC017
PDXD2_HUMAN	Q6P474	PDXD2_HUMAN	Putative pyridoxal-dependent decarboxylase domain-containing protein 2 (EC 4.1.1.-) (pyridoxal-dependent decarboxylase domain-containing 2 pseudogene)	PDXDC2P PDXDC2
PEF1_HUMAN	Q9UBV8	PEF1_HUMAN	Peflin (PEF protein with a long N-terminal hydrophobic domain) (Penta-EF hand domain-containing protein 1)	PEF1 ABP32 UNQ1845/PRO3573
PGES2_HUMAN	Q9H7Z7	PGES2_HUMAN	Prostaglandin E synthase 2 (Membrane-associated prostaglandin E synthase-2) (mPGE synthase-2) (Microsomal prostaglandin E synthase 2) (mPGES-2) (Prostaglandin-H(2) E-isomerase) (EC 5.3.99.3) [Cleaved into: Prostaglandin E synthase 2 truncated form]	PTGES2 C9orf15 PGES2
PGLT1_HUMAN	Q8NBL1	PGLT1_HUMAN	Protein O-glucosyltransferase 1 (EC 2.4.1.-) (CAP10-like 46 kDa protein) (hCLP46) (KTEL motif-containing protein 1) (Myelodysplastic syndromes relative protein) (O-glucosyltransferase Rumi homolog) (hRumi) (Protein O-xylosyltransferase POGLUT1) (EC 2.4.2.-)	POGLUT1 C3orf9 CLP46 KTELC1 MDSRP MDS010 UNQ490/PRO1006
PGM2L_HUMAN	Q6PCE3	PGM2L_HUMAN	Glucose 1,6-bisphosphate synthase (EC 2.7.1.106) (PMMLP) (Phosphoglucomutase-2-like 1)	PGM2L1 BM32A
PGS1_HUMAN	P21810	PGS1_HUMAN	Biglycan (Bone/cartilage proteoglycan I) (PG-S1)	BGN SLRR1A
PI3R4_HUMAN	Q99570	PI3R4_HUMAN	Phosphoinositide 3-kinase regulatory subunit 4 (PI3-kinase regulatory subunit 4) (EC 2.7.11.1) (PI3-kinase p150 subunit) (Phosphoinositide 3-kinase adaptor protein)	PIK3R4 VPS15
PKHF2_HUMAN	Q9H8W4	PKHF2_HUMAN	Pleckstrin homology domain-containing family F member 2 (PH domain-containing family F member 2) (Endoplasmic reticulum-associated apoptosis-involved protein containing PH and FYVE domains) (EAPF) (PH and FYVE domain-containing protein 2) (Phafin-2) (Phafin2) (Zinc finger FYVE domain-containing protein 18)	PLEKHF2 ZFYVE18
PLAP_HUMAN	Q9Y263	PLAP_HUMAN	Phospholipase A-2-activating protein (PLA2P) (PLAP)	PLAA PLAP
PLEK_HUMAN	P08567	PLEK_HUMAN	Pleckstrin (Platelet 47 kDa protein) (p47)	PLEK P47
PLOD3_HUMAN	O60568	PLOD3_HUMAN	Multifunctional procollagen lysine hydroxylase and glycosyltransferase LH3 [Includes: Procollagen-lysine,2-oxoglutarate 5-dioxygenase 3 (EC 1.14.11.4) (Lysyl hydroxylase 3) (LH3); Procollagen glycosyltransferase (EC 2.4.1.50) (EC 2.4.1.66) (Galactosylhydroxylysine-glucosyltransferase) (Procollagen galactosyltransferase) (Procollagen glucosyltransferase)]	PLOD3
PMVK_HUMAN	Q15126	PMVK_HUMAN	Phosphomevalonate kinase (PMKase) (hPMK) (EC 2.7.4.2)	PMVK PMKI
PP4C_HUMAN	P60510	PP4C_HUMAN	Serine/threonine-protein phosphatase 4 catalytic subunit (PP4C) (Pp4) (EC 3.1.3.16) (Protein phosphatase X) (PP-X)	PPP4C PPP4 PPX
PPIC_HUMAN	P45877	PPIC_HUMAN	Peptidyl-prolyl cis-trans isomerase C (PPIase C) (EC 5.2.1.8) (Cyclophilin C) (Rotamase C)	PPIC CYPC
PPID_HUMAN	Q08752	PPID_HUMAN	Peptidyl-prolyl cis-trans isomerase D (PPIase D) (EC 5.2.1.8) (40 kDa peptidyl-prolyl cis-trans isomerase) (Cyclophilin-40) (CYP-40) (Cyclophilin-related protein) (Rotamase D)	PPID CYP40 CYPD
PPM1G_HUMAN	O15355	PPM1G_HUMAN	Protein phosphatase 1G (EC 3.1.3.16) (Protein phosphatase 1C) (Protein phosphatase 2C isoform gamma) (PP2C-gamma) (Protein phosphatase magnesium-dependent 1 gamma)	PPM1G PPM1C
PR38A_HUMAN	Q8NAV1	PR38A_HUMAN	Pre-mRNA-splicing factor 38A	PRPF38A
PRDBP_HUMAN	Q969G5	CAVN3_HUMAN	Caveolae-associated protein 3 (Cavin-3) (Protein kinase C delta-binding protein) (Serum deprivation response factor-related gene product that binds to C-kinase) (hSRBC)	CAVIN3 PRKCDBP SRBC
PRELP_HUMAN	P51888	PRELP_HUMAN	Prolargin (Proline-arginine-rich end leucine-rich repeat protein)	PRELP SLRR2A
PROSC_HUMAN	O94903	PLPHP_HUMAN	Pyridoxal phosphate homeostasis protein (PLP homeostasis protein) (Proline synthase co-transcribed bacterial homolog protein) (Pyridoxal phosphate-binding protein)	PLPBP PROSC
PSDE_HUMAN	O00487	PSDE_HUMAN	26S proteasome non-ATPase regulatory subunit 14 (EC 3.4.19.-) (26S proteasome regulatory subunit RPN11) (26S proteasome-associated PAD1 homolog 1)	PSMD14 POH1
PSMD7_HUMAN	P51665	PSMD7_HUMAN	26S proteasome non-ATPase regulatory subunit 7 (26S proteasome regulatory subunit RPN8) (26S proteasome regulatory subunit S12) (Mov34 protein homolog) (Proteasome subunit p40)	PSMD7 MOV34L
PSMF1_HUMAN	Q92530	PSMF1_HUMAN	Proteasome inhibitor PI31 subunit (hPI31)	PSMF1
PTRD1_HUMAN	Q6GMV3	PTRD1_HUMAN	Putative peptidyl-tRNA hydrolase PTRHD1 (EC 3.1.1.29) (Peptidyl-tRNA hydrolase domain-containing protein 1)	PTRHD1 C2orf79
Q53S08_HUMAN	Q53S08	RAB6D_HUMAN	Ras-related protein Rab-6D (Rab6-like protein WTH3DI)	RAB6D WTH3DI
Q5F2F8_HUMAN	Q5F2F8	Q5F2F8_HUMAN	Serine/threonine-protein phosphatase (EC 3.1.3.16)	PPP3CB hCG_18332
Q5HYI5_HUMAN	Q5HYI5	Q5HYI5_HUMAN	Uncharacterized protein DKFZp313C1541	DKFZp313C1541
Q5JPT2_HUMAN	Q5JPT2	Q5JPT2_HUMAN	SH3 domain-containing kinase-binding protein 1 (Fragment)	SH3KBP1
Q5JR04_HUMAN	Q5JR04	Q5JR04_HUMAN	Helicase MOV-10 (Mov10, Moloney leukemia virus 10, homolog (Mouse), isoform CRA_a)	MOV10 hCG_38463
Q5JW30_HUMAN	Q5JW30	Q5JW30_HUMAN	Double-stranded RNA-binding protein Staufen homolog 1	STAU1
Q5LJB0_HUMAN	Q5LJB0	Q5LJB0_HUMAN	Ubiquitin carboxyl-terminal hydrolase (EC 3.4.19.12) (Fragment)	UCHL5
Q5STX8_HUMAN	Q5STX8	Q5STX8_HUMAN	Allograft inflammatory factor 1 (Fragment)	AIF1
Q5SZX6_HUMAN	Q5SZX6	Q5SZX6_HUMAN	T-complex protein 1 subunit gamma (Fragment)	CCT3
Q5T196_HUMAN	Q5T196	Q5T196_HUMAN	FAD synthase (EC 2.7.7.2) (FAD pyrophosphorylase) (FMN adenylyltransferase) (Flavin adenine dinucleotide synthase)	FLAD1 hCG_20019
Q5T4L4_HUMAN	P42677	RS27_HUMAN	40S ribosomal protein S27	RPS27
Q5VWV2_HUMAN	Q5VWV2	Q5VWV2_HUMAN	Partitioning defective 3 homolog	PARD3
Q6P0N6_HUMAN	Q6P0N6	Q6P0N6_HUMAN	DST protein (Dystonin)	DST
Q6UW50_HUMAN	Q6UW50	Q6UW50_HUMAN	TOM1 (Target of Myb protein 1)	TOM1 UNQ1844
Q96II5_HUMAN	Q96II5	Q96II5_HUMAN	ARAF protein (Serine/threonine-protein kinase A-Raf)	ARAF
R4GN72_HUMAN	R4GN72	R4GN72_HUMAN	V-type proton ATPase subunit d 1	ATP6V0D1
RAB13_HUMAN	P51153	RAB13_HUMAN	Ras-related protein Rab-13 (Cell growth-inhibiting gene 4 protein)	RAB13 GIG4
RAB31_HUMAN	Q13636	RAB31_HUMAN	Ras-related protein Rab-31 (Ras-related protein Rab-22B)	RAB31 RAB22B
RAB9A_HUMAN	P51151	RAB9A_HUMAN	Ras-related protein Rab-9A	RAB9A RAB9
RBM12_HUMAN	Q9NTZ6	RBM12_HUMAN	RNA-binding protein 12 (RNA-binding motif protein 12) (SH3/WW domain anchor protein in the nucleus) (SWAN)	RBM12 KIAA0765 HRIHFB2091
RBM4B_HUMAN	Q9BQ04	RBM4B_HUMAN	RNA-binding protein 4B (RNA-binding motif protein 30) (RNA-binding motif protein 4B) (RNA-binding protein 30)	RBM4B RBM30
RECQ1_HUMAN	P46063	RECQ1_HUMAN	ATP-dependent DNA helicase Q1 (EC 3.6.4.12) (DNA helicase, RecQ-like type 1) (RecQ1) (DNA-dependent ATPase Q1) (RecQ protein-like 1)	RECQL RECQ1 RECQL1
RED_HUMAN	Q13123	RED_HUMAN	Protein Red (Cytokine IK) (IK factor) (Protein RER)	IK RED RER
RFTN1_HUMAN	Q14699	RFTN1_HUMAN	Raftlin (Cell migration-inducing gene 2 protein) (Raft-linking protein)	RFTN1 KIAA0084 MIG2
RGPD1_HUMAN	P0DJD0	RGPD1_HUMAN	RANBP2-like and GRIP domain-containing protein 1 (Ran-binding protein 2-like 6) (RanBP2-like 6) (RanBP2L6)	RGPD1 RANBP2L6 RGP1
RGPD8_HUMAN	O14715	RGPD8_HUMAN	RANBP2-like and GRIP domain-containing protein 8 (Ran-binding protein 2-like 3) (RanBP2-like 3) (RanBP2L3)	RGPD8 RANBP2ALPHA RANBP2L1 RANBP2L3
RGS19_HUMAN	P49795	RGS19_HUMAN	Regulator of G-protein signaling 19 (RGS19) (G-alpha-interacting protein) (GAIP)	RGS19 GAIP GNAI3IP
RHG35_HUMAN	Q9NRY4	RHG35_HUMAN	Rho GTPase-activating protein 35 (Glucocorticoid receptor DNA-binding factor 1) (Glucocorticoid receptor repression factor 1) (GRF-1) (Rho GAP p190A) (p190-A)	ARHGAP35 GRF1 GRLF1 KIAA1722 P190A p190ARHOGAP
RIR1_HUMAN	P23921	RIR1_HUMAN	Ribonucleoside-diphosphate reductase large subunit (EC 1.17.4.1) (Ribonucleoside-diphosphate reductase subunit M1) (Ribonucleotide reductase large subunit)	RRM1 RR1
RL10L_HUMAN	Q96L21	RL10L_HUMAN	60S ribosomal protein L10-like (Large ribosomal subunit protein uL16-like)	RPL10L
RM01_HUMAN	Q9BYD6	RM01_HUMAN	39S ribosomal protein L1, mitochondrial (L1mt) (MRP-L1) (Mitochondrial large ribosomal subunit protein uL1m)	MRPL1 BM-022
RM09_HUMAN	Q9BYD2	RM09_HUMAN	39S ribosomal protein L9, mitochondrial (L9mt) (MRP-L9) (Mitochondrial large ribosomal subunit protein bL9m)	MRPL9
RM12_HUMAN	P52815	RM12_HUMAN	39S ribosomal protein L12, mitochondrial (L12mt) (MRP-L12) (5c5-2) (Mitochondrial large ribosomal subunit protein bL12m)	MRPL12 MRPL7 RPML12
RM14_HUMAN	Q6P1L8	RM14_HUMAN	39S ribosomal protein L14, mitochondrial (L14mt) (MRP-L14) (39S ribosomal protein L32, mitochondrial) (L32mt) (MRP-L32) (Mitochondrial large ribosomal subunit protein uL14m)	MRPL14 MRPL32 RPML32
RM44_HUMAN	Q9H9J2	RM44_HUMAN	39S ribosomal protein L44, mitochondrial (L44mt) (MRP-L44) (EC 3.1.26.-) (Mitochondrial large ribosomal subunit protein mL44)	MRPL44
RM46_HUMAN	Q9H2W6	RM46_HUMAN	39S ribosomal protein L46, mitochondrial (L46mt) (MRP-L46) (Mitochondrial large ribosomal subunit protein mL46) (P2ECSL)	MRPL46 C15orf4 LIECG2
ROCK1_HUMAN	Q13464	ROCK1_HUMAN	Rho-associated protein kinase 1 (EC 2.7.11.1) (Renal carcinoma antigen NY-REN-35) (Rho-associated, coiled-coil-containing protein kinase 1) (Rho-associated, coiled-coil-containing protein kinase I) (ROCK-I) (p160 ROCK-1) (p160ROCK)	ROCK1
RPR1B_HUMAN	Q9NQG5	RPR1B_HUMAN	Regulation of nuclear pre-mRNA domain-containing protein 1B (Cell cycle-related and expression-elevated protein in tumor)	RPRD1B C20orf77 CREPT
RRP5_HUMAN	Q14690	RRP5_HUMAN	Protein RRP5 homolog (NF-kappa-B-binding protein) (NFBP) (Programmed cell death protein 11)	PDCD11 KIAA0185
RS10_HUMAN	P46783	RS10_HUMAN	40S ribosomal protein S10 (Small ribosomal subunit protein eS10)	RPS10
RS23_HUMAN	P62266	RS23_HUMAN	40S ribosomal protein S23 (Small ribosomal subunit protein uS12)	RPS23
RS26_HUMAN	P62854	RS26_HUMAN	40S ribosomal protein S26 (Small ribosomal subunit protein eS26)	RPS26
RS6_HUMAN	P62753	RS6_HUMAN	40S ribosomal protein S6 (Phosphoprotein NP33) (Small ribosomal subunit protein eS6)	RPS6 OK/SW-cl.2
RT36_HUMAN	P82909	RT36_HUMAN	28S ribosomal protein S36, mitochondrial (MRP-S36) (S36mt)	MRPS36 DC47
RTF1_HUMAN	Q92541	RTF1_HUMAN	RNA polymerase-associated protein RTF1 homolog	RTF1 KIAA0252
S4R303_HUMAN	S4R303	S4R303_HUMAN	Sorbin and SH3 domain-containing protein 1 (Fragment)	SORBS1
S4R313_HUMAN	S4R313	S4R313_HUMAN	Palmdelphin	PALMD
S4R3E5_HUMAN	S4R3E5	S4R3E5_HUMAN	Importin subunit alpha-7	KPNA6
S4R3N1_HUMAN	S4R3N1	S4R3N1_HUMAN	HSPE1-MOB4 readthrough	HSPE1-MOB4
S4R3N9_HUMAN	S4R3N9	S4R3N9_HUMAN	Sideroflexin-3	SFXN3
S4R468_HUMAN	S4R468	S4R468_HUMAN	Calcium uniporter protein (Fragment)	MCU
SAMD9_HUMAN	Q5K651	SAMD9_HUMAN	Sterile alpha motif domain-containing protein 9 (SAM domain-containing protein 9)	SAMD9 C7orf5 DRIF1 KIAA2004 OEF1
SAR1B_HUMAN	Q9Y6B6	SAR1B_HUMAN	GTP-binding protein SAR1b (GTP-binding protein B) (GTBPB)	SAR1B SARA2 SARB
SC22B_HUMAN	O75396	SC22B_HUMAN	Vesicle-trafficking protein SEC22b (ER-Golgi SNARE of 24 kDa) (ERS-24) (ERS24) (SEC22 vesicle-trafficking protein homolog B) (SEC22 vesicle-trafficking protein-like 1)	SEC22B SEC22L1
SC23B_HUMAN	Q15437	SC23B_HUMAN	Protein transport protein Sec23B (hSec23B) (SEC23-related protein B)	SEC23B
SC61B_HUMAN	P60468	SC61B_HUMAN	Protein transport protein Sec61 subunit beta	SEC61B
SC61G_HUMAN	P60059	SC61G_HUMAN	Protein transport protein Sec61 subunit gamma	SEC61G
SELS_HUMAN	Q9BQE4	SELS_HUMAN	Selenoprotein S (SelS) (VCP-interacting membrane protein)	SELENOS SELS VIMP AD-015 SBBI8
SETD7_HUMAN	Q8WTS6	SETD7_HUMAN	Histone-lysine N-methyltransferase SETD7 (EC 2.1.1.-) (Histone H3-K4 methyltransferase SETD7) (H3-K4-HMTase SETD7) (Lysine N-methyltransferase 7) (SET domain-containing protein 7) (SET7/9)	SETD7 KIAA1717 KMT7 SET7 SET9
SF3B6_HUMAN	Q9Y3B4	SF3B6_HUMAN	Splicing factor 3B subunit 6 (Pre-mRNA branch site protein p14) (SF3b 14 kDa subunit) (SF3B14a) (Spliceosome-associated protein, 14-kDa) (Splicing factor 3b, subunit 6, 14kDa)	SF3B6 SAP14 SF3B14 SF3B14A CGI-110 HSPC175 HT006
SFR19_HUMAN	Q9H7N4	SFR19_HUMAN	Splicing factor, arginine/serine-rich 19 (SR-related C-terminal domain-associated factor 1) (SR-related and CTD-associated factor 1) (SR-related-CTD-associated factor) (SCAF) (Serine arginine-rich pre-mRNA splicing factor SR-A1) (SR-A1)	SCAF1 SFRS19 SRA1
SGPL1_HUMAN	O95470	SGPL1_HUMAN	Sphingosine-1-phosphate lyase 1 (S1PL) (SP-lyase 1) (SPL 1) (hSPL) (EC 4.1.2.27) (Sphingosine-1-phosphate aldolase)	SGPL1 KIAA1252
SIN3A_HUMAN	Q96ST3	SIN3A_HUMAN	Paired amphipathic helix protein Sin3a (Histone deacetylase complex subunit Sin3a) (Transcriptional corepressor Sin3a)	SIN3A
SKIV2_HUMAN	Q15477	SKIV2_HUMAN	Helicase SKI2W (Ski2) (EC 3.6.4.-) (Helicase-like protein) (HLP)	SKIV2L DDX13 SKI2W SKIV2 W
SMC3_HUMAN	Q9UQE7	SMC3_HUMAN	Structural maintenance of chromosomes protein 3 (SMC protein 3) (SMC-3) (Basement membrane-associated chondroitin proteoglycan) (Bamacan) (Chondroitin sulfate proteoglycan 6) (Chromosome-associated polypeptide) (hCAP)	SMC3 BAM BMH CSPG6 SMC3L1
SMCA5_HUMAN	O60264	SMCA5_HUMAN	SWI/SNF-related matrix-associated actin-dependent regulator of chromatin subfamily A member 5 (SWI/SNF-related matrix-associated actin-dependent regulator of chromatin A5) (EC 3.6.4.-) (Sucrose nonfermenting protein 2 homolog) (hSNF2H)	SMARCA5 SNF2H WCRF135
SNP29_HUMAN	O95721	SNP29_HUMAN	Synaptosomal-associated protein 29 (SNAP-29) (Soluble 29 kDa NSF attachment protein) (Vesicle-membrane fusion protein SNAP-29)	SNAP29
SNX30_HUMAN	Q5VWJ9	SNX30_HUMAN	Sorting nexin-30	SNX30
SNX5_HUMAN	Q9Y5X3	SNX5_HUMAN	Sorting nexin-5	SNX5
sp|A0AVT1|UBA6_HUMAN	A0AVT1	UBA6_HUMAN	Ubiquitin-like modifier-activating enzyme 6 (Ubiquitin-activating enzyme 6) (EC 6.2.1.45) (Monocyte protein 4) (MOP-4) (Ubiquitin-activating enzyme E1-like protein 2) (E1-L2)	UBA6 MOP4 UBE1L2
sp|A0FGR8-2|ESYT2_HUMAN	A0FGR8	ESYT2_HUMAN	Extended synaptotagmin-2 (E-Syt2) (Chr2Syt)	ESYT2 FAM62B KIAA1228
sp|A2RRP1|NBAS_HUMAN	A2RRP1	NBAS_HUMAN	Neuroblastoma-amplified sequence (Neuroblastoma-amplified gene protein)	NBAS NAG
sp|A2RRP1-2|NBAS_HUMAN	A2RRP1-2	NBAS_HUMAN	Neuroblastoma-amplified sequence, isoform 2 (Neuroblastoma-amplified gene protein)	NBAS NAG
sp|O00139-1|KIF2A_HUMAN	O00139	KIF2A_HUMAN	Kinesin-like protein KIF2A (Kinesin-2) (hK2)	KIF2A KIF2 KNS2
sp|O00182-2|LEG9_HUMAN	O00182	LEG9_HUMAN	Galectin-9 (Gal-9) (Ecalectin) (Tumor antigen HOM-HD-21)	LGALS9
sp|O00203|AP3B1_HUMAN	O00203	AP3B1_HUMAN	AP-3 complex subunit beta-1 (Adaptor protein complex AP-3 subunit beta-1) (Adaptor-related protein complex 3 subunit beta-1) (Beta-3A-adaptin) (Clathrin assembly protein complex 3 beta-1 large chain)	AP3B1 ADTB3A
sp|O00232|PSD12_HUMAN	O00232	PSD12_HUMAN	26S proteasome non-ATPase regulatory subunit 12 (26S proteasome regulatory subunit RPN5) (26S proteasome regulatory subunit p55)	PSMD12
sp|O00273|DFFA_HUMAN	O00273	DFFA_HUMAN	DNA fragmentation factor subunit alpha (DNA fragmentation factor 45 kDa subunit) (DFF-45) (Inhibitor of CAD) (ICAD)	DFFA DFF1 DFF45 H13
sp|O00273-2|DFFA_HUMAN	O00273-2	DFFA_HUMAN	DNA fragmentation factor subunit alpha (DNA fragmentation factor 45 kDa subunit) Isoform DFF35 (DFF-45) (Inhibitor of CAD) (ICAD)
sp|O00339-2|MATN2_HUMAN	O00339	MATN2_HUMAN	Matrilin-2	MATN2 UNQ193/PRO219
sp|O00429-6|DNM1L_HUMAN	O00429-6	DNM1L_HUMAN	Dynamin-1-like protein (EC 3.6.5.5) (Dnm1p/Vps1p-like protein) (DVLP) (Dynamin family member proline-rich carboxyl-terminal domain less) (Dymple) (Dynamin-like protein) (Dynamin-like protein 4) (Dynamin-like protein IV) (HdynIV) (Dynamin-related protein 1), isoform 6	DNM1L DLP1 DRP1
sp|O00429-7|DNM1L_HUMAN	O00429-7	DNM1L_HUMAN	Dynamin-1-like protein (EC 3.6.5.5) (Dnm1p/Vps1p-like protein) (DVLP) (Dynamin family member proline-rich carboxyl-terminal domain less) (Dymple) (Dynamin-like protein) (Dynamin-like protein 4) (Dynamin-like protein IV) (HdynIV) (Dynamin-related protein 1); isoform 7	DNM1L DLP1 DRP1
sp|O00469-2|PLOD2_HUMAN	O00469	PLOD2_HUMAN	Procollagen-lysine,2-oxoglutarate 5-dioxygenase 2 (EC 1.14.11.4) (Lysyl hydroxylase 2) (LH2)	PLOD2
sp|O00499-2|BIN1_HUMAN	O00499	BIN1_HUMAN	Myc box-dependent-interacting protein 1 (Amphiphysin II) (Amphiphysin-like protein) (Box-dependent myc-interacting protein 1) (Bridging integrator 1)	BIN1 AMPHL
sp|O14662-2|STX16_HUMAN	O14662	STX16_HUMAN	Syntaxin-16 (Syn16)	STX16
sp|O14787-2|TNPO2_HUMAN	O14787	TNPO2_HUMAN	Transportin-2 (Karyopherin beta-2b)	TNPO2
sp|O14828-2|SCAM3_HUMAN	O14828	SCAM3_HUMAN	Secretory carrier-associated membrane protein 3 (Secretory carrier membrane protein 3)	SCAMP3 C1orf3 PROPIN1
sp|O14964|HGS_HUMAN	O14964	HGS_HUMAN	Hepatocyte growth factor-regulated tyrosine kinase substrate (Hrs) (Protein pp110)	HGS HRS
sp|O14986-2|PI51B_HUMAN	O14986	PI51B_HUMAN	Phosphatidylinositol 4-phosphate 5-kinase type-1 beta (PIP5K1-beta) (PtdIns(4)P-5-kinase 1 beta) (EC 2.7.1.68) (Phosphatidylinositol 4-phosphate 5-kinase type I beta) (PIP5KIbeta) (Protein STM-7) (Type I phosphatidylinositol 4-phosphate 5-kinase beta)	PIP5K1B STM7
sp|O15084-1|ANR28_HUMAN	O15084-1	ANR28_HUMAN	Serine/threonine-protein phosphatase 6 regulatory ankyrin repeat subunit A (PP6-ARS-A) (Serine/threonine-protein phosphatase 6 regulatory subunit ARS-A) (Ankyrin repeat domain-containing protein 28) (Phosphatase interactor targeting protein hnRNP K) (PITK)	ANKRD28 KIAA0379
sp|O15084-2|ANR28_HUMAN	O15084-2	ANR28_HUMAN	Serine/threonine-protein phosphatase 6 regulatory ankyrin repeat subunit A, isoform 2 (PP6-ARS-A) (Serine/threonine-protein phosphatase 6 regulatory subunit ARS-A) (Ankyrin repeat domain-containing protein 28) (Phosphatase interactor targeting protein hnRNP K) (PITK)
sp|O15117-3|FYB_HUMAN	O15117	FYB1_HUMAN	FYN-binding protein 1 (Adhesion and degranulation promoting adaptor protein) (ADAP) (FYB-120/130) (p120/p130) (FYN-T-binding protein) (SLAP-130) (SLP-76-associated phosphoprotein)	FYB1 FYB SLAP130
sp|O15230|LAMA5_HUMAN	O15230	LAMA5_HUMAN	Laminin subunit alpha-5 (Laminin-10 subunit alpha) (Laminin-11 subunit alpha) (Laminin-15 subunit alpha)	LAMA5 KIAA0533 KIAA1907
sp|O15264|MK13_HUMAN	O15264	MK13_HUMAN	Mitogen-activated protein kinase 13 (MAP kinase 13) (MAPK 13) (EC 2.7.11.24) (Mitogen-activated protein kinase p38 delta) (MAP kinase p38 delta) (Stress-activated protein kinase 4)	MAPK13 PRKM13 SAPK4
sp|O15269|SPTC1_HUMAN	O15269	SPTC1_HUMAN	Serine palmitoyltransferase 1 (EC 2.3.1.50) (Long chain base biosynthesis protein 1) (LCB 1) (Serine-palmitoyl-CoA transferase 1) (SPT 1) (SPT1)	SPTLC1 LCB1
sp|O15294|OGT1_HUMAN	O15294	OGT1_HUMAN	UDP-N-acetylglucosamine--peptide N-acetylglucosaminyltransferase 110 kDa subunit (EC 2.4.1.255) (O-GlcNAc transferase subunit p110) (O-linked N-acetylglucosamine transferase 110 kDa subunit) (OGT)	OGT
sp|O15357|SHIP2_HUMAN	O15357	SHIP2_HUMAN	Phosphatidylinositol 3,4,5-trisphosphate 5-phosphatase 2 (EC 3.1.3.86) (Inositol polyphosphate phosphatase-like protein 1) (INPPL-1) (Protein 51C) (SH2 domain-containing inositol 5'-phosphatase 2) (SH2 domain-containing inositol phosphatase 2) (SHIP-2)	INPPL1 SHIP2
sp|O15439-2|MRP4_HUMAN	O15439	MRP4_HUMAN	Multidrug resistance-associated protein 4 (ATP-binding cassette sub-family C member 4) (MRP/cMOAT-related ABC transporter) (Multi-specific organic anion transporter B) (MOAT-B)	ABCC4 MRP4
sp|O15460|P4HA2_HUMAN	O15460	P4HA2_HUMAN	Prolyl 4-hydroxylase subunit alpha-2 (4-PH alpha-2) (EC 1.14.11.2) (Procollagen-proline,2-oxoglutarate-4-dioxygenase subunit alpha-2)	P4HA2 UNQ290/PRO330
sp|O15498|YKT6_HUMAN	O15498	YKT6_HUMAN	Synaptobrevin homolog YKT6 (EC 2.3.1.-)	YKT6
sp|O15523|DDX3Y_HUMAN	O15523	DDX3Y_HUMAN	ATP-dependent RNA helicase DDX3Y (EC 3.6.4.13) (DEAD box protein 3, Y-chromosomal)	DDX3Y DBY
sp|O43166|SI1L1_HUMAN	O43166	SI1L1_HUMAN	Signal-induced proliferation-associated 1-like protein 1 (SIPA1-like protein 1) (High-risk human papilloma viruses E6 oncoproteins targeted protein 1) (E6-targeted protein 1)	SIPA1L1 E6TP1 KIAA0440
sp|O43172-2|PRP4_HUMAN	O43172	PRP4_HUMAN	U4/U6 small nuclear ribonucleoprotein Prp4 (PRP4 homolog) (hPrp4) (U4/U6 snRNP 60 kDa protein) (WD splicing factor Prp4)	PRPF4 PRP4
sp|O43292|GPAA1_HUMAN	O43292	GPAA1_HUMAN	Glycosylphosphatidylinositol anchor attachment 1 protein (GPI anchor attachment protein 1) (GAA1 protein homolog) (hGAA1)	GPAA1 GAA1
sp|O43395|PRPF3_HUMAN	O43395	PRPF3_HUMAN	U4/U6 small nuclear ribonucleoprotein Prp3 (Pre-mRNA-splicing factor 3) (hPrp3) (U4/U6 snRNP 90 kDa protein)	PRPF3 HPRP3 PRP3
sp|O43815-2|STRN_HUMAN	O43815	STRN_HUMAN	Striatin	STRN
sp|O43852-2|CALU_HUMAN	O43852-2	CALU_HUMAN	Calumenin, isoform 2(Crocalbin) (IEF SSP 9302)	CALU
sp|O43852-3|CALU_HUMAN	O43852-3	CALU_HUMAN	Calumenin, isoform 3 (Crocalbin) (IEF SSP 9302)	CALU
sp|O60271-2|JIP4_HUMAN	O60271	JIP4_HUMAN	C-Jun-amino-terminal kinase-interacting protein 4 (JIP-4) (JNK-interacting protein 4) (Cancer/testis antigen 89) (CT89) (Human lung cancer oncogene 6 protein) (HLC-6) (JNK-associated leucine-zipper protein) (JLP) (Mitogen-activated protein kinase 8-interacting protein 4) (Proliferation-inducing protein 6) (Protein highly expressed in testis) (PHET) (Sperm surface protein) (Sperm-associated antige…	SPAG9 HSS KIAA0516 MAPK8IP4 SYD1 HLC6
sp|O60331-2|PI51C_HUMAN	O60331	PI51C_HUMAN	Phosphatidylinositol 4-phosphate 5-kinase type-1 gamma (PIP5K1-gamma) (PtdIns(4)P-5-kinase 1 gamma) (EC 2.7.1.68) (Phosphatidylinositol 4-phosphate 5-kinase type I gamma) (PIP5KIgamma)	PIP5K1C KIAA0589
sp|O60341-2|KDM1A_HUMAN	O60341	KDM1A_HUMAN	Lysine-specific histone demethylase 1A (EC 1.14.99.66) (BRAF35-HDAC complex protein BHC110) (Flavin-containing amine oxidase domain-containing protein 2) ([histone H3]-dimethyl-L-lysine(4) FAD-dependent demethylase 1A)	KDM1A AOF2 KDM1 KIAA0601 LSD1
sp|O60443|DFNA5_HUMAN	O60443	GSDME_HUMAN	Gasdermin-E (Inversely correlated with estrogen receptor expression 1) (ICERE-1) (Non-syndromic hearing impairment protein 5) [Cleaved into: Gasdermin-E, N-terminal (GSDME-NT); Gasdermin-E, C-terminal (GSDME-CT)]	GSDME DFNA5 ICERE1
sp|O60502|OGA_HUMAN	O60502	OGA_HUMAN	Protein O-GlcNAcase (OGA) (EC 3.2.1.169) (Beta-N-acetylglucosaminidase) (Beta-N-acetylhexosaminidase) (Beta-hexosaminidase) (Meningioma-expressed antigen 5) (N-acetyl-beta-D-glucosaminidase) (N-acetyl-beta-glucosaminidase) (Nuclear cytoplasmic O-GlcNAcase and acetyltransferase) (NCOAT)	OGA HEXC KIAA0679 MEA5 MGEA5
sp|O60701|UGDH_HUMAN	O60701	UGDH_HUMAN	UDP-glucose 6-dehydrogenase (UDP-Glc dehydrogenase) (UDP-GlcDH) (UDPGDH) (EC 1.1.1.22)	UGDH
sp|O60869-2|EDF1_HUMAN	O60869	EDF1_HUMAN	Endothelial differentiation-related factor 1 (EDF-1) (Multiprotein-bridging factor 1) (MBF1)	EDF1
sp|O60885|BRD4_HUMAN	O60885	BRD4_HUMAN	Bromodomain-containing protein 4 (Protein HUNK1)	BRD4 HUNK1
sp|O75155|CAND2_HUMAN	O75155	CAND2_HUMAN	Cullin-associated NEDD8-dissociated protein 2 (Cullin-associated and neddylation-dissociated protein 2) (Epididymis tissue protein Li 169) (TBP-interacting protein of 120 kDa B) (TBP-interacting protein 120B) (p120 CAND2)	CAND2 KIAA0667 TIP120B
sp|O75179-4|ANR17_HUMAN	O75179	ANR17_HUMAN	Ankyrin repeat domain-containing protein 17 (Gene trap ankyrin repeat protein) (Serologically defined breast cancer antigen NY-BR-16)	ANKRD17 GTAR KIAA0697
sp|O75436|VP26A_HUMAN	O75436	VP26A_HUMAN	Vacuolar protein sorting-associated protein 26A (Vesicle protein sorting 26A) (hVPS26)	VPS26A VPS26
sp|O75475-2|PSIP1_HUMAN	O75475	PSIP1_HUMAN	PC4 and SFRS1-interacting protein (CLL-associated antigen KW-7) (Dense fine speckles 70 kDa protein) (DFS 70) (Lens epithelium-derived growth factor) (Transcriptional coactivator p75/p52)	PSIP1 DFS70 LEDGF PSIP2
sp|O75525-2|KHDR3_HUMAN	O75525	KHDR3_HUMAN	KH domain-containing, RNA-binding, signal transduction-associated protein 3 (RNA-binding protein T-Star) (Sam68-like mammalian protein 2) (SLM-2) (Sam68-like phosphotyrosine protein)	KHDRBS3 SALP SLM2
sp|O75569-2|PRKRA_HUMAN	O75569	PRKRA_HUMAN	Interferon-inducible double-stranded RNA-dependent protein kinase activator A (PKR-associated protein X) (PKR-associating protein X) (Protein activator of the interferon-induced protein kinase) (Protein kinase, interferon-inducible double-stranded RNA-dependent activator)	PRKRA PACT RAX HSD-14 HSD14
sp|O75643|U520_HUMAN	O75643	U520_HUMAN	U5 small nuclear ribonucleoprotein 200 kDa helicase (EC 3.6.4.13) (Activating signal cointegrator 1 complex subunit 3-like 1) (BRR2 homolog) (U5 snRNP-specific 200 kDa protein) (U5-200KD)	SNRNP200 ASCC3L1 HELIC2 KIAA0788
sp|O75746|CMC1_HUMAN	O75746	CMC1_HUMAN	Calcium-binding mitochondrial carrier protein Aralar1 (Mitochondrial aspartate glutamate carrier 1) (Solute carrier family 25 member 12)	SLC25A12 ARALAR1
sp|O75781|PALM_HUMAN	O75781	PALM_HUMAN	Paralemmin-1 (Paralemmin)	PALM KIAA0270
sp|O76021|RL1D1_HUMAN	O76021	RL1D1_HUMAN	Ribosomal L1 domain-containing protein 1 (CATX-11) (Cellular senescence-inhibited gene protein) (Protein PBK1)	RSL1D1 CATX11 CSIG PBK1 L12
sp|O76094|SRP72_HUMAN	O76094	SRP72_HUMAN	Signal recognition particle subunit SRP72 (SRP72) (Signal recognition particle 72 kDa protein)	SRP72
sp|O94776|MTA2_HUMAN	O94776	MTA2_HUMAN	Metastasis-associated protein MTA2 (Metastasis-associated 1-like 1) (MTA1-L1 protein) (p53 target protein in deacetylase complex)	MTA2 MTA1L1 PID
sp|O94788|AL1A2_HUMAN	O94788	AL1A2_HUMAN	Retinal dehydrogenase 2 (RALDH 2) (RalDH2) (EC 1.2.1.36) (Aldehyde dehydrogenase family 1 member A2) (Retinaldehyde-specific dehydrogenase type 2) (RALDH(II))	ALDH1A2 RALDH2
sp|O94806|KPCD3_HUMAN	O94806	KPCD3_HUMAN	Serine/threonine-protein kinase D3 (EC 2.7.11.13) (Protein kinase C nu type) (Protein kinase EPK2) (nPKC-nu)	PRKD3 EPK2 PRKCN
sp|O94855-2|SC24D_HUMAN	O94855	SC24D_HUMAN	Protein transport protein Sec24D (SEC24-related protein D)	SEC24D KIAA0755
sp|O94874|UFL1_HUMAN	O94874	UFL1_HUMAN	E3 UFM1-protein ligase 1 (EC 2.3.2.-) (E3 UFM1-protein transferase 1) (Multiple alpha-helix protein located at ER) (Novel LZAP-binding protein) (Regulator of C53/LZAP and DDRGK1)	UFL1 KIAA0776 MAXER NLBP RCAD
sp|O94906-2|PRP6_HUMAN	O94906	PRP6_HUMAN	Pre-mRNA-processing factor 6 (Androgen receptor N-terminal domain-transactivating protein 1) (ANT-1) (PRP6 homolog) (U5 snRNP-associated 102 kDa protein) (U5-102 kDa protein)	PRPF6 C20orf14
sp|O94921|CDK14_HUMAN	O94921	CDK14_HUMAN	Cyclin-dependent kinase 14 (EC 2.7.11.22) (Cell division protein kinase 14) (Serine/threonine-protein kinase PFTAIRE-1) (hPFTAIRE1)	CDK14 KIAA0834 PFTK1
sp|O95104-3|SFR15_HUMAN	O95104	SCAF4_HUMAN	SR-related and CTD-associated factor 4 (CTD-binding SR-like protein RA4) (Splicing factor, arginine/serine-rich 15)	SCAF4 KIAA1172 SFRS15
sp|O95140|MFN2_HUMAN	O95140	MFN2_HUMAN	Mitofusin-2 (EC 3.6.5.-) (Transmembrane GTPase MFN2)	MFN2 CPRP1 KIAA0214
sp|O95294-3|RASL1_HUMAN	O95294	RASL1_HUMAN	RasGAP-activating-like protein 1 (RAS protein activator like 1) (Ras GTPase-activating-like protein)	RASAL1 RASAL
sp|O95340-2|PAPS2_HUMAN	O95340	PAPS2_HUMAN	Bifunctional 3'-phosphoadenosine 5'-phosphosulfate synthase 2 (PAPS synthase 2) (PAPSS 2) (Sulfurylase kinase 2) (SK 2) (SK2) [Includes: Sulfate adenylyltransferase (EC 2.7.7.4) (ATP-sulfurylase) (Sulfate adenylate transferase) (SAT); Adenylyl-sulfate kinase (EC 2.7.1.25) (3'-phosphoadenosine-5'-phosphosulfate synthase) (APS kinase) (Adenosine-5'-phosphosulfate 3'-phosphotransferase) (Adenylylsul…	PAPSS2 ATPSK2
sp|O95347|SMC2_HUMAN	O95347	SMC2_HUMAN	Structural maintenance of chromosomes protein 2 (SMC protein 2) (SMC-2) (Chromosome-associated protein E) (hCAP-E) (XCAP-E homolog)	SMC2 CAPE SMC2L1 PRO0324
sp|O95352|ATG7_HUMAN	O95352	ATG7_HUMAN	Ubiquitin-like modifier-activating enzyme ATG7 (ATG12-activating enzyme E1 ATG7) (Autophagy-related protein 7) (APG7-like) (hAGP7) (Ubiquitin-activating enzyme E1-like protein)	ATG7 APG7L
sp|O95361|TRI16_HUMAN	O95361	TRI16_HUMAN	Tripartite motif-containing protein 16 (EC 2.3.2.27) (E3 ubiquitin-protein ligase TRIM16) (Estrogen-responsive B box protein)	TRIM16 EBBP
sp|O95394-3|AGM1_HUMAN	O95394	AGM1_HUMAN	Phosphoacetylglucosamine mutase (PAGM) (EC 5.4.2.3) (Acetylglucosamine phosphomutase) (N-acetylglucosamine-phosphate mutase) (Phosphoglucomutase-3) (PGM 3)	PGM3 AGM1
sp|O95436-2|NPT2B_HUMAN	O95436	NPT2B_HUMAN	Sodium-dependent phosphate transport protein 2B (Sodium-phosphate transport protein 2B) (Na(+)-dependent phosphate cotransporter 2B) (NaPi3b) (Sodium/phosphate cotransporter 2B) (Na(+)/Pi cotransporter 2B) (NaPi-2b) (Solute carrier family 34 member 2)	SLC34A2
sp|O95822-2|DCMC_HUMAN	O95822	DCMC_HUMAN	Malonyl-CoA decarboxylase, mitochondrial (MCD) (EC 4.1.1.9)	MLYCD
sp|P02462|CO4A1_HUMAN	P02462	CO4A1_HUMAN	Collagen alpha-1(IV) chain [Cleaved into: Arresten]	COL4A1
sp|P02686|MBP_HUMAN	P02686	MBP_HUMAN	Myelin basic protein (MBP) (Myelin A1 protein) (Myelin membrane encephalitogenic protein)	MBP
sp|P04181|OAT_HUMAN	P04181	OAT_HUMAN	Ornithine aminotransferase, mitochondrial (EC 2.6.1.13) (Ornithine delta-aminotransferase) (Ornithine--oxo-acid aminotransferase) [Cleaved into: Ornithine aminotransferase, hepatic form; Ornithine aminotransferase, renal form]	OAT
sp|P04233-2|HG2A_HUMAN	P04233	HG2A_HUMAN	HLA class II histocompatibility antigen gamma chain (HLA-DR antigens-associated invariant chain) (Ia antigen-associated invariant chain) (Ii) (p33) (CD antigen CD74) [Cleaved into: Class-II-associated invariant chain peptide (CLIP)]	CD74 DHLAG
sp|P05165-2|PCCA_HUMAN	P05165-2	PCCA_HUMAN	Propionyl-CoA carboxylase alpha chain, mitochondrial isoform 2 (PCCase subunit alpha) (EC 6.4.1.3) (Propanoyl-CoA:carbon dioxide ligase subunit alpha)	PCCA
sp|P05165-3|PCCA_HUMAN	P05165-3	PCCA_HUMAN	Propionyl-CoA carboxylase alpha chain, mitochondrial , isoform 3(PCCase subunit alpha) (EC 6.4.1.3) (Propanoyl-CoA:carbon dioxide ligase subunit alpha)	PCCA
sp|P05556|ITB1_HUMAN	P05556	ITB1_HUMAN	Integrin beta-1 (Fibronectin receptor subunit beta) (Glycoprotein IIa) (GPIIA) (VLA-4 subunit beta) (CD antigen CD29)	ITGB1 FNRB MDF2 MSK12
sp|P05556-5|ITB1_HUMAN	P05556-5	ITB1_HUMAN	Integrin beta-1' isoform 5 (Fibronectin receptor subunit beta) (Glycoprotein IIa) (GPIIA) (VLA-4 subunit beta) (CD antigen CD29)	ITGB1 FNRB MDF2 MSK12
sp|P06241-2|FYN_HUMAN	P06241	FYN_HUMAN	Tyrosine-protein kinase Fyn (EC 2.7.10.2) (Proto-oncogene Syn) (Proto-oncogene c-Fyn) (Src-like kinase) (SLK) (p59-Fyn)	FYN
sp|P06493|CDK1_HUMAN	P06493	CDK1_HUMAN	Cyclin-dependent kinase 1 (CDK1) (EC 2.7.11.22) (EC 2.7.11.23) (Cell division control protein 2 homolog) (Cell division protein kinase 1) (p34 protein kinase)	CDK1 CDC2 CDC28A CDKN1 P34CDC2
sp|P07902|GALT_HUMAN	P07902	GALT_HUMAN	Galactose-1-phosphate uridylyltransferase (Gal-1-P uridylyltransferase) (EC 2.7.7.12) (UDP-glucose--hexose-1-phosphate uridylyltransferase)	GALT
sp|P07996|TSP1_HUMAN	P07996	TSP1_HUMAN	Thrombospondin-1 (Glycoprotein G)	THBS1 TSP TSP1
sp|P08397|HEM3_HUMAN	P08397	HEM3_HUMAN	Porphobilinogen deaminase (PBG-D) (EC 2.5.1.61) (Hydroxymethylbilane synthase) (HMBS) (Pre-uroporphyrinogen synthase)	HMBS PBGD UPS
sp|P08559-4|ODPA_HUMAN	P08559	ODPA_HUMAN	Pyruvate dehydrogenase E1 component subunit alpha, somatic form, mitochondrial (EC 1.2.4.1) (PDHE1-A type I)	PDHA1 PHE1A
sp|P09417|DHPR_HUMAN	P09417	DHPR_HUMAN	Dihydropteridine reductase (EC 1.5.1.34) (HDHPR) (Quinoid dihydropteridine reductase) (Short chain dehydrogenase/reductase family 33C member 1)	QDPR DHPR SDR33C1
sp|P09543|CN37_HUMAN	P09543	CN37_HUMAN	2',3'-cyclic-nucleotide 3'-phosphodiesterase (CNP) (CNPase) (EC 3.1.4.37)	CNP
sp|P09619|PGFRB_HUMAN	P09619	PGFRB_HUMAN	Platelet-derived growth factor receptor beta (PDGF-R-beta) (PDGFR-beta) (EC 2.7.10.1) (Beta platelet-derived growth factor receptor) (Beta-type platelet-derived growth factor receptor) (CD140 antigen-like family member B) (Platelet-derived growth factor receptor 1) (PDGFR-1) (CD antigen CD140b)	PDGFRB PDGFR PDGFR1
sp|P09914-2|IFIT1_HUMAN	P09914	IFIT1_HUMAN	Interferon-induced protein with tetratricopeptide repeats 1 (IFIT-1) (Interferon-induced 56 kDa protein) (IFI-56K) (P56)	IFIT1 G10P1 IFI56 IFNAI1 ISG56
sp|P09917|LOX5_HUMAN	P09917	LOX5_HUMAN	Polyunsaturated fatty acid 5-lipoxygenase (EC 1.13.11.-) (Arachidonate 5-lipoxygenase) (5-LO) (5-lipoxygenase) (EC 1.13.11.34)	ALOX5 LOG5
sp|P11172|UMPS_HUMAN	P11172	UMPS_HUMAN	Uridine 5'-monophosphate synthase (UMP synthase) [Includes: Orotate phosphoribosyltransferase (OPRT) (OPRTase) (EC 2.4.2.10); Orotidine 5'-phosphate decarboxylase (ODC) (EC 4.1.1.23) (OMPdecase)]	UMPS OK/SW-cl.21
sp|P12081-4|SYHC_HUMAN	P12081	HARS1_HUMAN	Histidine--tRNA ligase, cytoplasmic (EC 6.1.1.21) (Histidyl-tRNA synthetase) (HisRS)	HARS1 HARS HRS
sp|P12110-2|CO6A2_HUMAN	P12110	CO6A2_HUMAN	Collagen alpha-2(VI) chain	COL6A2
sp|P12931-2|SRC_HUMAN	P12931	SRC_HUMAN	Proto-oncogene tyrosine-protein kinase Src (EC 2.7.10.2) (Proto-oncogene c-Src) (pp60c-src) (p60-Src)	SRC SRC1
sp|P13674|P4HA1_HUMAN	P13674	P4HA1_HUMAN	Prolyl 4-hydroxylase subunit alpha-1 (4-PH alpha-1) (EC 1.14.11.2) (Procollagen-proline,2-oxoglutarate-4-dioxygenase subunit alpha-1)	P4HA1 P4HA
sp|P13674-2|P4HA1_HUMAN	P13674-2	P4HA1_HUMAN	Prolyl 4-hydroxylase subunit alpha-1, isoform 2 (4-PH alpha-1) (EC 1.14.11.2) (Procollagen-proline,2-oxoglutarate-4-dioxygenase subunit alpha-1)	P4HA1 P4HA
sp|P13746-2|1A11_HUMAN	P04439	HLAA_HUMAN	HLA class I histocompatibility antigen, A alpha chain (Human leukocyte antigen A) (HLA-A)	HLA-A HLAA
sp|P13807-2|GYS1_HUMAN	P13807	GYS1_HUMAN	Glycogen [starch] synthase, muscle (EC 2.4.1.11)	GYS1 GYS
sp|P14324-2|FPPS_HUMAN	P14324	FPPS_HUMAN	Farnesyl pyrophosphate synthase (FPP synthase) (FPS) (EC 2.5.1.10) ((2E,6E)-farnesyl diphosphate synthase) (Dimethylallyltranstransferase) (EC 2.5.1.1) (Farnesyl diphosphate synthase) (Geranyltranstransferase)	FDPS FPS KIAA1293
sp|P14735|IDE_HUMAN	P14735	IDE_HUMAN	Insulin-degrading enzyme (EC 3.4.24.56) (Abeta-degrading protease) (Insulin protease) (Insulinase) (Insulysin)	IDE
sp|P15502-4|ELN_HUMAN	P15502	ELN_HUMAN	Elastin (Tropoelastin)	ELN
sp|P16278-3|BGAL_HUMAN	P16278	BGAL_HUMAN	Beta-galactosidase (EC 3.2.1.23) (Acid beta-galactosidase) (Lactase) (Elastin receptor 1)	GLB1 ELNR1
sp|P16284|PECA1_HUMAN	P16284	PECA1_HUMAN	Platelet endothelial cell adhesion molecule (PECAM-1) (EndoCAM) (GPIIA') (PECA1) (CD antigen CD31)	PECAM1
sp|P16333|NCK1_HUMAN	P16333	NCK1_HUMAN	Cytoplasmic protein NCK1 (NCK adaptor protein 1) (Nck-1) (SH2/SH3 adaptor protein NCK-alpha)	NCK1 NCK
sp|P17480|UBF1_HUMAN	P17480	UBF1_HUMAN	Nucleolar transcription factor 1 (Autoantigen NOR-90) (Upstream-binding factor 1) (UBF-1)	UBTF UBF UBF1
sp|P17612|KAPCA_HUMAN	P17612	KAPCA_HUMAN	cAMP-dependent protein kinase catalytic subunit alpha (PKA C-alpha) (EC 2.7.11.11)	PRKACA PKACA
sp|P17844|DDX5_HUMAN	P17844	DDX5_HUMAN	Probable ATP-dependent RNA helicase DDX5 (EC 3.6.4.13) (DEAD box protein 5) (RNA helicase p68)	DDX5 G17P1 HELR HLR1
sp|P18583-3|SON_HUMAN	P18583-3	SON_HUMAN	Protein SON, isoform 3 (Bax antagonist selected in saccharomyces 1) (BASS1) (Negative regulatory element-binding protein) (NRE-binding protein) (Protein DBP-5) (SON3)	SON C21orf50 DBP5 KIAA1019 NREBP HSPC310 HSPC312
sp|P18583-5|SON_HUMAN	P18583-5	SON_HUMAN	Protein SON, isoform 5 (Bax antagonist selected in saccharomyces 1) (BASS1) (Negative regulatory element-binding protein) (NRE-binding protein) (Protein DBP-5) (SON3)	SON C21orf50 DBP5 KIAA1019 NREBP HSPC310 HSPC312
sp|P18583-7|SON_HUMAN	P18583-7	SON_HUMAN	Protein SON, isoform 7 (Bax antagonist selected in saccharomyces 1) (BASS1) (Negative regulatory element-binding protein) (NRE-binding protein) (Protein DBP-5) (SON3)	SON C21orf50 DBP5 KIAA1019 NREBP HSPC310 HSPC312
sp|P18754-2|RCC1_HUMAN	P18754	RCC1_HUMAN	Regulator of chromosome condensation (Cell cycle regulatory protein) (Chromosome condensation protein 1)	RCC1 CHC1
sp|P20591|MX1_HUMAN	P20591	MX1_HUMAN	Interferon-induced GTP-binding protein Mx1 (Interferon-induced protein p78) (IFI-78K) (Interferon-regulated resistance GTP-binding protein MxA) (Myxoma resistance protein 1) (Myxovirus resistance protein 1) [Cleaved into: Interferon-induced GTP-binding protein Mx1, N-terminally processed]	MX1
sp|P20592|MX2_HUMAN	P20592	MX2_HUMAN	Interferon-induced GTP-binding protein Mx2 (Interferon-regulated resistance GTP-binding protein MxB) (Myxovirus resistance protein 2) (p78-related protein)	MX2
sp|P21589|5NTD_HUMAN	P21589	5NTD_HUMAN	5'-nucleotidase (5'-NT) (EC 3.1.3.5) (Ecto-5'-nucleotidase) (CD antigen CD73)	NT5E NT5 NTE
sp|P21980|TGM2_HUMAN	P21980	TGM2_HUMAN	Protein-glutamine gamma-glutamyltransferase 2 (EC 2.3.2.13) (Tissue transglutaminase) (Transglutaminase C) (TG(C)) (TGC) (TGase C) (Transglutaminase H) (TGase H) (Transglutaminase-2) (TGase-2)	TGM2
sp|P22897|MRC1_HUMAN	P22897	MRC1_HUMAN	Macrophage mannose receptor 1 (MMR) (C-type lectin domain family 13 member D) (C-type lectin domain family 13 member D-like) (Human mannose receptor) (hMR) (Macrophage mannose receptor 1-like protein 1) (CD antigen CD206)	MRC1 CLEC13D CLEC13DL MRC1L1
sp|P23193-2|TCEA1_HUMAN	P23193	TCEA1_HUMAN	Transcription elongation factor A protein 1 (Transcription elongation factor S-II protein 1) (Transcription elongation factor TFIIS.o)	TCEA1 GTF2S TFIIS
sp|P23219-4|PGH1_HUMAN	P23219	PGH1_HUMAN	Prostaglandin G/H synthase 1 (EC 1.14.99.1) (Cyclooxygenase-1) (COX-1) (Prostaglandin H2 synthase 1) (PGH synthase 1) (PGHS-1) (PHS 1) (Prostaglandin-endoperoxide synthase 1)	PTGS1 COX1
sp|P23229-3|ITA6_HUMAN	P23229-3	ITA6_HUMAN	Integrin alpha-6, isoform 3 (CD49 antigen-like family member F) (VLA-6) (CD antigen CD49f) [Cleaved into: Integrin alpha-6 heavy chain; Integrin alpha-6 light chain; Processed integrin alpha-6 (Alpha6p)]	ITGA6
sp|P23229-7|ITA6_HUMAN	P23229-7	ITA6_HUMAN	Integrin alpha-6, isoform 7 (CD49 antigen-like family member F) (VLA-6) (CD antigen CD49f) [Cleaved into: Integrin alpha-6 heavy chain; Integrin alpha-6 light chain; Processed integrin alpha-6 (Alpha6p)]	ITGA6
sp|P25205-2|MCM3_HUMAN	P25205	MCM3_HUMAN	DNA replication licensing factor MCM3 (EC 3.6.4.12) (DNA polymerase alpha holoenzyme-associated protein P1) (P1-MCM3) (RLF subunit beta) (p102)	MCM3
sp|P25445-6|TNR6_HUMAN	P25445	TNR6_HUMAN	Tumor necrosis factor receptor superfamily member 6 (Apo-1 antigen) (Apoptosis-mediating surface antigen FAS) (FASLG receptor) (CD antigen CD95)	FAS APT1 FAS1 TNFRSF6
sp|P26006-1|ITA3_HUMAN	P26006	ITA3_HUMAN	Integrin alpha-3 (CD49 antigen-like family member C) (FRP-2) (Galactoprotein B3) (GAPB3) (VLA-3 subunit alpha) (CD antigen CD49c) [Cleaved into: Integrin alpha-3 heavy chain; Integrin alpha-3 light chain]	ITGA3 MSK18
sp|P26232-6|CTNA2_HUMAN	P26232	CTNA2_HUMAN	Catenin alpha-2 (Alpha N-catenin) (Alpha-catenin-related protein)	CTNNA2 CAPR
sp|P27816-4|MAP4_HUMAN	P27816	MAP4_HUMAN	Microtubule-associated protein 4 (MAP-4)	MAP4
sp|P28288|ABCD3_HUMAN	P28288	ABCD3_HUMAN	ATP-binding cassette sub-family D member 3 (70 kDa peroxisomal membrane protein) (PMP70)	ABCD3 PMP70 PXMP1
sp|P29536-2|LMOD1_HUMAN	P29536	LMOD1_HUMAN	Leiomodin-1 (64 kDa autoantigen 1D) (64 kDa autoantigen 1D3) (64 kDa autoantigen D1) (Leiomodin, muscle form) (Smooth muscle leiomodin) (SM-Lmod) (Thyroid-associated ophthalmopathy autoantigen)	LMOD1
sp|P30040|ERP29_HUMAN	P30040	ERP29_HUMAN	Endoplasmic reticulum resident protein 29 (ERp29) (Endoplasmic reticulum resident protein 28) (ERp28) (Endoplasmic reticulum resident protein 31) (ERp31)	ERP29 C12orf8 ERP28
sp|P30419-2|NMT1_HUMAN	P30419	NMT1_HUMAN	Glycylpeptide N-tetradecanoyltransferase 1 (EC 2.3.1.97) (Myristoyl-CoA:protein N-myristoyltransferase 1) (NMT 1) (Type I N-myristoyltransferase) (Peptide N-myristoyltransferase 1)	NMT1 NMT
sp|P31153|METK2_HUMAN	P31153	METK2_HUMAN	S-adenosylmethionine synthase isoform type-2 (AdoMet synthase 2) (EC 2.5.1.6) (Methionine adenosyltransferase 2) (MAT 2) (Methionine adenosyltransferase II) (MAT-II)	MAT2A AMS2 MATA2
sp|P31689|DNJA1_HUMAN	P31689	DNJA1_HUMAN	DnaJ homolog subfamily A member 1 (DnaJ protein homolog 2) (HSDJ) (Heat shock 40 kDa protein 4) (Heat shock protein J2) (HSJ-2) (Human DnaJ protein 2) (hDj-2)	DNAJA1 DNAJ2 HDJ2 HSJ2 HSPF4
sp|P31749|AKT1_HUMAN	P31749	AKT1_HUMAN	RAC-alpha serine/threonine-protein kinase (EC 2.7.11.1) (Protein kinase B) (PKB) (Protein kinase B alpha) (PKB alpha) (Proto-oncogene c-Akt) (RAC-PK-alpha)	AKT1 PKB RAC
sp|P32119-2|PRDX2_HUMAN	P32119	PRDX2_HUMAN	Peroxiredoxin-2 (EC 1.11.1.24) (Natural killer cell-enhancing factor B) (NKEF-B) (PRP) (Thiol-specific antioxidant protein) (TSA) (Thioredoxin peroxidase 1) (Thioredoxin-dependent peroxide reductase 1) (Thioredoxin-dependent peroxiredoxin 2)	PRDX2 NKEFB TDPX1
sp|P32322-3|P5CR1_HUMAN	P32322	P5CR1_HUMAN	Pyrroline-5-carboxylate reductase 1, mitochondrial (P5C reductase 1) (P5CR 1) (EC 1.5.1.2)	PYCR1
sp|P33151|CADH5_HUMAN	P33151	CADH5_HUMAN	Cadherin-5 (7B4 antigen) (Vascular endothelial cadherin) (VE-cadherin) (CD antigen CD144)	CDH5
sp|P34896-2|GLYC_HUMAN	P34896	GLYC_HUMAN	Serine hydroxymethyltransferase, cytosolic (SHMT) (EC 2.1.2.1) (Glycine hydroxymethyltransferase) (Serine methylase)	SHMT1
sp|P34897-2|GLYM_HUMAN	P34897	GLYM_HUMAN	Serine hydroxymethyltransferase, mitochondrial (SHMT) (EC 2.1.2.1) (Glycine hydroxymethyltransferase) (Serine methylase)	SHMT2
sp|P35052|GPC1_HUMAN	P35052	GPC1_HUMAN	Glypican-1 [Cleaved into: Secreted glypican-1]	GPC1
sp|P35251-2|RFC1_HUMAN	P35251	RFC1_HUMAN	Replication factor C subunit 1 (Activator 1 140 kDa subunit) (A1 140 kDa subunit) (Activator 1 large subunit) (Activator 1 subunit 1) (DNA-binding protein PO-GA) (Replication factor C 140 kDa subunit) (RF-C 140 kDa subunit) (RFC140) (Replication factor C large subunit)	RFC1 RFC140
sp|P35659|DEK_HUMAN	P35659	DEK_HUMAN	Protein DEK	DEK
sp|P35858|ALS_HUMAN	P35858	ALS_HUMAN	Insulin-like growth factor-binding protein complex acid labile subunit (ALS)	IGFALS ALS
sp|P36404|ARL2_HUMAN	P36404	ARL2_HUMAN	ADP-ribosylation factor-like protein 2	ARL2
sp|P38117-2|ETFB_HUMAN	P38117	ETFB_HUMAN	Electron transfer flavoprotein subunit beta (Beta-ETF)	ETFB FP585
sp|P39060-1|COIA1_HUMAN	P39060	COIA1_HUMAN	Collagen alpha-1(XVIII) chain [Cleaved into: Endostatin; Non-collagenous domain 1 (NC1)]	COL18A1
sp|P39748|FEN1_HUMAN	P39748	FEN1_HUMAN	Flap endonuclease 1 (FEN-1) (EC 3.1.-.-) (DNase IV) (Flap structure-specific endonuclease 1) (Maturation factor 1) (MF1) (hFEN-1)	FEN1 RAD2
sp|P39880-9|CUX1_HUMAN	P39880	CUX1_HUMAN	Homeobox protein cut-like 1 (CCAAT displacement protein) (CDP) (Homeobox protein cux-1)	CUX1 CUTL1
sp|P40424-3|PBX1_HUMAN	P40424	PBX1_HUMAN	Pre-B-cell leukemia transcription factor 1 (Homeobox protein PBX1) (Homeobox protein PRL)	PBX1 PRL
sp|P41227-2|NAA10_HUMAN	P41227	NAA10_HUMAN	N-alpha-acetyltransferase 10 (EC 2.3.1.255) (N-terminal acetyltransferase complex ARD1 subunit homolog A) (hARD1) (NatA catalytic subunit Naa10)	NAA10 ARD1 ARD1A TE2
sp|P42167|LAP2B_HUMAN	P42167	LAP2B_HUMAN	Lamina-associated polypeptide 2, isoforms beta/gamma (Thymopoietin, isoforms beta/gamma) (TP beta/gamma) (Thymopoietin-related peptide isoforms beta/gamma) (TPRP isoforms beta/gamma) [Cleaved into: Thymopoietin (TP) (Splenin); Thymopentin (TP5)]	TMPO LAP2
sp|P42226|STAT6_HUMAN	P42226	STAT6_HUMAN	Signal transducer and activator of transcription 6 (IL-4 Stat)	STAT6
sp|P42566|EPS15_HUMAN	P42566	EPS15_HUMAN	Epidermal growth factor receptor substrate 15 (Protein Eps15) (Protein AF-1p)	EPS15 AF1P
sp|P43034|LIS1_HUMAN	P43034	LIS1_HUMAN	Platelet-activating factor acetylhydrolase IB subunit alpha (Lissencephaly-1 protein) (LIS-1) (PAF acetylhydrolase 45 kDa subunit) (PAF-AH 45 kDa subunit) (PAF-AH alpha) (PAFAH alpha)	PAFAH1B1 LIS1 MDCR MDS PAFAHA
sp|P43155-2|CACP_HUMAN	P43155	CACP_HUMAN	Carnitine O-acetyltransferase (Carnitine acetylase) (EC 2.3.1.137) (EC 2.3.1.7) (Carnitine acetyltransferase) (CAT) (CrAT)	CRAT CAT1
sp|P43487-2|RANG_HUMAN	P43487	RANG_HUMAN	Ran-specific GTPase-activating protein (Ran-binding protein 1) (RanBP1)	RANBP1
sp|P43686|PRS6B_HUMAN	P43686	PRS6B_HUMAN	26S proteasome regulatory subunit 6B (26S proteasome AAA-ATPase subunit RPT3) (MB67-interacting protein) (MIP224) (Proteasome 26S subunit ATPase 4) (Tat-binding protein 7) (TBP-7)	PSMC4 MIP224 TBP7
sp|P45954-2|ACDSB_HUMAN	P45954	ACDSB_HUMAN	Short/branched chain specific acyl-CoA dehydrogenase, mitochondrial (SBCAD) (EC 1.3.8.5) (2-methyl branched chain acyl-CoA dehydrogenase) (2-MEBCAD) (2-methylbutyryl-coenzyme A dehydrogenase) (2-methylbutyryl-CoA dehydrogenase)	ACADSB
sp|P45983-2|MK08_HUMAN	P45983	MK08_HUMAN	Mitogen-activated protein kinase 8 (MAP kinase 8) (MAPK 8) (EC 2.7.11.24) (JNK-46) (Stress-activated protein kinase 1c) (SAPK1c) (Stress-activated protein kinase JNK1) (c-Jun N-terminal kinase 1)	MAPK8 JNK1 PRKM8 SAPK1 SAPK1C
sp|P45985-2|MP2K4_HUMAN	P45985	MP2K4_HUMAN	Dual specificity mitogen-activated protein kinase kinase 4 (MAP kinase kinase 4) (MAPKK 4) (EC 2.7.12.2) (JNK-activating kinase 1) (MAPK/ERK kinase 4) (MEK 4) (SAPK/ERK kinase 1) (SEK1) (Stress-activated protein kinase kinase 1) (SAPK kinase 1) (SAPKK-1) (SAPKK1) (c-Jun N-terminal kinase kinase 1) (JNKK)	MAP2K4 JNKK1 MEK4 MKK4 PRKMK4 SEK1 SERK1 SKK1
sp|P46937-2|YAP1_HUMAN	P46937	YAP1_HUMAN	Transcriptional coactivator YAP1 (Yes-associated protein 1) (Protein yorkie homolog) (Yes-associated protein YAP65 homolog)	YAP1 YAP65
sp|P47897|SYQ_HUMAN	P47897	SYQ_HUMAN	Glutamine--tRNA ligase (EC 6.1.1.18) (Glutaminyl-tRNA synthetase) (GlnRS)	QARS1 QARS
sp|P48426|PI42A_HUMAN	P48426	PI42A_HUMAN	Phosphatidylinositol 5-phosphate 4-kinase type-2 alpha (EC 2.7.1.149) (1-phosphatidylinositol 5-phosphate 4-kinase 2-alpha) (Diphosphoinositide kinase 2-alpha) (PIP5KIII) (Phosphatidylinositol 5-phosphate 4-kinase type II alpha) (PI(5)P 4-kinase type II alpha) (PIP4KII-alpha) (PtdIns(4)P-5-kinase B isoform) (PtdIns(4)P-5-kinase C isoform) (PtdIns(5)P-4-kinase isoform 2-alpha)	PIP4K2A PIP5K2 PIP5K2A
sp|P48449-2|ERG7_HUMAN	P48449	LSS_HUMAN	Lanosterol synthase (EC 5.4.99.7) (2,3-epoxysqualene--lanosterol cyclase) (Oxidosqualene--lanosterol cyclase) (OSC) (hOSC)	LSS OSC
sp|P48507|GSH0_HUMAN	P48507	GSH0_HUMAN	Glutamate--cysteine ligase regulatory subunit (GCS light chain) (Gamma-ECS regulatory subunit) (Gamma-glutamylcysteine synthetase regulatory subunit) (Glutamate--cysteine ligase modifier subunit)	GCLM GLCLR
sp|P48729-2|KC1A_HUMAN	P48729	KC1A_HUMAN	Casein kinase I isoform alpha (CKI-alpha) (EC 2.7.11.1) (CK1)	CSNK1A1
sp|P48960-3|CD97_HUMAN	P48960	AGRE5_HUMAN	Adhesion G protein-coupled receptor E5 (Leukocyte antigen CD97) (CD antigen CD97) [Cleaved into: Adhesion G protein-coupled receptor E5 subunit alpha; Adhesion G protein-coupled receptor E5 subunit beta]	ADGRE5 CD97
sp|P49588-2|SYAC_HUMAN	P49588	SYAC_HUMAN	Alanine--tRNA ligase, cytoplasmic (EC 6.1.1.7) (Alanyl-tRNA synthetase) (AlaRS) (Renal carcinoma antigen NY-REN-42)	AARS1 AARS
sp|P49590-2|SYHM_HUMAN	P49590	SYHM_HUMAN	Histidine--tRNA ligase, mitochondrial (EC 6.1.1.21) (Histidine--tRNA ligase-like) (Histidyl-tRNA synthetase) (HisRS)	HARS2 HARSL HARSR HO3
sp|P49593-2|PPM1F_HUMAN	P49593	PPM1F_HUMAN	Protein phosphatase 1F (EC 3.1.3.16) (Ca(2+)/calmodulin-dependent protein kinase phosphatase) (CaM-kinase phosphatase) (CaMKPase) (Partner of PIX 2) (Protein fem-2 homolog) (hFem-2)	PPM1F KIAA0015 POPX2
sp|P49747-2|COMP_HUMAN	P49747	COMP_HUMAN	Cartilage oligomeric matrix protein (COMP) (Thrombospondin-5) (TSP5)	COMP
sp|P49754-2|VPS41_HUMAN	P49754	VPS41_HUMAN	Vacuolar protein sorting-associated protein 41 homolog (S53)	VPS41
sp|P49756|RBM25_HUMAN	P49756	RBM25_HUMAN	RNA-binding protein 25 (Arg/Glu/Asp-rich protein of 120 kDa) (RED120) (Protein S164) (RNA-binding motif protein 25) (RNA-binding region-containing protein 7)	RBM25 RNPC7
sp|P49790|NU153_HUMAN	P49790	NU153_HUMAN	Nuclear pore complex protein Nup153 (153 kDa nucleoporin) (Nucleoporin Nup153)	NUP153
sp|P49903|SPS1_HUMAN	P49903	SPS1_HUMAN	Selenide, water dikinase 1 (EC 2.7.9.3) (Selenium donor protein 1) (Selenophosphate synthase 1)	SEPHS1 SELD SPS SPS1
sp|P49915|GUAA_HUMAN	P49915	GUAA_HUMAN	GMP synthase [glutamine-hydrolyzing] (EC 6.3.5.2) (GMP synthetase) (Glutamine amidotransferase)	GMPS
sp|P49916-2|DNLI3_HUMAN	P49916-2	DNLI3_HUMAN	DNA ligase 3, isoform 2 (EC 6.5.1.1) (DNA ligase III) (Polydeoxyribonucleotide synthase [ATP] 3)	LIG3
sp|P49916-3|DNLI3_HUMAN	P49916-3	DNLI3_HUMAN	DNA ligase 3, isoform 3 (EC 6.5.1.1) (DNA ligase III) (Polydeoxyribonucleotide synthase [ATP] 3)	LIG3
sp|P49961-2|ENTP1_HUMAN	P49961	ENTP1_HUMAN	Ectonucleoside triphosphate diphosphohydrolase 1 (NTPDase 1) (EC 3.6.1.5) (Ecto-ATP diphosphohydrolase 1) (Ecto-ATPDase 1) (Ecto-ATPase 1) (Ecto-apyrase) (Lymphoid cell activation antigen) (CD antigen CD39)	ENTPD1 CD39
sp|P50213|IDH3A_HUMAN	P50213	IDH3A_HUMAN	Isocitrate dehydrogenase [NAD] subunit alpha, mitochondrial (EC 1.1.1.41) (Isocitric dehydrogenase subunit alpha) (NAD(+)-specific ICDH subunit alpha)	IDH3A
sp|P51452|DUS3_HUMAN	P51452	DUS3_HUMAN	Dual specificity protein phosphatase 3 (EC 3.1.3.16) (EC 3.1.3.48) (Dual specificity protein phosphatase VHR) (Vaccinia H1-related phosphatase) (VHR)	DUSP3 VHR
sp|P51570|GALK1_HUMAN	P51570	GALK1_HUMAN	Galactokinase (EC 2.7.1.6) (Galactose kinase)	GALK1 GALK
sp|P51608-2|MECP2_HUMAN	P51608	MECP2_HUMAN	Methyl-CpG-binding protein 2 (MeCp-2 protein) (MeCp2)	MECP2
sp|P51648-2|AL3A2_HUMAN	P51648	AL3A2_HUMAN	Aldehyde dehydrogenase family 3 member A2 (EC 1.2.1.3) (EC 1.2.1.94) (Aldehyde dehydrogenase 10) (Fatty aldehyde dehydrogenase) (Microsomal aldehyde dehydrogenase)	ALDH3A2 ALDH10 FALDH
sp|P51659|DHB4_HUMAN	P51659	DHB4_HUMAN	Peroxisomal multifunctional enzyme type 2 (MFE-2) (17-beta-hydroxysteroid dehydrogenase 4) (17-beta-HSD 4) (D-bifunctional protein) (DBP) (Multifunctional protein 2) (MFP-2) (Short chain dehydrogenase/reductase family 8C member 1) [Cleaved into: (3R)-hydroxyacyl-CoA dehydrogenase (EC 1.1.1.n12); Enoyl-CoA hydratase 2 (EC 4.2.1.107) (EC 4.2.1.119) (3-alpha,7-alpha,12-alpha-trihydroxy-5-beta-choles…	HSD17B4 EDH17B4 SDR8C1
sp|P51911|CNN1_HUMAN	P51911	CNN1_HUMAN	Calponin-1 (Basic calponin) (Calponin H1, smooth muscle)	CNN1
sp|P51911-2|CNN1_HUMAN	P51911-2	CNN1_HUMAN	Calponin-1, isoform 2 (Basic calponin) (Calponin H1, smooth muscle)	CNN1
sp|P52298-2|NCBP2_HUMAN	P52298-2	NCBP2_HUMAN	Nuclear cap-binding protein subunit 2, isoform 2 (20 kDa nuclear cap-binding protein) (Cell proliferation-inducing gene 55 protein) (NCBP 20 kDa subunit) (CBP20) (NCBP-interacting protein 1) (NIP1)	NCBP2 CBP20 PIG55
sp|P52298-3|NCBP2_HUMAN	P52298-3	NCBP2_HUMAN	Nuclear cap-binding protein subunit 2, isoform 3 (20 kDa nuclear cap-binding protein) (Cell proliferation-inducing gene 55 protein) (NCBP 20 kDa subunit) (CBP20) (NCBP-interacting protein 1) (NIP1)	NCBP2 CBP20 PIG55
sp|P52306-4|GDS1_HUMAN	P52306-4	GDS1_HUMAN	Rap1 GTPase-GDP dissociation stimulator 1, isoform 4 (Exchange factor smgGDS) (SMG GDS protein) (SMG P21 stimulatory GDP/GTP exchange protein)	RAP1GDS1
sp|P52306-6|GDS1_HUMAN	P52306-6	GDS1_HUMAN	Rap1 GTPase-GDP dissociation stimulator 1, isoform 6 (Exchange factor smgGDS) (SMG GDS protein) (SMG P21 stimulatory GDP/GTP exchange protein)	RAP1GDS1
sp|P52594-2|AGFG1_HUMAN	P52594	AGFG1_HUMAN	Arf-GAP domain and FG repeat-containing protein 1 (HIV-1 Rev-binding protein) (Nucleoporin-like protein RIP) (Rev-interacting protein) (Rev/Rex activation domain-binding protein)	AGFG1 HRB RAB RIP
sp|P53367|ARFP1_HUMAN	P53367	ARFP1_HUMAN	Arfaptin-1 (ADP-ribosylation factor-interacting protein 1)	ARFIP1
sp|P53992|SC24C_HUMAN	P53992	SC24C_HUMAN	Protein transport protein Sec24C (SEC24-related protein C)	SEC24C KIAA0079
sp|P54619|AAKG1_HUMAN	P54619	AAKG1_HUMAN	5'-AMP-activated protein kinase subunit gamma-1 (AMPK gamma1) (AMPK subunit gamma-1) (AMPKg)	PRKAG1
sp|P54886|P5CS_HUMAN	P54886	P5CS_HUMAN	Delta-1-pyrroline-5-carboxylate synthase (P5CS) (Aldehyde dehydrogenase family 18 member A1) [Includes: Glutamate 5-kinase (GK) (EC 2.7.2.11) (Gamma-glutamyl kinase); Gamma-glutamyl phosphate reductase (GPR) (EC 1.2.1.41) (Glutamate-5-semialdehyde dehydrogenase) (Glutamyl-gamma-semialdehyde dehydrogenase)]	ALDH18A1 GSAS P5CS PYCS
sp|P55011-3|S12A2_HUMAN	P55011	S12A2_HUMAN	Solute carrier family 12 member 2 (Basolateral Na-K-Cl symporter) (Bumetanide-sensitive sodium-(potassium)-chloride cotransporter 2)	SLC12A2 NKCC1
sp|P55036|PSMD4_HUMAN	P55036	PSMD4_HUMAN	26S proteasome non-ATPase regulatory subunit 4 (26S proteasome regulatory subunit RPN10) (26S proteasome regulatory subunit S5A) (Antisecretory factor 1) (AF) (ASF) (Multiubiquitin chain-binding protein)	PSMD4 MCB1
sp|P55265-3|DSRAD_HUMAN	P55265	DSRAD_HUMAN	Double-stranded RNA-specific adenosine deaminase (DRADA) (EC 3.5.4.37) (136 kDa double-stranded RNA-binding protein) (p136) (Interferon-inducible protein 4) (IFI-4) (K88DSRBP)	ADAR ADAR1 DSRAD G1P1 IFI4
sp|P55290-4|CAD13_HUMAN	P55290	CAD13_HUMAN	Cadherin-13 (Heart cadherin) (H-cadherin) (P105) (Truncated cadherin) (T-cad) (T-cadherin)	CDH13 CDHH
sp|P55809|SCOT1_HUMAN	P55809	SCOT1_HUMAN	Succinyl-CoA:3-ketoacid coenzyme A transferase 1, mitochondrial (EC 2.8.3.5) (3-oxoacid CoA-transferase 1) (Somatic-type succinyl-CoA:3-oxoacid CoA-transferase) (SCOT-s)	OXCT1 OXCT SCOT
sp|P57737-3|CORO7_HUMAN	P57737	CORO7_HUMAN	Coronin-7 (Crn7) (70 kDa WD repeat tumor rejection antigen homolog)	CORO7
sp|P57772|SELB_HUMAN	P57772	SELB_HUMAN	Selenocysteine-specific elongation factor (Elongation factor sec) (Eukaryotic elongation factor, selenocysteine-tRNA-specific)	EEFSEC SELB
sp|P60891|PRPS1_HUMAN	P60891	PRPS1_HUMAN	Ribose-phosphate pyrophosphokinase 1 (EC 2.7.6.1) (PPRibP) (Phosphoribosyl pyrophosphate synthase I) (PRS-I)	PRPS1
sp|P61006-2|RAB8A_HUMAN	P61006	RAB8A_HUMAN	Ras-related protein Rab-8A (Oncogene c-mel)	RAB8A MEL RAB8
sp|P61011|SRP54_HUMAN	P61011	SRP54_HUMAN	Signal recognition particle 54 kDa protein (SRP54)	SRP54
sp|P61289-3|PSME3_HUMAN	P61289	PSME3_HUMAN	Proteasome activator complex subunit 3 (11S regulator complex subunit gamma) (REG-gamma) (Activator of multicatalytic protease subunit 3) (Ki nuclear autoantigen) (Proteasome activator 28 subunit gamma) (PA28g) (PA28gamma)	PSME3
sp|P62070-4|RRAS2_HUMAN	P62070	RRAS2_HUMAN	Ras-related protein R-Ras2 (EC 3.6.5.-) (Ras-like protein TC21) (Teratocarcinoma oncogene)	RRAS2 TC21
sp|P62191|PRS4_HUMAN	P62191	PRS4_HUMAN	26S proteasome regulatory subunit 4 (P26s4) (26S proteasome AAA-ATPase subunit RPT2) (Proteasome 26S subunit ATPase 1)	PSMC1
sp|P62995-3|TRA2B_HUMAN	P62995	TRA2B_HUMAN	Transformer-2 protein homolog beta (TRA-2 beta) (TRA2-beta) (hTRA2-beta) (Splicing factor, arginine/serine-rich 10) (Transformer-2 protein homolog B)	TRA2B SFRS10
sp|P63151-2|2ABA_HUMAN	P63151	2ABA_HUMAN	Serine/threonine-protein phosphatase 2A 55 kDa regulatory subunit B alpha isoform (PP2A subunit B isoform B55-alpha) (PP2A subunit B isoform PR55-alpha) (PP2A subunit B isoform R2-alpha) (PP2A subunit B isoform alpha)	PPP2R2A
sp|P63162-2|RSMN_HUMAN	P63162	RSMN_HUMAN	Small nuclear ribonucleoprotein-associated protein N (snRNP-N) (Sm protein D) (Sm-D) (Sm protein N) (Sm-N) (SmN) (Tissue-specific-splicing protein)	SNRPN HCERN3 SMN
sp|P78344|IF4G2_HUMAN	P78344	IF4G2_HUMAN	Eukaryotic translation initiation factor 4 gamma 2 (eIF-4-gamma 2) (eIF-4G 2) (eIF4G 2) (Death-associated protein 5) (DAP-5) (p97)	EIF4G2 DAP5 OK/SW-cl.75
sp|P78347-2|GTF2I_HUMAN	P78347	GTF2I_HUMAN	General transcription factor II-I (GTFII-I) (TFII-I) (Bruton tyrosine kinase-associated protein 135) (BAP-135) (BTK-associated protein 135) (SRF-Phox1-interacting protein) (SPIN) (Williams-Beuren syndrome chromosomal region 6 protein)	GTF2I BAP135 WBSCR6
sp|P78356|PI42B_HUMAN	P78356	PI42B_HUMAN	Phosphatidylinositol 5-phosphate 4-kinase type-2 beta (EC 2.7.1.149) (1-phosphatidylinositol 5-phosphate 4-kinase 2-beta) (Diphosphoinositide kinase 2-beta) (Phosphatidylinositol 5-phosphate 4-kinase type II beta) (PI(5)P 4-kinase type II beta) (PIP4KII-beta) (PtdIns(5)P-4-kinase isoform 2-beta)	PIP4K2B PIP5K2B
sp|P78563-2|RED1_HUMAN	P78563	RED1_HUMAN	Double-stranded RNA-specific editase 1 (EC 3.5.4.37) (RNA-editing deaminase 1) (RNA-editing enzyme 1) (dsRNA adenosine deaminase)	ADARB1 ADAR2 DRADA2 RED1
sp|P80217-2|IN35_HUMAN	P80217	IN35_HUMAN	Interferon-induced 35 kDa protein (IFP 35) (Ifi-35)	IFI35 IFP35
sp|P81605|DCD_HUMAN	P81605	DCD_HUMAN	Dermcidin (EC 3.4.-.-) (Preproteolysin) [Cleaved into: Survival-promoting peptide; DCD-1]	DCD AIDD DSEP
sp|P83111|LACTB_HUMAN	P83111	LACTB_HUMAN	Serine beta-lactamase-like protein LACTB, mitochondrial (EC 3.4.-.-)	LACTB MRPL56 UNQ843/PRO1781
sp|P84103-2|SRSF3_HUMAN	P84103	SRSF3_HUMAN	Serine/arginine-rich splicing factor 3 (Pre-mRNA-splicing factor SRP20) (Splicing factor, arginine/serine-rich 3)	SRSF3 SFRS3 SRP20
sp|P98082|DAB2_HUMAN	P98082	DAB2_HUMAN	Disabled homolog 2 (Adaptor molecule disabled-2) (Differentially expressed in ovarian carcinoma 2) (DOC-2) (Differentially-expressed protein 2)	DAB2 DOC2
sp|P98175-3|RBM10_HUMAN	P98175	RBM10_HUMAN	RNA-binding protein 10 (G patch domain-containing protein 9) (RNA-binding motif protein 10) (RNA-binding protein S1-1) (S1-1)	RBM10 DXS8237E GPATC9 GPATCH9 KIAA0122
sp|Q00341-2|VIGLN_HUMAN	Q00341	VIGLN_HUMAN	Vigilin (High density lipoprotein-binding protein) (HDL-binding protein)	HDLBP HBP VGL
sp|Q00536-2|CDK16_HUMAN	Q00536	CDK16_HUMAN	Cyclin-dependent kinase 16 (EC 2.7.11.22) (Cell division protein kinase 16) (PCTAIRE-motif protein kinase 1) (Serine/threonine-protein kinase PCTAIRE-1)	CDK16 PCTAIRE1 PCTK1
sp|Q01831|XPC_HUMAN	Q01831	XPC_HUMAN	DNA repair protein complementing XP-C cells (Xeroderma pigmentosum group C-complementing protein) (p125)	XPC XPCC
sp|Q01831-2|XPC_HUMAN	Q01831-2	XPC_HUMAN	DNA repair protein complementing XP-C cells, isoform 2 (Xeroderma pigmentosum group C-complementing protein) (p125)	XPC XPCC
sp|Q01970-2|PLCB3_HUMAN	Q01970	PLCB3_HUMAN	1-phosphatidylinositol 4,5-bisphosphate phosphodiesterase beta-3 (EC 3.1.4.11) (Phosphoinositide phospholipase C-beta-3) (Phospholipase C-beta-3) (PLC-beta-3)	PLCB3
sp|Q05397-5|FAK1_HUMAN	Q05397	FAK1_HUMAN	Focal adhesion kinase 1 (FADK 1) (EC 2.7.10.2) (Focal adhesion kinase-related nonkinase) (FRNK) (Protein phosphatase 1 regulatory subunit 71) (PPP1R71) (Protein-tyrosine kinase 2) (p125FAK) (pp125FAK)	PTK2 FAK FAK1
sp|Q05682|CALD1_HUMAN	Q05682	CALD1_HUMAN	Caldesmon (CDM)	CALD1 CAD CDM
sp|Q05823-2|RN5A_HUMAN	Q05823	RN5A_HUMAN	2-5A-dependent ribonuclease (2-5A-dependent RNase) (EC 3.1.26.-) (Ribonuclease 4) (Ribonuclease L) (RNase L)	RNASEL RNS4
sp|Q06210|GFPT1_HUMAN	Q06210	GFPT1_HUMAN	Glutamine--fructose-6-phosphate aminotransferase [isomerizing] 1 (EC 2.6.1.16) (D-fructose-6-phosphate amidotransferase 1) (Glutamine:fructose-6-phosphate amidotransferase 1) (GFAT 1) (GFAT1) (Hexosephosphate aminotransferase 1)	GFPT1 GFAT GFPT
sp|Q08J23-2|NSUN2_HUMAN	Q08J23	NSUN2_HUMAN	RNA cytosine C(5)-methyltransferase NSUN2 (EC 2.1.1.-) (Myc-induced SUN domain-containing protein) (Misu) (NOL1/NOP2/Sun domain family member 2) (Substrate of AIM1/Aurora kinase B) (mRNA cytosine C(5)-methyltransferase) (EC 2.1.1.-) (tRNA cytosine C(5)-methyltransferase) (EC 2.1.1.-) (EC 2.1.1.203) (tRNA methyltransferase 4 homolog) (hTrm4)	NSUN2 SAKI TRM4
sp|Q09028-3|RBBP4_HUMAN	Q09028	RBBP4_HUMAN	Histone-binding protein RBBP4 (Chromatin assembly factor 1 subunit C) (CAF-1 subunit C) (Chromatin assembly factor I p48 subunit) (CAF-I 48 kDa subunit) (CAF-I p48) (Nucleosome-remodeling factor subunit RBAP48) (Retinoblastoma-binding protein 4) (RBBP-4) (Retinoblastoma-binding protein p48)	RBBP4 RBAP48
sp|Q0JRZ9|FCHO2_HUMAN	Q0JRZ9	FCHO2_HUMAN	F-BAR domain only protein 2	FCHO2
sp|Q0ZGT2-2|NEXN_HUMAN	Q0ZGT2	NEXN_HUMAN	Nexilin (F-actin-binding protein) (Nelin)	NEXN
sp|Q10471|GALT2_HUMAN	Q10471	GALT2_HUMAN	Polypeptide N-acetylgalactosaminyltransferase 2 (EC 2.4.1.41) (Polypeptide GalNAc transferase 2) (GalNAc-T2) (pp-GaNTase 2) (Protein-UDP acetylgalactosaminyltransferase 2) (UDP-GalNAc:polypeptide N-acetylgalactosaminyltransferase 2) [Cleaved into: Polypeptide N-acetylgalactosaminyltransferase 2 soluble form]	GALNT2
sp|Q10589-2|BST2_HUMAN	Q10589	BST2_HUMAN	Bone marrow stromal antigen 2 (BST-2) (HM1.24 antigen) (Tetherin) (CD antigen CD317)	BST2
sp|Q10713|MPPA_HUMAN	Q10713	MPPA_HUMAN	Mitochondrial-processing peptidase subunit alpha (Alpha-MPP) (Inactive zinc metalloprotease alpha) (P-55)	PMPCA INPP5E KIAA0123 MPPA
sp|Q12797|ASPH_HUMAN	Q12797	ASPH_HUMAN	Aspartyl/asparaginyl beta-hydroxylase (EC 1.14.11.16) (Aspartate beta-hydroxylase) (ASP beta-hydroxylase) (Peptide-aspartate beta-dioxygenase)	ASPH BAH
sp|Q12846|STX4_HUMAN	Q12846	STX4_HUMAN	Syntaxin-4 (Renal carcinoma antigen NY-REN-31)	STX4 STX4A
sp|Q12849|GRSF1_HUMAN	Q12849	GRSF1_HUMAN	G-rich sequence factor 1 (GRSF-1)	GRSF1
sp|Q12860|CNTN1_HUMAN	Q12860	CNTN1_HUMAN	Contactin-1 (Glycoprotein gp135) (Neural cell surface protein F3)	CNTN1
sp|Q12904-2|AIMP1_HUMAN	Q12904	AIMP1_HUMAN	Aminoacyl tRNA synthase complex-interacting multifunctional protein 1 (Multisynthase complex auxiliary component p43) [Cleaved into: Endothelial monocyte-activating polypeptide 2 (EMAP-2) (Endothelial monocyte-activating polypeptide II) (EMAP-II) (Small inducible cytokine subfamily E member 1)]	AIMP1 EMAP2 SCYE1
sp|Q12955-6|ANK3_HUMAN	Q12955-6	ANK3_HUMAN	Ankyrin-3, isoform 6 (ANK-3) (Ankyrin-G)	ANK3
sp|Q12955-7|ANK3_HUMAN	Q12955-7	ANK3_HUMAN	Ankyrin-3, isoform 7 (ANK-3) (Ankyrin-G)	ANK3
sp|Q12972|PP1R8_HUMAN	Q12972	PP1R8_HUMAN	Nuclear inhibitor of protein phosphatase 1 (NIPP-1) (Protein phosphatase 1 regulatory inhibitor subunit 8) [Includes: Activator of RNA decay (EC 3.1.4.-) (ARD-1)]	PPP1R8 ARD1 NIPP1
sp|Q13043|STK4_HUMAN	Q13043	STK4_HUMAN	Serine/threonine-protein kinase 4 (EC 2.7.11.1) (Mammalian STE20-like protein kinase 1) (MST-1) (STE20-like kinase MST1) (Serine/threonine-protein kinase Krs-2) [Cleaved into: Serine/threonine-protein kinase 4 37kDa subunit (MST1/N); Serine/threonine-protein kinase 4 18kDa subunit (MST1/C)]	STK4 KRS2 MST1
sp|Q13153|PAK1_HUMAN	Q13153	PAK1_HUMAN	Serine/threonine-protein kinase PAK 1 (EC 2.7.11.1) (Alpha-PAK) (p21-activated kinase 1) (PAK-1) (p65-PAK)	PAK1
sp|Q13188-2|STK3_HUMAN	Q13188	STK3_HUMAN	Serine/threonine-protein kinase 3 (EC 2.7.11.1) (Mammalian STE20-like protein kinase 2) (MST-2) (STE20-like kinase MST2) (Serine/threonine-protein kinase Krs-1) [Cleaved into: Serine/threonine-protein kinase 3 36kDa subunit (MST2/N); Serine/threonine-protein kinase 3 20kDa subunit (MST2/C)]	STK3 KRS1 MST2
sp|Q13190-2|STX5_HUMAN	Q13190	STX5_HUMAN	Syntaxin-5	STX5 STX5A
sp|Q13263|TIF1B_HUMAN	Q13263	TIF1B_HUMAN	Transcription intermediary factor 1-beta (TIF1-beta) (E3 SUMO-protein ligase TRIM28) (EC 2.3.2.27) (KRAB-associated protein 1) (KAP-1) (KRAB-interacting protein 1) (KRIP-1) (Nuclear corepressor KAP-1) (RING finger protein 96) (RING-type E3 ubiquitin transferase TIF1-beta) (Tripartite motif-containing protein 28)	TRIM28 KAP1 RNF96 TIF1B
sp|Q13283|G3BP1_HUMAN	Q13283	G3BP1_HUMAN	Ras GTPase-activating protein-binding protein 1 (G3BP-1) (EC 3.6.4.12) (EC 3.6.4.13) (ATP-dependent DNA helicase VIII) (hDH VIII) (GAP SH3 domain-binding protein 1)	G3BP1 G3BP
sp|Q13325|IFIT5_HUMAN	Q13325	IFIT5_HUMAN	Interferon-induced protein with tetratricopeptide repeats 5 (IFIT-5) (Interferon-induced 58 kDa protein) (Retinoic acid- and interferon-inducible 58 kDa protein) (P58)	IFIT5 ISG58 RI58
sp|Q13362|2A5G_HUMAN	Q13362	2A5G_HUMAN	Serine/threonine-protein phosphatase 2A 56 kDa regulatory subunit gamma isoform (PP2A B subunit isoform B'-gamma) (PP2A B subunit isoform B56-gamma) (PP2A B subunit isoform PR61-gamma) (PP2A B subunit isoform R5-gamma) (Renal carcinoma antigen NY-REN-29)	PPP2R5C KIAA0044
sp|Q13362-4|2A5G_HUMAN	Q13362-4	2A5G_HUMAN	Serine/threonine-protein phosphatase 2A 56 kDa regulatory subunit gamma isoform 4 (PP2A B subunit isoform B'-gamma) (PP2A B subunit isoform B56-gamma) (PP2A B subunit isoform PR61-gamma) (PP2A B subunit isoform R5-gamma) (Renal carcinoma antigen NY-REN-29)	PPP2R5C KIAA0044
sp|Q13363-2|CTBP1_HUMAN	Q13363	CTBP1_HUMAN	C-terminal-binding protein 1 (CtBP1) (EC 1.1.1.-)	CTBP1 CTBP
sp|Q13418-2|ILK_HUMAN	Q13418	ILK_HUMAN	Integrin-linked protein kinase (EC 2.7.11.1) (59 kDa serine/threonine-protein kinase) (ILK-1) (ILK-2) (p59ILK)	ILK ILK1 ILK2
sp|Q13438|OS9_HUMAN	Q13438	OS9_HUMAN	Protein OS-9 (Amplified in osteosarcoma 9)	OS9
sp|Q13451|FKBP5_HUMAN	Q13451	FKBP5_HUMAN	Peptidyl-prolyl cis-trans isomerase FKBP5 (PPIase FKBP5) (EC 5.2.1.8) (51 kDa FK506-binding protein) (51 kDa FKBP) (FKBP-51) (54 kDa progesterone receptor-associated immunophilin) (Androgen-regulated protein 6) (FF1 antigen) (FK506-binding protein 5) (FKBP-5) (FKBP54) (p54) (HSP90-binding immunophilin) (Rotamase)	FKBP5 AIG6 FKBP51
sp|Q13501-2|SQSTM_HUMAN	Q13501	SQSTM_HUMAN	Sequestosome-1 (EBI3-associated protein of 60 kDa) (EBIAP) (p60) (Phosphotyrosine-independent ligand for the Lck SH2 domain of 62 kDa) (Ubiquitin-binding protein p62)	SQSTM1 ORCA OSIL
sp|Q13554-2|KCC2B_HUMAN	Q13554	KCC2B_HUMAN	Calcium/calmodulin-dependent protein kinase type II subunit beta (CaM kinase II subunit beta) (CaMK-II subunit beta) (EC 2.7.11.17)	CAMK2B CAM2 CAMK2 CAMKB
sp|Q13564-2|ULA1_HUMAN	Q13564	ULA1_HUMAN	NEDD8-activating enzyme E1 regulatory subunit (Amyloid beta precursor protein-binding protein 1, 59 kDa) (APP-BP1) (Amyloid protein-binding protein 1) (Proto-oncogene protein 1)	NAE1 APPBP1 HPP1
sp|Q13586-2|STIM1_HUMAN	Q13586	STIM1_HUMAN	Stromal interaction molecule 1	STIM1 GOK
sp|Q13620|CUL4B_HUMAN	Q13620	CUL4B_HUMAN	Cullin-4B (CUL-4B)	CUL4B KIAA0695
sp|Q13724-2|MOGS_HUMAN	Q13724	MOGS_HUMAN	Mannosyl-oligosaccharide glucosidase (EC 3.2.1.106) (Processing A-glucosidase I)	MOGS GCS1
sp|Q13938|CAYP1_HUMAN	Q13938	CAYP1_HUMAN	Calcyphosin (Calcyphosine)	CAPS
sp|Q13951-2|PEBB_HUMAN	Q13951	PEBB_HUMAN	Core-binding factor subunit beta (CBF-beta) (Polyomavirus enhancer-binding protein 2 beta subunit) (PEA2-beta) (PEBP2-beta) (SL3-3 enhancer factor 1 subunit beta) (SL3/AKV core-binding factor beta subunit)	CBFB
sp|Q14005-2|IL16_HUMAN	Q14005	IL16_HUMAN	Pro-interleukin-16 [Cleaved into: Interleukin-16 (IL-16) (Lymphocyte chemoattractant factor) (LCF)]	IL16
sp|Q14155-3|ARHG7_HUMAN	Q14155-3	ARHG7_HUMAN	Rho guanine nucleotide exchange factor 7, isoform 3 (Beta-Pix) (COOL-1) (PAK-interacting exchange factor beta) (p85)	ARHGEF7 COOL1 KIAA0142 P85SPR PAK3BP PIXB Nbla10314
sp|Q14155-5|ARHG7_HUMAN	Q14155-5	ARHG7_HUMAN	Rho guanine nucleotide exchange factor 7, isoform 5 (Beta-Pix) (COOL-1) (PAK-interacting exchange factor beta) (p85)	ARHGEF7 COOL1 KIAA0142 P85SPR PAK3BP PIXB Nbla10314
sp|Q14157-1|UBP2L_HUMAN	Q14157	UBP2L_HUMAN	Ubiquitin-associated protein 2-like (Protein NICE-4)	UBAP2L KIAA0144 NICE4
sp|Q14157-5|UBP2L_HUMAN	Q14157-5	UBP2L_HUMAN	Ubiquitin-associated protein 2-like, isoform 5 (Protein NICE-4)	UBAP2L KIAA0144 NICE4
sp|Q14161-5|GIT2_HUMAN	Q14161-5	GIT2_HUMAN	ARF GTPase-activating protein GIT2, isoform 5 (ARF GAP GIT2) (Cool-interacting tyrosine-phosphorylated protein 2) (CAT-2) (CAT2) (G protein-coupled receptor kinase-interactor 2) (GRK-interacting protein 2)	GIT2 KIAA0148
sp|Q14161-8|GIT2_HUMAN	Q14161-8	GIT2_HUMAN	ARF GTPase-activating protein GIT2, isoform 8 (ARF GAP GIT2) (Cool-interacting tyrosine-phosphorylated protein 2) (CAT-2) (CAT2) (G protein-coupled receptor kinase-interactor 2) (GRK-interacting protein 2)	GIT2 KIAA0148
sp|Q14247-2|SRC8_HUMAN	Q14247	SRC8_HUMAN	Src substrate cortactin (Amplaxin) (Oncogene EMS1)	CTTN EMS1
sp|Q14257-2|RCN2_HUMAN	Q14257	RCN2_HUMAN	Reticulocalbin-2 (Calcium-binding protein ERC-55) (E6-binding protein) (E6BP)	RCN2 ERC55
sp|Q14444-2|CAPR1_HUMAN	Q14444	CAPR1_HUMAN	Caprin-1 (Cell cycle-associated protein 1) (Cytoplasmic activation- and proliferation-associated protein 1) (GPI-anchored membrane protein 1) (GPI-anchored protein p137) (GPI-p137) (p137GPI) (Membrane component chromosome 11 surface marker 1) (RNA granule protein 105)	CAPRIN1 GPIAP1 GPIP137 M11S1 RNG105
sp|Q14554|PDIA5_HUMAN	Q14554	PDIA5_HUMAN	Protein disulfide-isomerase A5 (EC 5.3.4.1) (Protein disulfide isomerase-related protein)	PDIA5 PDIR
sp|Q14571|ITPR2_HUMAN	Q14571	ITPR2_HUMAN	Inositol 1,4,5-trisphosphate receptor type 2 (IP3 receptor isoform 2) (IP3R 2) (InsP3R2) (Type 2 inositol 1,4,5-trisphosphate receptor) (Type 2 InsP3 receptor)	ITPR2
sp|Q14677-3|EPN4_HUMAN	Q14677	EPN4_HUMAN	Clathrin interactor 1 (Clathrin-interacting protein localized in the trans-Golgi region) (Clint) (Enthoprotin) (Epsin-4) (Epsin-related protein) (EpsinR)	CLINT1 ENTH EPN4 EPNR KIAA0171
sp|Q14746-2|COG2_HUMAN	Q14746	COG2_HUMAN	Conserved oligomeric Golgi complex subunit 2 (COG complex subunit 2) (Component of oligomeric Golgi complex 2) (Low density lipoprotein receptor defect C-complementing protein)	COG2 LDLC
sp|Q14766-4|LTBP1_HUMAN	Q14766	LTBP1_HUMAN	Latent-transforming growth factor beta-binding protein 1 (LTBP-1) (Transforming growth factor beta-1-binding protein 1) (TGF-beta1-BP-1)	LTBP1
sp|Q14BN4-6|SLMAP_HUMAN	Q14BN4	SLMAP_HUMAN	Sarcolemmal membrane-associated protein (Sarcolemmal-associated protein)	SLMAP KIAA1601 SLAP UNQ1847/PRO3577
sp|Q14C86-6|GAPD1_HUMAN	Q14C86	GAPD1_HUMAN	GTPase-activating protein and VPS9 domain-containing protein 1 (GAPex-5) (Rab5-activating protein 6)	GAPVD1 GAPEX5 KIAA1521 RAP6
sp|Q14CX7|NAA25_HUMAN	Q14CX7	NAA25_HUMAN	N-alpha-acetyltransferase 25, NatB auxiliary subunit (Mitochondrial distribution and morphology protein 20) (N-terminal acetyltransferase B complex subunit MDM20) (NatB complex subunit MDM20) (N-terminal acetyltransferase B complex subunit NAA25) (p120)	NAA25 C12orf30 MDM20 NAP1
sp|Q15008-4|PSMD6_HUMAN	Q15008	PSMD6_HUMAN	26S proteasome non-ATPase regulatory subunit 6 (26S proteasome regulatory subunit RPN7) (26S proteasome regulatory subunit S10) (Breast cancer-associated protein SGA-113M) (Phosphonoformate immuno-associated protein 4) (Proteasome regulatory particle subunit p44S10) (p42A)	PSMD6 KIAA0107 PFAAP4
sp|Q15036|SNX17_HUMAN	Q15036	SNX17_HUMAN	Sorting nexin-17	SNX17 KIAA0064
sp|Q15043-2|S39AE_HUMAN	Q15043	S39AE_HUMAN	Metal cation symporter ZIP14 (LIV-1 subfamily of ZIP zinc transporter 4) (LZT-Hs4) (Solute carrier family 39 member 14) (Zrt- and Irt-like protein 14) (ZIP-14)	SLC39A14 KIAA0062 ZIP14
sp|Q15046-2|SYK_HUMAN	Q15046	SYK_HUMAN	Lysine--tRNA ligase (EC 2.7.7.-) (EC 6.1.1.6) (Lysyl-tRNA synthetase) (LysRS)	KARS1 KARS KIAA0070
sp|Q15052|ARHG6_HUMAN	Q15052	ARHG6_HUMAN	Rho guanine nucleotide exchange factor 6 (Alpha-Pix) (COOL-2) (PAK-interacting exchange factor alpha) (Rac/Cdc42 guanine nucleotide exchange factor 6)	ARHGEF6 COOL2 KIAA0006 PIXA
sp|Q15080|NCF4_HUMAN	Q15080	NCF4_HUMAN	Neutrophil cytosol factor 4 (NCF-4) (Neutrophil NADPH oxidase factor 4) (SH3 and PX domain-containing protein 4) (p40-phox) (p40phox)	NCF4 SH3PXD4
sp|Q15118-2|PDK1_HUMAN	Q15118	PDK1_HUMAN	[Pyruvate dehydrogenase (acetyl-transferring)] kinase isozyme 1, mitochondrial (EC 2.7.11.2) (Pyruvate dehydrogenase kinase isoform 1) (PDH kinase 1)	PDK1 PDHK1
sp|Q15120-2|PDK3_HUMAN	Q15120	PDK3_HUMAN	[Pyruvate dehydrogenase (acetyl-transferring)] kinase isozyme 3, mitochondrial (EC 2.7.11.2) (Pyruvate dehydrogenase kinase isoform 3)	PDK3 PDHK3
sp|Q15121-2|PEA15_HUMAN	Q15121	PEA15_HUMAN	Astrocytic phosphoprotein PEA-15 (15 kDa phosphoprotein enriched in astrocytes) (Phosphoprotein enriched in diabetes) (PED)	PEA15
sp|Q15124|PGM5_HUMAN	Q15124	PGM5_HUMAN	Phosphoglucomutase-like protein 5 (Aciculin) (Phosphoglucomutase-related protein) (PGM-RP)	PGM5 PGMRP
sp|Q15349-2|KS6A2_HUMAN	Q15349	KS6A2_HUMAN	Ribosomal protein S6 kinase alpha-2 (S6K-alpha-2) (EC 2.7.11.1) (90 kDa ribosomal protein S6 kinase 2) (p90-RSK 2) (p90RSK2) (MAP kinase-activated protein kinase 1c) (MAPK-activated protein kinase 1c) (MAPKAP kinase 1c) (MAPKAPK-1c) (Ribosomal S6 kinase 3) (RSK-3) (pp90RSK3)	RPS6KA2 MAPKAPK1C RSK3
sp|Q15417|CNN3_HUMAN	Q15417	CNN3_HUMAN	Calponin-3 (Calponin, acidic isoform)	CNN3
sp|Q15418-2|KS6A1_HUMAN	Q15418	KS6A1_HUMAN	Ribosomal protein S6 kinase alpha-1 (S6K-alpha-1) (EC 2.7.11.1) (90 kDa ribosomal protein S6 kinase 1) (p90-RSK 1) (p90RSK1) (p90S6K) (MAP kinase-activated protein kinase 1a) (MAPK-activated protein kinase 1a) (MAPKAP kinase 1a) (MAPKAPK-1a) (Ribosomal S6 kinase 1) (RSK-1)	RPS6KA1 MAPKAPK1A RSK1
sp|Q15554|TERF2_HUMAN	Q15554	TERF2_HUMAN	Telomeric repeat-binding factor 2 (TTAGGG repeat-binding factor 2) (Telomeric DNA-binding protein)	TERF2 TRBF2 TRF2
sp|Q15555-5|MARE2_HUMAN	Q15555	MARE2_HUMAN	Microtubule-associated protein RP/EB family member 2 (APC-binding protein EB2) (End-binding protein 2) (EB2)	MAPRE2 RP1
sp|Q15599|NHRF2_HUMAN	Q15599	NHRF2_HUMAN	Na(+)/H(+) exchange regulatory cofactor NHE-RF2 (NHERF-2) (NHE3 kinase A regulatory protein E3KARP) (SRY-interacting protein 1) (SIP-1) (Sodium-hydrogen exchanger regulatory factor 2) (Solute carrier family 9 isoform A3 regulatory factor 2) (Tyrosine kinase activator protein 1) (TKA-1)	SLC9A3R2 NHERF2
sp|Q15637-2|SF01_HUMAN	Q15637	SF01_HUMAN	Splicing factor 1 (Mammalian branch point-binding protein) (BBP) (mBBP) (Transcription factor ZFM1) (Zinc finger gene in MEN1 locus) (Zinc finger protein 162)	SF1 ZFM1 ZNF162
sp|Q15717|ELAV1_HUMAN	Q15717	ELAV1_HUMAN	ELAV-like protein 1 (Hu-antigen R) (HuR)	ELAVL1 HUR
sp|Q15717-2|ELAV1_HUMAN	Q15717-2	ELAV1_HUMAN	ELAV-like protein 1, isoform 2 (Hu-antigen R) (HuR)	ELAVL1 HUR
sp|Q15796-2|SMAD2_HUMAN	Q15796	SMAD2_HUMAN	Mothers against decapentaplegic homolog 2 (MAD homolog 2) (Mothers against DPP homolog 2) (JV18-1) (Mad-related protein 2) (hMAD-2) (SMAD family member 2) (SMAD 2) (Smad2) (hSMAD2)	SMAD2 MADH2 MADR2
sp|Q16134|ETFD_HUMAN	Q16134	ETFD_HUMAN	Electron transfer flavoprotein-ubiquinone oxidoreductase, mitochondrial (ETF-QO) (ETF-ubiquinone oxidoreductase) (EC 1.5.5.1) (Electron-transferring-flavoprotein dehydrogenase) (ETF dehydrogenase)	ETFDH
sp|Q16512-2|PKN1_HUMAN	Q16512	PKN1_HUMAN	Serine/threonine-protein kinase N1 (EC 2.7.11.13) (Protease-activated kinase 1) (PAK-1) (Protein kinase C-like 1) (Protein kinase C-like PKN) (Protein kinase PKN-alpha) (Protein-kinase C-related kinase 1) (Serine-threonine protein kinase N)	PKN1 PAK1 PKN PRK1 PRKCL1
sp|Q16643-3|DREB_HUMAN	Q16643	DREB_HUMAN	Drebrin (Developmentally-regulated brain protein)	DBN1 D0S117E
sp|Q16720-2|AT2B3_HUMAN	Q16720	AT2B3_HUMAN	Plasma membrane calcium-transporting ATPase 3 (PMCA3) (EC 7.2.2.10) (Plasma membrane calcium ATPase isoform 3) (Plasma membrane calcium pump isoform 3)	ATP2B3
sp|Q16822|PCKGM_HUMAN	Q16822	PCKGM_HUMAN	Phosphoenolpyruvate carboxykinase [GTP], mitochondrial (PEPCK-M) (EC 4.1.1.32)	PCK2 PEPCK2
sp|Q16864-2|VATF_HUMAN	Q16864	VATF_HUMAN	V-type proton ATPase subunit F (V-ATPase subunit F) (V-ATPase 14 kDa subunit) (Vacuolar proton pump subunit F)	ATP6V1F ATP6S14 VATF
sp|Q29RF7|PDS5A_HUMAN	Q29RF7	PDS5A_HUMAN	Sister chromatid cohesion protein PDS5 homolog A (Cell proliferation-inducing gene 54 protein) (Sister chromatid cohesion protein 112) (SCC-112)	PDS5A KIAA0648 PDS5 PIG54
sp|Q2M389-2|WASH7_HUMAN	Q2M389	WASC4_HUMAN	WASH complex subunit 4 (Strumpellin and WASH-interacting protein) (SWIP) (WASH complex subunit SWIP)	WASHC4 KIAA1033
sp|Q2TB90|HKDC1_HUMAN	Q2TB90	HKDC1_HUMAN	Hexokinase HKDC1 (EC 2.7.1.1) (Hexokinase domain-containing protein 1)	HKDC1
sp|Q32MZ4-4|LRRF1_HUMAN	Q32MZ4	LRRF1_HUMAN	Leucine-rich repeat flightless-interacting protein 1 (LRR FLII-interacting protein 1) (GC-binding factor 2) (TAR RNA-interacting protein)	LRRFIP1 GCF2 TRIP
sp|Q32P28-4|P3H1_HUMAN	Q32P28	P3H1_HUMAN	Prolyl 3-hydroxylase 1 (EC 1.14.11.7) (Growth suppressor 1) (Leucine- and proline-enriched proteoglycan 1) (Leprecan-1)	P3H1 GROS1 LEPRE1 PSEC0109
sp|Q3SY69|AL1L2_HUMAN	Q3SY69	AL1L2_HUMAN	Mitochondrial 10-formyltetrahydrofolate dehydrogenase (Mitochondrial 10-FTHFDH) (mtFDH) (EC 1.5.1.6) (Aldehyde dehydrogenase family 1 member L2)	ALDH1L2
sp|Q4G0J3|LARP7_HUMAN	Q4G0J3	LARP7_HUMAN	La-related protein 7 (La ribonucleoprotein domain family member 7) (hLARP7) (P-TEFb-interaction protein for 7SK stability) (PIP7S)	LARP7 HDCMA18P
sp|Q4G0J3-3|LARP7_HUMAN	Q4G0J3-3	LARP7_HUMAN	La-related protein 7, isoform 3 (La ribonucleoprotein domain family member 7) (hLARP7) (P-TEFb-interaction protein for 7SK stability) (PIP7S)	LARP7 HDCMA18P
sp|Q4G0N4|NAKD2_HUMAN	Q4G0N4	NAKD2_HUMAN	NAD kinase 2, mitochondrial (EC 2.7.1.23) (Mitochondrial NAD kinase) (NAD kinase domain-containing protein 1, mitochondrial)	NADK2 C5orf33 MNADK NADKD1
sp|Q4KMQ2-4|ANO6_HUMAN	Q4KMQ2	ANO6_HUMAN	Anoctamin-6 (Small-conductance calcium-activated nonselective cation channel) (SCAN channel) (Transmembrane protein 16F)	ANO6 TMEM16F
sp|Q52LJ0-2|FA98B_HUMAN	Q52LJ0	FA98B_HUMAN	Protein FAM98B	FAM98B
sp|Q53EP0|FND3B_HUMAN	Q53EP0	FND3B_HUMAN	Fibronectin type III domain-containing protein 3B (Factor for adipocyte differentiation 104) (HCV NS5A-binding protein 37)	FNDC3B FAD104 NS5ABP37 UNQ2421/PRO4979/PRO34274
sp|Q53GG5-2|PDLI3_HUMAN	Q53GG5	PDLI3_HUMAN	PDZ and LIM domain protein 3 (Actinin-associated LIM protein) (Alpha-actinin-2-associated LIM protein)	PDLIM3 ALP
sp|Q53GQ0|DHB12_HUMAN	Q53GQ0	DHB12_HUMAN	Very-long-chain 3-oxoacyl-CoA reductase (EC 1.1.1.330) (17-beta-hydroxysteroid dehydrogenase 12) (17-beta-HSD 12) (3-ketoacyl-CoA reductase) (KAR) (Estradiol 17-beta-dehydrogenase 12) (EC 1.1.1.62) (Short chain dehydrogenase/reductase family 12C member 1)	HSD17B12 SDR12C1
sp|Q53GS9-3|SNUT2_HUMAN	Q53GS9	SNUT2_HUMAN	U4/U6.U5 tri-snRNP-associated protein 2 (Inactive ubiquitin-specific peptidase 39) (SAD1 homolog) (U4/U6.U5 tri-snRNP-associated 65 kDa protein) (65K)	USP39 CGI-21 HSPC332 PRO2855
sp|Q53GT1-3|KLH22_HUMAN	Q53GT1	KLH22_HUMAN	Kelch-like protein 22	KLHL22
sp|Q53TN4-3|CYBR1_HUMAN	Q53TN4	CYBR1_HUMAN	Cytochrome b reductase 1 (EC 1.-.-.-) (Duodenal cytochrome b) (Ferric-chelate reductase 3)	CYBRD1 DCYTB FRRS3
sp|Q5BKZ1|ZN326_HUMAN	Q5BKZ1	ZN326_HUMAN	DBIRD complex subunit ZNF326 (Zinc finger protein 326) (Zinc finger protein interacting with mRNPs and DBC1)	ZNF326 ZIRD
sp|Q5GLZ8-2|HERC4_HUMAN	Q5GLZ8	HERC4_HUMAN	Probable E3 ubiquitin-protein ligase HERC4 (EC 2.3.2.26) (HECT domain and RCC1-like domain-containing protein 4) (HECT-type E3 ubiquitin transferase HERC4)	HERC4 KIAA1593
sp|Q5JRX3|PREP_HUMAN	Q5JRX3	PREP_HUMAN	Presequence protease, mitochondrial (hPreP) (EC 3.4.24.-) (Pitrilysin metalloproteinase 1) (Metalloprotease 1) (hMP1)	PITRM1 KIAA1104 MP1 PREP
sp|Q5JRX3-3|PREP_HUMAN	Q5JRX3-3	PREP_HUMAN	Presequence protease, mitochondrial, isoform 3 (hPreP) (EC 3.4.24.-) (Pitrilysin metalloproteinase 1) (Metalloprotease 1) (hMP1)	PITRM1 KIAA1104 MP1 PREP
sp|Q5JSH3-2|WDR44_HUMAN	Q5JSH3	WDR44_HUMAN	WD repeat-containing protein 44 (Rabphilin-11)	WDR44
sp|Q5M775|CYTSB_HUMAN	Q5M775	CYTSB_HUMAN	Cytospin-B (Nuclear structure protein 5) (NSP5) (Sperm antigen HCMOGT-1) (Sperm antigen with calponin homology and coiled-coil domains 1)	SPECC1 CYTSB NSP5
sp|Q5SNT2|TM201_HUMAN	Q5SNT2	TM201_HUMAN	Transmembrane protein 201 (Spindle-associated membrane protein 1)	TMEM201 NET5 SAMP1
sp|Q5SSJ5|HP1B3_HUMAN	Q5SSJ5	HP1B3_HUMAN	Heterochromatin protein 1-binding protein 3 (Protein HP1-BP74)	HP1BP3
sp|Q5T9A4|ATD3B_HUMAN	Q5T9A4	ATD3B_HUMAN	ATPase family AAA domain-containing protein 3B (AAA-TOB3)	ATAD3B KIAA1273 TOB3
sp|Q5TDH0-3|DDI2_HUMAN	Q5TDH0	DDI2_HUMAN	Protein DDI1 homolog 2 (EC 3.4.23.-)	DDI2
sp|Q5TEJ8|THMS2_HUMAN	Q5TEJ8	THMS2_HUMAN	Protein THEMIS2 (Induced by contact to basement membrane 1 protein) (Protein ICB-1) (Thymocyte-expressed molecule involved in selection protein 2)	THEMIS2 C1orf38 ICB1
sp|Q5VSL9|STRP1_HUMAN	Q5VSL9	STRP1_HUMAN	Striatin-interacting protein 1 (Protein FAM40A)	STRIP1 FAM40A KIAA1761
sp|Q5VT52|RPRD2_HUMAN	Q5VT52	RPRD2_HUMAN	Regulation of nuclear pre-mRNA domain-containing protein 2	RPRD2 KIAA0460 HSPC099
sp|Q5VT79|AXA81_HUMAN	Q5VT79	AXA81_HUMAN	Annexin A8-like protein 1	ANXA8L1 ANXA8L2
sp|Q5VV41|ARHGG_HUMAN	Q5VV41	ARHGG_HUMAN	Rho guanine nucleotide exchange factor 16 (Ephexin-4)	ARHGEF16 EPHEXIN4 NBR
sp|Q5VW32-2|BROX_HUMAN	Q5VW32	BROX_HUMAN	BRO1 domain-containing protein BROX (BRO1 domain- and CAAX motif-containing protein)	BROX BROFTI C1orf58
sp|Q5VWZ2-2|LYPL1_HUMAN	Q5VWZ2	LYPL1_HUMAN	Lysophospholipase-like protein 1 (EC 3.1.2.-)	LYPLAL1
sp|Q63ZY3-3|KANK2_HUMAN	Q63ZY3	KANK2_HUMAN	KN motif and ankyrin repeat domain-containing protein 2 (Ankyrin repeat domain-containing protein 25) (Matrix-remodeling-associated protein 3) (SRC-1-interacting protein) (SIP) (SRC-interacting protein) (SRC1-interacting protein)	KANK2 ANKRD25 KIAA1518 MXRA3 SIP
sp|Q66K14-2|TBC9B_HUMAN	Q66K14	TBC9B_HUMAN	TBC1 domain family member 9B	TBC1D9B KIAA0676
sp|Q66K79-2|CBPZ_HUMAN	Q66K79	CBPZ_HUMAN	Carboxypeptidase Z (CPZ) (EC 3.4.17.-)	CPZ
sp|Q69YN2-3|C19L1_HUMAN	Q69YN2	C19L1_HUMAN	CWF19-like protein 1 (C19L1)	CWF19L1
sp|Q6BCY4|NB5R2_HUMAN	Q6BCY4	NB5R2_HUMAN	NADH-cytochrome b5 reductase 2 (b5R.2) (EC 1.6.2.2)	CYB5R2
sp|Q6DKJ4|NXN_HUMAN	Q6DKJ4	NXN_HUMAN	Nucleoredoxin (EC 1.8.1.8)	NXN NRX
sp|Q6IPX3|TCAL6_HUMAN	Q6IPX3	TCAL6_HUMAN	Transcription elongation factor A protein-like 6 (TCEA-like protein 6) (Transcription elongation factor S-II protein-like 6)	TCEAL6
sp|Q6JQN1-5|ACD10_HUMAN	Q6JQN1	ACD10_HUMAN	Acyl-CoA dehydrogenase family member 10 (ACAD-10) (EC 1.3.99.-)	ACAD10
sp|Q6K0P9-3|IFIX_HUMAN	Q6K0P9	IFIX_HUMAN	Pyrin and HIN domain-containing protein 1 (Interferon-inducible protein X)	PYHIN1 IFIX
sp|Q6NUK1|SCMC1_HUMAN	Q6NUK1	SCMC1_HUMAN	Calcium-binding mitochondrial carrier protein SCaMC-1 (Mitochondrial ATP-Mg/Pi carrier protein 1) (Mitochondrial Ca(2+)-dependent solute carrier protein 1) (Small calcium-binding mitochondrial carrier protein 1) (Solute carrier family 25 member 24)	SLC25A24 APC1 MCSC1 SCAMC1
sp|Q6NUM9|RETST_HUMAN	Q6NUM9	RETST_HUMAN	All-trans-retinol 13,14-reductase (EC 1.3.99.23) (All-trans-13,14-dihydroretinol saturase) (RetSat) (PPAR-alpha-regulated and starvation-induced gene protein)	RETSAT PPSIG UNQ439/PRO872
sp|Q6NUQ4|TM214_HUMAN	Q6NUQ4	TM214_HUMAN	Transmembrane protein 214	TMEM214 PP446
sp|Q6NZY4|ZCHC8_HUMAN	Q6NZY4	ZCHC8_HUMAN	Zinc finger CCHC domain-containing protein 8 (TRAMP-like complex RNA-binding factor ZCCHC8)	ZCCHC8
sp|Q6P1N0-2|C2D1A_HUMAN	Q6P1N0	C2D1A_HUMAN	Coiled-coil and C2 domain-containing protein 1A (Akt kinase-interacting protein 1) (Five prime repressor element under dual repression-binding protein 1) (FRE under dual repression-binding protein 1) (Freud-1) (Putative NF-kappa-B-activating protein 023N)	CC2D1A AKI1
sp|Q6P4E1-3|CASC4_HUMAN	Q6P4E1	GOLM2_HUMAN	Protein GOLM2 (Cancer susceptibility candidate gene 4 protein) (CASC4) (Golgi membrane protein 2)	GOLM2 CASC4 UNQ2573/PRO6308
sp|Q6P996-4|PDXD1_HUMAN	Q6P996	PDXD1_HUMAN	Pyridoxal-dependent decarboxylase domain-containing protein 1 (EC 4.1.1.-)	PDXDC1 KIAA0251
sp|Q6PCB0|VWA1_HUMAN	Q6PCB0	VWA1_HUMAN	von Willebrand factor A domain-containing protein 1	VWA1
sp|Q6PCB7|S27A1_HUMAN	Q6PCB7	S27A1_HUMAN	Long-chain fatty acid transport protein 1 (FATP-1) (Fatty acid transport protein 1) (EC 6.2.1.15) (Solute carrier family 27 member 1)	SLC27A1 ACSVL5 FATP1
sp|Q6PJT7-2|ZC3HE_HUMAN	Q6PJT7	ZC3HE_HUMAN	Zinc finger CCCH domain-containing protein 14 (Mammalian suppressor of tau pathology-2) (MSUT-2) (Renal carcinoma antigen NY-REN-37)	ZC3H14
sp|Q6S8J3|POTEE_HUMAN	Q6S8J3	POTEE_HUMAN	POTE ankyrin domain family member E (ANKRD26-like family C member 1A) (Prostate, ovary, testis-expressed protein on chromosome 2) (POTE-2)	POTEE A26C1A POTE2
sp|Q6UX71|PXDC2_HUMAN	Q6UX71	PXDC2_HUMAN	Plexin domain-containing protein 2 (Tumor endothelial marker 7-related protein)	PLXDC2 TEM7R UNQ2514/PRO6003
sp|Q6WKZ4|RFIP1_HUMAN	Q6WKZ4	RFIP1_HUMAN	Rab11 family-interacting protein 1 (Rab11-FIP1) (Rab-coupling protein)	RAB11FIP1 RCP
sp|Q6YN16|HSDL2_HUMAN	Q6YN16	HSDL2_HUMAN	Hydroxysteroid dehydrogenase-like protein 2 (EC 1.-.-.-) (Short chain dehydrogenase/reductase family 13C member 1)	HSDL2 C9orf99 SDR13C1
sp|Q6YP21-3|KAT3_HUMAN	Q6YP21	KAT3_HUMAN	Kynurenine--oxoglutarate transaminase 3 (EC 2.6.1.7) (Cysteine-S-conjugate beta-lyase 2) (EC 4.4.1.13) (Kynurenine aminotransferase 3) (Kynurenine aminotransferase III) (KATIII) (Kynurenine--glyoxylate transaminase) (EC 2.6.1.63) (Kynurenine--oxoglutarate transaminase III)	KYAT3 CCBL2 KAT3
sp|Q6ZXV5-2|TMTC3_HUMAN	Q6ZXV5	TMTC3_HUMAN	Protein O-mannosyl-transferase TMTC3 (EC 2.4.1.109) (Protein SMILE) (Transmembrane and TPR repeat-containing protein 3)	TMTC3
sp|Q70J99-3|UN13D_HUMAN	Q70J99	UN13D_HUMAN	Protein unc-13 homolog D (Munc13-4)	UNC13D
sp|Q70UQ0|IKIP_HUMAN	Q70UQ0	IKIP_HUMAN	Inhibitor of nuclear factor kappa-B kinase-interacting protein (I kappa-B kinase-interacting protein) (IKBKB-interacting protein) (IKK-interacting protein)	IKBIP IKIP
sp|Q70UQ0-4|IKIP_HUMAN	Q70UQ0-4	IKIP_HUMAN	Inhibitor of nuclear factor kappa-B kinase-interacting protein, isoform 4 (I kappa-B kinase-interacting protein) (IKBKB-interacting protein) (IKK-interacting protein)	IKBIP IKIP
sp|Q7L1Q6-4|BZW1_HUMAN	Q7L1Q6	BZW1_HUMAN	Basic leucine zipper and W2 domain-containing protein 1 (Protein Orf)	BZW1 BZAP45 KIAA0005
sp|Q7L2H7|EIF3M_HUMAN	Q7L2H7	EIF3M_HUMAN	Eukaryotic translation initiation factor 3 subunit M (eIF3m) (Fetal lung protein B5) (hFL-B5) (PCI domain-containing protein 1)	EIF3M HFLB5 PCID1 GA17 PNAS-125
sp|Q7L5N7|PCAT2_HUMAN	Q7L5N7	PCAT2_HUMAN	Lysophosphatidylcholine acyltransferase 2 (LPC acyltransferase 2) (LPCAT-2) (LysoPC acyltransferase 2) (EC 2.3.1.23) (1-acylglycerol-3-phosphate O-acyltransferase 11) (1-AGP acyltransferase 11) (1-AGPAT 11) (EC 2.3.1.51) (1-acylglycerophosphocholine O-acyltransferase) (1-alkenylglycerophosphocholine O-acyltransferase) (EC 2.3.1.25) (1-alkylglycerophosphocholine O-acetyltransferase) (EC 2.3.1.67) …	LPCAT2 AGPAT11 AYTL1
sp|Q7RTS9-2|DYM_HUMAN	Q7RTS9	DYM_HUMAN	Dymeclin (Dyggve-Melchior-Clausen syndrome protein)	DYM
sp|Q7Z2W4|ZCCHV_HUMAN	Q7Z2W4	ZCCHV_HUMAN	Zinc finger CCCH-type antiviral protein 1 (ADP-ribosyltransferase diphtheria toxin-like 13) (ARTD13) (Inactive Poly [ADP-ribose] polymerase 13) (PARP13) (Zinc finger CCCH domain-containing protein 2) (Zinc finger antiviral protein) (ZAP)	ZC3HAV1 ZC3HDC2 PRO1677
sp|Q7Z3T8|ZFY16_HUMAN	Q7Z3T8	ZFY16_HUMAN	Zinc finger FYVE domain-containing protein 16 (Endofin) (Endosome-associated FYVE domain protein)	ZFYVE16 KIAA0305
sp|Q7Z434|MAVS_HUMAN	Q7Z434	MAVS_HUMAN	Mitochondrial antiviral-signaling protein (MAVS) (CARD adapter inducing interferon beta) (Cardif) (Interferon beta promoter stimulator protein 1) (IPS-1) (Putative NF-kappa-B-activating protein 031N) (Virus-induced-signaling adapter) (VISA)	MAVS IPS1 KIAA1271 VISA
sp|Q7Z4H8|KDEL2_HUMAN	Q7Z4H8	PLGT3_HUMAN	Protein O-glucosyltransferase 3 (EC 2.4.1.-) (KDEL motif-containing protein 2) (Protein O-xylosyltransferase POGLUT3) (EC 2.4.2.-)	POGLUT3 KDELC2 UNQ1904/PRO4350
sp|Q7Z4Q2|HEAT3_HUMAN	Q7Z4Q2	HEAT3_HUMAN	HEAT repeat-containing protein 3	HEATR3
sp|Q7Z4V5-2|HDGR2_HUMAN	Q7Z4V5	HDGR2_HUMAN	Hepatoma-derived growth factor-related protein 2 (HDGF-related protein 2) (HRP-2) (Hepatoma-derived growth factor 2) (HDGF-2)	HDGFL2 HDGF2 HDGFRP2 HRP2 UNQ785/PRO1604
sp|Q7Z5L7|PODN_HUMAN	Q7Z5L7	PODN_HUMAN	Podocan	PODN SLRR5A UNQ293/PRO332
sp|Q7Z7F7-2|RM55_HUMAN	Q7Z7F7	RM55_HUMAN	39S ribosomal protein L55, mitochondrial (L55mt) (MRP-L55) (Mitochondrial large ribosomal subunit protein bL31m) (Mitochondrial large ribosomal subunit protein mL55)	MRPL55 UNQ5835/PRO19675
sp|Q86TI2-2|DPP9_HUMAN	Q86TI2	DPP9_HUMAN	Dipeptidyl peptidase 9 (DP9) (EC 3.4.14.5) (Dipeptidyl peptidase IV-related protein 2) (DPRP-2) (Dipeptidyl peptidase IX) (DPP IX) (Dipeptidyl peptidase-like protein 9) (DPLP9)	DPP9 DPRP2
sp|Q86TU7|SETD3_HUMAN	Q86TU7	SETD3_HUMAN	Actin-histidine N-methyltransferase (EC 2.1.1.85) (SET domain-containing protein 3) (hSETD3)	SETD3 C14orf154
sp|Q86U38|NOP9_HUMAN	Q86U38	NOP9_HUMAN	Nucleolar protein 9	NOP9 C14orf21 KIAA2021
sp|Q86U86-4|PB1_HUMAN	Q86U86	PB1_HUMAN	Protein polybromo-1 (hPB1) (BRG1-associated factor 180) (BAF180) (Polybromo-1D)	PBRM1 BAF180 PB1
sp|Q86UV5-8|UBP48_HUMAN	Q86UV5	UBP48_HUMAN	Ubiquitin carboxyl-terminal hydrolase 48 (EC 3.4.19.12) (Deubiquitinating enzyme 48) (Ubiquitin thioesterase 48) (Ubiquitin-specific peptidase 48) (Ubiquitin-specific protease 48) (Ubiquitin-specific-processing protease 48)	USP48 USP31
sp|Q86UX2-4|ITIH5_HUMAN	Q86UX2	ITIH5_HUMAN	Inter-alpha-trypsin inhibitor heavy chain H5 (ITI heavy chain H5) (ITI-HC5) (Inter-alpha-inhibitor heavy chain 5)	ITIH5 KIAA1953 PP14776 UNQ311/PRO354
sp|Q86VN1-2|VPS36_HUMAN	Q86VN1	VPS36_HUMAN	Vacuolar protein-sorting-associated protein 36 (ELL-associated protein of 45 kDa) (ESCRT-II complex subunit VPS36)	VPS36 C13orf9 EAP45 CGI-145
sp|Q86VR2|F134C_HUMAN	Q86VR2	RETR3_HUMAN	Reticulophagy regulator 3	RETREG3 FAM134C
sp|Q86W92-4|LIPB1_HUMAN	Q86W92	LIPB1_HUMAN	Liprin-beta-1 (Protein tyrosine phosphatase receptor type f polypeptide-interacting protein-binding protein 1) (PTPRF-interacting protein-binding protein 1) (hSGT2)	PPFIBP1 KIAA1230
sp|Q86X10-3|RLGPB_HUMAN	Q86X10	RLGPB_HUMAN	Ral GTPase-activating protein subunit beta (p170)	RALGAPB KIAA1219
sp|Q86XL3|ANKL2_HUMAN	Q86XL3	ANKL2_HUMAN	Ankyrin repeat and LEM domain-containing protein 2 (LEM domain-containing protein 4)	ANKLE2 KIAA0692 LEM4
sp|Q86XP3|DDX42_HUMAN	Q86XP3	DDX42_HUMAN	ATP-dependent RNA helicase DDX42 (EC 3.6.4.13) (DEAD box protein 42) (RNA helicase-like protein) (RHELP) (RNA helicase-related protein) (RNAHP) (SF3b DEAD box protein) (Splicing factor 3B-associated 125 kDa protein) (SF3b125)	DDX42
sp|Q8IUC8-2|GLT13_HUMAN	Q8IUC8-2	GLT13_HUMAN	Polypeptide N-acetylgalactosaminyltransferase 13, isoform 2 (EC 2.4.1.41) (Polypeptide GalNAc transferase 13) (GalNAc-T13) (pp-GaNTase 13) (Protein-UDP acetylgalactosaminyltransferase 13) (UDP-GalNAc:polypeptide N-acetylgalactosaminyltransferase 13)	GALNT13 KIAA1918
sp|Q8IUC8-3|GLT13_HUMAN	Q8IUC8-3	GLT13_HUMAN	Polypeptide N-acetylgalactosaminyltransferase 13, isoform 3 (EC 2.4.1.41) (Polypeptide GalNAc transferase 13) (GalNAc-T13) (pp-GaNTase 13) (Protein-UDP acetylgalactosaminyltransferase 13) (UDP-GalNAc:polypeptide N-acetylgalactosaminyltransferase 13)	GALNT13 KIAA1918
sp|Q8IUH4|ZDH13_HUMAN	Q8IUH4	ZDH13_HUMAN	Palmitoyltransferase ZDHHC13 (EC 2.3.1.225) (Huntingtin-interacting protein 14-related protein) (HIP14-related protein) (Huntingtin-interacting protein HIP3RP) (Putative MAPK-activating protein PM03) (Putative NF-kappa-B-activating protein 209) (Zinc finger DHHC domain-containing protein 13) (DHHC-13)	ZDHHC13 HIP14L HIP3RP
sp|Q8IUX7|AEBP1_HUMAN	Q8IUX7	AEBP1_HUMAN	Adipocyte enhancer-binding protein 1 (AE-binding protein 1) (Aortic carboxypeptidase-like protein)	AEBP1 ACLP
sp|Q8IW45|NNRD_HUMAN	Q8IW45	NNRD_HUMAN	ATP-dependent (S)-NAD(P)H-hydrate dehydratase (EC 4.2.1.93) (ATP-dependent NAD(P)HX dehydratase) (Carbohydrate kinase domain-containing protein) (NAD(P)HX dehydratase)	NAXD CARKD
sp|Q8IWE2|NXP20_HUMAN	Q8IWE2	NXP20_HUMAN	Protein NOXP20 (Nervous system overexpressed protein 20) (Protein FAM114A1)	FAM114A1 NOXP20
sp|Q8IXB1|DJC10_HUMAN	Q8IXB1	DJC10_HUMAN	DnaJ homolog subfamily C member 10 (EC 1.8.4.-) (Endoplasmic reticulum DNA J domain-containing protein 5) (ER-resident protein ERdj5) (ERdj5) (Macrothioredoxin) (MTHr)	DNAJC10 ERDJ5 UNQ495/PRO1012
sp|Q8IYB5-2|SMAP1_HUMAN	Q8IYB5	SMAP1_HUMAN	Stromal membrane-associated protein 1	SMAP1
sp|Q8IZ52|CHSS2_HUMAN	Q8IZ52	CHSS2_HUMAN	Chondroitin sulfate synthase 2 (EC 2.4.1.175) (EC 2.4.1.226) (Chondroitin glucuronyltransferase 2) (Chondroitin-polymerizing factor) (ChPF) (Glucuronosyl-N-acetylgalactosaminyl-proteoglycan 4-beta-N-acetylgalactosaminyltransferase II) (N-acetylgalactosaminyl-proteoglycan 3-beta-glucuronosyltransferase II) (N-acetylgalactosaminyltransferase 2)	CHPF CSS2 UNQ651/PRO1281
sp|Q8IZ83|A16A1_HUMAN	Q8IZ83	A16A1_HUMAN	Aldehyde dehydrogenase family 16 member A1	ALDH16A1
sp|Q8IZP0-11|ABI1_HUMAN	Q8IZP0	ABI1_HUMAN	Abl interactor 1 (Abelson interactor 1) (Abi-1) (Abl-binding protein 4) (AblBP4) (Eps8 SH3 domain-binding protein) (Eps8-binding protein) (Nap1-binding protein) (Nap1BP) (Spectrin SH3 domain-binding protein 1) (e3B1)	ABI1 SSH3BP1
sp|Q8N0W3-2|FUK_HUMAN	Q8N0W3	FCSK_HUMAN	L-fucose kinase (Fucokinase) (EC 2.7.1.52)	FCSK FUK
sp|Q8N1A0|KT222_HUMAN	Q8N1A0	KT222_HUMAN	Keratin-like protein KRT222 (Keratin-222) (Keratin-222 pseudogene)	KRT222 KA21 KRT222P
sp|Q8N4X5-2|AF1L2_HUMAN	Q8N4X5	AF1L2_HUMAN	Actin filament-associated protein 1-like 2 (AFAP1-like protein 2)	AFAP1L2 KIAA1914 XB130
sp|Q8N568-2|DCLK2_HUMAN	Q8N568	DCLK2_HUMAN	Serine/threonine-protein kinase DCLK2 (EC 2.7.11.1) (CaMK-like CREB regulatory kinase 2) (CL2) (CLICK-II) (CLICK2) (Doublecortin domain-containing protein 3B) (Doublecortin-like and CAM kinase-like 2) (Doublecortin-like kinase 2)	DCLK2 DCAMKL2 DCDC3B DCK2
sp|Q8N573-2|OXR1_HUMAN	Q8N573	OXR1_HUMAN	Oxidation resistance protein 1	OXR1 Nbla00307
sp|Q8N5A5-2|ZGPAT_HUMAN	Q8N5A5	ZGPAT_HUMAN	Zinc finger CCCH-type with G patch domain-containing protein (G patch domain-containing protein 6) (Zinc finger CCCH domain-containing protein 9) (Zinc finger and G patch domain-containing protein)	ZGPAT GPATC6 GPATCH6 KIAA1847 ZC3H9 ZC3HDC9 ZIP
sp|Q8N5C6|SRBD1_HUMAN	Q8N5C6	SRBD1_HUMAN	S1 RNA-binding domain-containing protein 1	SRBD1
sp|Q8N684-3|CPSF7_HUMAN	Q8N684	CPSF7_HUMAN	Cleavage and polyadenylation specificity factor subunit 7 (Cleavage and polyadenylation specificity factor 59 kDa subunit) (CPSF 59 kDa subunit) (Cleavage factor Im complex 59 kDa subunit) (CFIm59) (Pre-mRNA cleavage factor Im 59 kDa subunit)	CPSF7
sp|Q8N766-2|EMC1_HUMAN	Q8N766	EMC1_HUMAN	ER membrane protein complex subunit 1	EMC1 KIAA0090 PSEC0263
sp|Q8N8A2-2|ANR44_HUMAN	Q8N8A2	ANR44_HUMAN	Serine/threonine-protein phosphatase 6 regulatory ankyrin repeat subunit B (PP6-ARS-B) (Serine/threonine-protein phosphatase 6 regulatory subunit ARS-B) (Ankyrin repeat domain-containing protein 44)	ANKRD44
sp|Q8NBU5|ATAD1_HUMAN	Q8NBU5	ATAD1_HUMAN	ATPase family AAA domain-containing protein 1 (EC 3.6.1.3) (Thorase)	ATAD1 FNP001
sp|Q8NCA5-2|FA98A_HUMAN	Q8NCA5	FA98A_HUMAN	Protein FAM98A	FAM98A
sp|Q8NCW5|NNRE_HUMAN	Q8NCW5	NNRE_HUMAN	NAD(P)H-hydrate epimerase (EC 5.1.99.6) (Apolipoprotein A-I-binding protein) (AI-BP) (NAD(P)HX epimerase) (YjeF N-terminal domain-containing protein 1) (YjeF_N1)	NAXE AIBP APOA1BP YJEFN1
sp|Q8ND76|CCNY_HUMAN	Q8ND76	CCNY_HUMAN	Cyclin-Y (Cyc-Y) (Cyclin box protein 1) (Cyclin fold protein 1) (cyclin-X)	CCNY C10orf9 CBCP1 CFP1
sp|Q8NDH3-4|PEPL1_HUMAN	Q8NDH3	PEPL1_HUMAN	Probable aminopeptidase NPEPL1 (EC 3.4.11.-) (Aminopeptidase-like 1)	NPEPL1 KIAA1974
sp|Q8NE86-3|MCU_HUMAN	Q8NE86	MCU_HUMAN	Calcium uniporter protein, mitochondrial (HsMCU) (Coiled-coil domain-containing protein 109A)	MCU C10orf42 CCDC109A
sp|Q8NEJ9-2|NGDN_HUMAN	Q8NEJ9	NGDN_HUMAN	Neuroguidin (Centromere accumulated nuclear protein 1) (CANu1) (EIF4E-binding protein)	NGDN C14orf120
sp|Q8NEZ5|FBX22_HUMAN	Q8NEZ5	FBX22_HUMAN	F-box only protein 22 (F-box protein FBX22p44)	FBXO22 FBX22
sp|Q8NFV4-4|ABHDB_HUMAN	Q8NFV4	ABHDB_HUMAN	Protein ABHD11 (EC 3.-.-.-) (Alpha/beta hydrolase domain-containing protein 11) (Abhydrolase domain-containing protein 11) (Williams-Beuren syndrome chromosomal region 21 protein)	ABHD11 WBSCR21 PP1226
sp|Q8NHH9-5|ATLA2_HUMAN	Q8NHH9	ATLA2_HUMAN	Atlastin-2 (EC 3.6.5.-) (ADP-ribosylation factor-like protein 6-interacting protein 2) (ARL-6-interacting protein 2) (Aip-2)	ATL2 ARL6IP2
sp|Q8TAF3-3|WDR48_HUMAN	Q8TAF3	WDR48_HUMAN	WD repeat-containing protein 48 (USP1-associated factor 1) (WD repeat endosomal protein) (p80)	WDR48 KIAA1449 UAF1
sp|Q8TAQ2|SMRC2_HUMAN	Q8TAQ2	SMRC2_HUMAN	SWI/SNF complex subunit SMARCC2 (BRG1-associated factor 170) (BAF170) (SWI/SNF complex 170 kDa subunit) (SWI/SNF-related matrix-associated actin-dependent regulator of chromatin subfamily C member 2)	SMARCC2 BAF170
sp|Q8TBA6-2|GOGA5_HUMAN	Q8TBA6	GOGA5_HUMAN	Golgin subfamily A member 5 (Cell proliferation-inducing gene 31 protein) (Golgin-84) (Protein Ret-II) (RET-fused gene 5 protein)	GOLGA5 RETII RFG5 PIG31
sp|Q8TCE6-2|FA45A_HUMAN	Q8TCE6	DEN10_HUMAN	DENN domain-containing protein 10 (Protein FAM45A)	DENND10 FAM45A
sp|Q8TD55|PKHO2_HUMAN	Q8TD55	PKHO2_HUMAN	Pleckstrin homology domain-containing family O member 2 (PH domain-containing family O member 2) (Pleckstrin homology domain-containing family Q member 1) (PH domain-containing family Q member 1)	PLEKHO2 PLEKHQ1 PP9099
sp|Q8TDB6|DTX3L_HUMAN	Q8TDB6	DTX3L_HUMAN	E3 ubiquitin-protein ligase DTX3L (EC 2.3.2.27) (B-lymphoma- and BAL-associated protein) (Protein deltex-3-like) (RING-type E3 ubiquitin transferase DTX3L) (Rhysin-2) (Rhysin2)	DTX3L BBAP
sp|Q8TDD1-2|DDX54_HUMAN	Q8TDD1	DDX54_HUMAN	ATP-dependent RNA helicase DDX54 (EC 3.6.4.13) (ATP-dependent RNA helicase DP97) (DEAD box RNA helicase 97 kDa) (DEAD box protein 54)	DDX54
sp|Q8TE77-2|SSH3_HUMAN	Q8TE77	SSH3_HUMAN	Protein phosphatase Slingshot homolog 3 (EC 3.1.3.16) (EC 3.1.3.48) (SSH-like protein 3) (SSH-3L) (hSSH-3L)	SSH3 SSH3L
sp|Q8TEW0-2|PARD3_HUMAN	Q8TEW0	PARD3_HUMAN	Partitioning defective 3 homolog (PAR-3) (PARD-3) (Atypical PKC isotype-specific-interacting protein) (ASIP) (CTCL tumor antigen se2-5) (PAR3-alpha)	PARD3 PAR3 PAR3A
sp|Q8TEX9-2|IPO4_HUMAN	Q8TEX9	IPO4_HUMAN	Importin-4 (Imp4) (Importin-4b) (Imp4b) (Ran-binding protein 4) (RanBP4)	IPO4 IMP4B RANBP4
sp|Q8TF66-2|LRC15_HUMAN	Q8TF66	LRC15_HUMAN	Leucine-rich repeat-containing protein 15 (Leucine-rich repeat protein induced by beta-amyloid homolog) (hLib)	LRRC15 LIB
sp|Q8WU76-2|SCFD2_HUMAN	Q8WU76	SCFD2_HUMAN	Sec1 family domain-containing protein 2 (Syntaxin-binding protein 1-like 1)	SCFD2 STXBP1L1
sp|Q8WVM8-2|SCFD1_HUMAN	Q8WVM8	SCFD1_HUMAN	Sec1 family domain-containing protein 1 (SLY1 homolog) (Sly1p) (Syntaxin-binding protein 1-like 2)	SCFD1 C14orf163 KIAA0917 STXBP1L2 FKSG23
sp|Q8WW12|PCNP_HUMAN	Q8WW12	PCNP_HUMAN	PEST proteolytic signal-containing nuclear protein (PCNP) (PEST-containing nuclear protein)	PCNP
sp|Q8WX93-4|PALLD_HUMAN	Q8WX93	PALLD_HUMAN	Palladin (SIH002) (Sarcoma antigen NY-SAR-77)	PALLD KIAA0992 CGI-151
sp|Q8WZA0-2|LZIC_HUMAN	Q8WZA0	LZIC_HUMAN	Protein LZIC (Leucine zipper and CTNNBIP1 domain-containing protein) (Leucine zipper and ICAT homologous domain-containing protein)	LZIC
sp|Q92499|DDX1_HUMAN	Q92499	DDX1_HUMAN	ATP-dependent RNA helicase DDX1 (EC 3.6.4.13) (DEAD box protein 1) (DEAD box protein retinoblastoma) (DBP-RB)	DDX1
sp|Q92597|NDRG1_HUMAN	Q92597	NDRG1_HUMAN	Protein NDRG1 (Differentiation-related gene 1 protein) (DRG-1) (N-myc downstream-regulated gene 1 protein) (Nickel-specific induction protein Cap43) (Reducing agents and tunicamycin-responsive protein) (RTP) (Rit42)	NDRG1 CAP43 DRG1 RTP
sp|Q92609-2|TBCD5_HUMAN	Q92609	TBCD5_HUMAN	TBC1 domain family member 5	TBC1D5 KIAA0210
sp|Q92619|HMHA1_HUMAN	Q92619	HMHA1_HUMAN	Rho GTPase-activating protein 45 [Cleaved into: Minor histocompatibility antigen HA-1 (mHag HA-1)]	ARHGAP45 HMHA1 KIAA0223
sp|Q92620|PRP16_HUMAN	Q92620	PRP16_HUMAN	Pre-mRNA-splicing factor ATP-dependent RNA helicase PRP16 (EC 3.6.4.13) (ATP-dependent RNA helicase DHX38) (DEAH box protein 38)	DHX38 DDX38 KIAA0224 PRP16
sp|Q92688-2|AN32B_HUMAN	Q92688	AN32B_HUMAN	Acidic leucine-rich nuclear phosphoprotein 32 family member B (Acidic protein rich in leucines) (Putative HLA-DR-associated protein I-2) (PHAPI2) (Silver-stainable protein SSP29)	ANP32B APRIL PHAPI2
sp|Q92797|SYMPK_HUMAN	Q92797	SYMPK_HUMAN	Symplekin	SYMPK SPK
sp|Q92835-2|SHIP1_HUMAN	Q92835	SHIP1_HUMAN	Phosphatidylinositol 3,4,5-trisphosphate 5-phosphatase 1 (EC 3.1.3.86) (Inositol polyphosphate-5-phosphatase D) (EC 3.1.3.56) (Inositol polyphosphate-5-phosphatase of 145 kDa) (SIP-145) (Phosphatidylinositol 4,5-bisphosphate 5-phosphatase) (EC 3.1.3.36) (SH2 domain-containing inositol 5'-phosphatase 1) (SH2 domain-containing inositol phosphatase 1) (SHIP-1) (p150Ship) (hp51CN)	INPP5D SHIP SHIP1
sp|Q92879-4|CELF1_HUMAN	Q92879-4	CELF1_HUMAN	CUGBP Elav-like family member 1, isoform 4 (CELF-1) (50 kDa nuclear polyadenylated RNA-binding protein) (Bruno-like protein 2) (CUG triplet repeat RNA-binding protein 1) (CUG-BP1) (CUG-BP- and ETR-3-like factor 1) (Deadenylation factor CUG-BP) (Embryo deadenylation element-binding protein homolog) (EDEN-BP homolog) (RNA-binding protein BRUNOL-2)	CELF1 BRUNOL2 CUGBP CUGBP1 NAB50
sp|Q92879-6|CELF1_HUMAN	Q92879-6	CELF1_HUMAN	CUGBP Elav-like family member 1, isoform 6 (CELF-1) (50 kDa nuclear polyadenylated RNA-binding protein) (Bruno-like protein 2) (CUG triplet repeat RNA-binding protein 1) (CUG-BP1) (CUG-BP- and ETR-3-like factor 1) (Deadenylation factor CUG-BP) (Embryo deadenylation element-binding protein homolog) (EDEN-BP homolog) (RNA-binding protein BRUNOL-2)	CELF1 BRUNOL2 CUGBP CUGBP1 NAB50
sp|Q92888-2|ARHG1_HUMAN	Q92888	ARHG1_HUMAN	Rho guanine nucleotide exchange factor 1 (115 kDa guanine nucleotide exchange factor) (p115-RhoGEF) (p115RhoGEF) (Sub1.5)	ARHGEF1
sp|Q92890-1|UFD1_HUMAN	Q92890	UFD1_HUMAN	Ubiquitin recognition factor in ER-associated degradation protein 1 (Ubiquitin fusion degradation protein 1) (UB fusion protein 1)	UFD1 UFD1L
sp|Q92925-2|SMRD2_HUMAN	Q92925	SMRD2_HUMAN	SWI/SNF-related matrix-associated actin-dependent regulator of chromatin subfamily D member 2 (60 kDa BRG-1/Brm-associated factor subunit B) (BRG1-associated factor 60B) (BAF60B)	SMARCD2 BAF60B PRO2451
sp|Q92973-2|TNPO1_HUMAN	Q92973	TNPO1_HUMAN	Transportin-1 (Importin beta-2) (Karyopherin beta-2) (M9 region interaction protein) (MIP)	TNPO1 KPNB2 MIP1 TRN
sp|Q969V3-2|NCLN_HUMAN	Q969V3	NCLN_HUMAN	Nicalin (Nicastrin-like protein)	NCLN
sp|Q969Z0-2|TBRG4_HUMAN	Q969Z0	FAKD4_HUMAN	FAST kinase domain-containing protein 4 (Cell cycle progression restoration protein 2) (Cell cycle progression protein 2) (Protein TBRG4) (Transforming growth factor beta regulator 4)	TBRG4 CPR2 FASTKD4 KIAA0948
sp|Q96AC1-2|FERM2_HUMAN	Q96AC1	FERM2_HUMAN	Fermitin family homolog 2 (Kindlin-2) (Mitogen-inducible gene 2 protein) (MIG-2) (Pleckstrin homology domain-containing family C member 1) (PH domain-containing family C member 1)	FERMT2 KIND2 MIG2 PLEKHC1
sp|Q96AQ6-2|PBIP1_HUMAN	Q96AQ6	PBIP1_HUMAN	Pre-B-cell leukemia transcription factor-interacting protein 1 (Hematopoietic PBX-interacting protein)	PBXIP1 HPIP
sp|Q96AT9-2|RPE_HUMAN	Q96AT9	RPE_HUMAN	Ribulose-phosphate 3-epimerase (EC 5.1.3.1) (Ribulose-5-phosphate-3-epimerase)	RPE HUSSY-17
sp|Q96BJ3|AIDA_HUMAN	Q96BJ3	AIDA_HUMAN	Axin interactor, dorsalization-associated protein (Axin interaction partner and dorsalization antagonist)	AIDA C1orf80
sp|Q96BW5|PTER_HUMAN	Q96BW5	PTER_HUMAN	Phosphotriesterase-related protein (EC 3.1.-.-) (Parathion hydrolase-related protein) (hPHRP)	PTER
sp|Q96BY6-3|DOC10_HUMAN	Q96BY6	DOC10_HUMAN	Dedicator of cytokinesis protein 10 (Zizimin-3)	DOCK10 KIAA0694 ZIZ3
sp|Q96DA6|TIM14_HUMAN	Q96DA6	TIM14_HUMAN	Mitochondrial import inner membrane translocase subunit TIM14 (DnaJ homolog subfamily C member 19)	DNAJC19 TIM14 TIMM14
sp|Q96DB5|RMD1_HUMAN	Q96DB5	RMD1_HUMAN	Regulator of microtubule dynamics protein 1 (RMD-1) (hRMD-1) (Protein FAM82B)	RMDN1 FAM82B CGI-90
sp|Q96EY1-2|DNJA3_HUMAN	Q96EY1	DNJA3_HUMAN	DnaJ homolog subfamily A member 3, mitochondrial (DnaJ protein Tid-1) (hTid-1) (Hepatocellular carcinoma-associated antigen 57) (Tumorous imaginal discs protein Tid56 homolog)	DNAJA3 HCA57 TID1
sp|Q96EY7|PTCD3_HUMAN	Q96EY7	PTCD3_HUMAN	Pentatricopeptide repeat domain-containing protein 3, mitochondrial (28S ribosomal protein S39, mitochondrial) (MRP-S39) (Mitochondrial small ribosomal subunit protein mS39) (Transformation-related gene 15 protein) (TRG-15)	PTCD3 MRPS39 TRG15
sp|Q96F45|ZN503_HUMAN	Q96F45	ZN503_HUMAN	Zinc finger protein 503	ZNF503 NOLZ1
sp|Q96GX9|MTNB_HUMAN	Q96GX9	MTNB_HUMAN	Methylthioribulose-1-phosphate dehydratase (MTRu-1-P dehydratase) (EC 4.2.1.109) (APAF1-interacting protein) (hAPIP)	APIP CGI-29
sp|Q96GZ6-2|S41A3_HUMAN	Q96GZ6	S41A3_HUMAN	Solute carrier family 41 member 3	SLC41A3
sp|Q96JB5|CK5P3_HUMAN	Q96JB5	CK5P3_HUMAN	CDK5 regulatory subunit-associated protein 3 (CDK5 activator-binding protein C53) (LXXLL/leucine-zipper-containing ARF-binding protein) (Protein HSF-27)	CDK5RAP3 IC53 LZAP MSTP016 OK/SW-cl.114 PP1553
sp|Q96JY6-5|PDLI2_HUMAN	Q96JY6	PDLI2_HUMAN	PDZ and LIM domain protein 2 (PDZ-LIM protein mystique)	PDLIM2 PP6345
sp|Q96K17|BT3L4_HUMAN	Q96K17	BT3L4_HUMAN	Transcription factor BTF3 homolog 4 (Basic transcription factor 3-like 4)	BTF3L4
sp|Q96K37|S35E1_HUMAN	Q96K37	S35E1_HUMAN	Solute carrier family 35 member E1	SLC35E1 PSEC0038
sp|Q96K76-2|UBP47_HUMAN	Q96K76	UBP47_HUMAN	Ubiquitin carboxyl-terminal hydrolase 47 (EC 3.4.19.12) (Deubiquitinating enzyme 47) (Ubiquitin thioesterase 47) (Ubiquitin-specific-processing protease 47)	USP47
sp|Q96KA5-2|CLP1L_HUMAN	Q96KA5	CLP1L_HUMAN	Cleft lip and palate transmembrane protein 1-like protein (CLPTM1-like protein) (Cisplatin resistance-related protein 9) (CRR9p)	CLPTM1L CRR9
sp|Q96KG9-2|SCYL1_HUMAN	Q96KG9	SCYL1_HUMAN	N-terminal kinase-like protein (Coated vesicle-associated kinase of 90 kDa) (SCY1-like protein 1) (Telomerase regulation-associated protein) (Telomerase transcriptional element-interacting factor) (Teratoma-associated tyrosine kinase)	SCYL1 CVAK90 GKLP NTKL TAPK TEIF TRAP HT019
sp|Q96L92|SNX27_HUMAN	Q96L92	SNX27_HUMAN	Sorting nexin-27	SNX27 KIAA0488 My014
sp|Q96LZ7|RMD2_HUMAN	Q96LZ7	RMD2_HUMAN	Regulator of microtubule dynamics protein 2 (RMD-2) (hRMD-2) (Protein FAM82A1)	RMDN2 FAM82A FAM82A1 BLOCK18 UNQ9371/PRO34163
sp|Q96M27|PRRC1_HUMAN	Q96M27	PRRC1_HUMAN	Protein PRRC1 (Proline-rich and coiled-coil-containing protein 1)	PRRC1
sp|Q96N66|MBOA7_HUMAN	Q96N66	MBOA7_HUMAN	Lysophospholipid acyltransferase 7 (LPLAT 7) (EC 2.3.1.-) (1-acylglycerophosphatidylinositol O-acyltransferase) (EC 2.3.1.n4) (Bladder and breast carcinoma-overexpressed gene 1 protein) (Leukocyte receptor cluster member 4) (Lysophosphatidylinositol acyltransferase) (LPIAT) (Lyso-PI acyltransferase) (Membrane-bound O-acyltransferase domain-containing protein 7) (O-acyltransferase domain-containin…	MBOAT7 BB1 LENG4 OACT7
sp|Q96PC5|MIA2_HUMAN	Q96PC5	MIA2_HUMAN	Melanoma inhibitory activity protein 2 (MIA protein 2) (CTAGE family member 5 ER export factor) (Cutaneous T-cell lymphoma-associated antigen 5) (Meningioma-expressed antigen 6/11)	MIA2 CTAGE5 MEA11 MEA6 MGEA11 MGEA6
sp|Q96PE3-3|INP4A_HUMAN	Q96PE3	INP4A_HUMAN	Inositol polyphosphate-4-phosphatase type I A (Inositol polyphosphate 4-phosphatase type I) (Type I inositol 3,4-bisphosphate 4-phosphatase) (EC 3.1.3.66)	INPP4A
sp|Q96PU8-3|QKI_HUMAN	Q96PU8	QKI_HUMAN	Protein quaking (Hqk) (HqkI)	QKI HKQ
sp|Q96Q11-2|TRNT1_HUMAN	Q96Q11	TRNT1_HUMAN	CCA tRNA nucleotidyltransferase 1, mitochondrial (EC 2.7.7.72) (Mitochondrial tRNA nucleotidyl transferase, CCA-adding) (mt CCA-adding enzyme) (mt tRNA CCA-diphosphorylase) (mt tRNA CCA-pyrophosphorylase) (mt tRNA adenylyltransferase)	TRNT1 CGI-47
sp|Q96QD9|UIF_HUMAN	Q96QD9	UIF_HUMAN	UAP56-interacting factor (Forty-two-three domain-containing protein 1) (Protein 40-2-3)	FYTTD1 UIF
sp|Q96RS6-2|NUDC1_HUMAN	Q96RS6	NUDC1_HUMAN	NudC domain-containing protein 1 (Chronic myelogenous leukemia tumor antigen 66) (Tumor antigen CML66)	NUDCD1 CML66
sp|Q96S55-2|WRIP1_HUMAN	Q96S55	WRIP1_HUMAN	ATPase WRNIP1 (EC 3.6.1.3) (Werner helicase-interacting protein 1)	WRNIP1 WHIP
sp|Q96SI9-2|STRBP_HUMAN	Q96SI9	STRBP_HUMAN	Spermatid perinuclear RNA-binding protein	STRBP SPNR
sp|Q96ST2|IWS1_HUMAN	Q96ST2	IWS1_HUMAN	Protein IWS1 homolog (IWS1-like protein)	IWS1 IWS1L
sp|Q96T51|RUFY1_HUMAN	Q96T51	RUFY1_HUMAN	RUN and FYVE domain-containing protein 1 (FYVE-finger protein EIP1) (La-binding protein 1) (Rab4-interacting protein) (Zinc finger FYVE domain-containing protein 12)	RUFY1 RABIP4 ZFYVE12
sp|Q96T51-2|RUFY1_HUMAN	Q96T51-2	RUFY1_HUMAN	RUN and FYVE domain-containing protein 1, isoform 2 (FYVE-finger protein EIP1) (La-binding protein 1) (Rab4-interacting protein) (Zinc finger FYVE domain-containing protein 12)	RUFY1 RABIP4 ZFYVE12
sp|Q96T76-8|MMS19_HUMAN	Q96T76	MMS19_HUMAN	MMS19 nucleotide excision repair protein homolog (hMMS19) (MET18 homolog) (MMS19-like protein)	MMS19 MMS19L
sp|Q96TA2-2|YMEL1_HUMAN	Q96TA2	YMEL1_HUMAN	ATP-dependent zinc metalloprotease YME1L1 (EC 3.4.24.-) (ATP-dependent metalloprotease FtsH1) (Meg-4) (Presenilin-associated metalloprotease) (PAMP) (YME1-like protein 1)	YME1L1 FTSH1 YME1L UNQ1868/PRO4304
sp|Q96TC7|RMD3_HUMAN	Q96TC7	RMD3_HUMAN	Regulator of microtubule dynamics protein 3 (RMD-3) (hRMD-3) (Cerebral protein 10) (Protein FAM82A2) (Protein FAM82C) (Protein tyrosine phosphatase-interacting protein 51) (TCPTP-interacting protein 51)	RMDN3 FAM82A2 FAM82C PTPIP51 hucep-10 UNQ3122/PRO10274
sp|Q99436|PSB7_HUMAN	Q99436	PSB7_HUMAN	Proteasome subunit beta type-7 (EC 3.4.25.1) (Macropain chain Z) (Multicatalytic endopeptidase complex chain Z) (Proteasome subunit Z)	PSMB7 Z
sp|Q99471-3|PFD5_HUMAN	Q99471	PFD5_HUMAN	Prefoldin subunit 5 (Myc modulator 1) (c-Myc-binding protein Mm-1)	PFDN5 MM1 PFD5
sp|Q99543|DNJC2_HUMAN	Q99543	DNJC2_HUMAN	DnaJ homolog subfamily C member 2 (M-phase phosphoprotein 11) (Zuotin-related factor 1) [Cleaved into: DnaJ homolog subfamily C member 2, N-terminally processed]	DNAJC2 MPHOSPH11 MPP11 ZRF1
sp|Q99613-2|EIF3C_HUMAN	Q99613	EIF3C_HUMAN	Eukaryotic translation initiation factor 3 subunit C (eIF3c) (Eukaryotic translation initiation factor 3 subunit 8) (eIF3 p110)	EIF3C EIF3S8
sp|Q99615-2|DNJC7_HUMAN	Q99615	DNJC7_HUMAN	DnaJ homolog subfamily C member 7 (Tetratricopeptide repeat protein 2) (TPR repeat protein 2)	DNAJC7 TPR2 TTC2
sp|Q99729|ROAA_HUMAN	Q99729	ROAA_HUMAN	Heterogeneous nuclear ribonucleoprotein A/B (hnRNP A/B) (APOBEC1-binding protein 1) (ABBP-1)	HNRNPAB ABBP1 HNRPAB
sp|Q99747|SNAG_HUMAN	Q99747	SNAG_HUMAN	Gamma-soluble NSF attachment protein (SNAP-gamma) (N-ethylmaleimide-sensitive factor attachment protein gamma)	NAPG SNAPG
sp|Q99747-2|SNAG_HUMAN	Q99747-2	SNAG_HUMAN	Gamma-soluble NSF attachment protein, isoform 2 (SNAP-gamma) (N-ethylmaleimide-sensitive factor attachment protein gamma)	NAPG SNAPG
sp|Q99816|TS101_HUMAN	Q99816	TS101_HUMAN	Tumor susceptibility gene 101 protein (ESCRT-I complex subunit TSG101)	TSG101
sp|Q99832|TCPH_HUMAN	Q99832	TCPH_HUMAN	T-complex protein 1 subunit eta (TCP-1-eta) (CCT-eta) (HIV-1 Nef-interacting protein) [Cleaved into: T-complex protein 1 subunit eta, N-terminally processed]	CCT7 CCTH NIP7-1
sp|Q9BQI0-2|AIF1L_HUMAN	Q9BQI0	AIF1L_HUMAN	Allograft inflammatory factor 1-like (Ionized calcium-binding adapter molecule 2)	AIF1L C9orf58 IBA2 UNQ672/PRO1306
sp|Q9BRR6-2|ADPGK_HUMAN	Q9BRR6	ADPGK_HUMAN	ADP-dependent glucokinase (ADP-GK) (ADPGK) (EC 2.7.1.147) (RbBP-35)	ADPGK PSEC0260
sp|Q9BT78|CSN4_HUMAN	Q9BT78	CSN4_HUMAN	COP9 signalosome complex subunit 4 (SGN4) (Signalosome subunit 4) (JAB1-containing signalosome subunit 4)	COPS4 CSN4
sp|Q9BTA9-2|WAC_HUMAN	Q9BTA9	WAC_HUMAN	WW domain-containing adapter protein with coiled-coil	WAC KIAA1844
sp|Q9BTT0-3|AN32E_HUMAN	Q9BTT0	AN32E_HUMAN	Acidic leucine-rich nuclear phosphoprotein 32 family member E (LANP-like protein) (LANP-L)	ANP32E
sp|Q9BUP0-2|EFHD1_HUMAN	Q9BUP0	EFHD1_HUMAN	EF-hand domain-containing protein D1 (EF-hand domain-containing protein 1) (Swiprosin-2)	EFHD1 SWS2 PP3051
sp|Q9BUR5-2|MIC26_HUMAN	Q9BUR5	MIC26_HUMAN	MICOS complex subunit MIC26 (Apolipoprotein O) (MICOS complex subunit MIC23) (Protein FAM121B)	APOO FAM121B MIC23 MIC26 My025 UNQ1866/PRO4302
sp|Q9BW27|NUP85_HUMAN	Q9BW27	NUP85_HUMAN	Nuclear pore complex protein Nup85 (85 kDa nucleoporin) (FROUNT) (Nucleoporin Nup75) (Nucleoporin Nup85) (Pericentrin-1)	NUP85 NUP75 PCNT1
sp|Q9BXW7-2|CECR5_HUMAN	Q9BXW7	HDHD5_HUMAN	Haloacid dehalogenase-like hydrolase domain-containing 5 (Cat eye syndrome critical region protein 5)	HDHD5 CECR5
sp|Q9BY32|ITPA_HUMAN	Q9BY32	ITPA_HUMAN	Inosine triphosphate pyrophosphatase (ITPase) (Inosine triphosphatase) (EC 3.6.1.9) (Non-canonical purine NTP pyrophosphatase) (Non-standard purine NTP pyrophosphatase) (Nucleoside-triphosphate diphosphatase) (Nucleoside-triphosphate pyrophosphatase) (NTPase) (Putative oncogene protein hlc14-06-p)	ITPA C20orf37 My049 OK/SW-cl.9
sp|Q9BY44|EIF2A_HUMAN	Q9BY44	EIF2A_HUMAN	Eukaryotic translation initiation factor 2A (eIF-2A) (65 kDa eukaryotic translation initiation factor 2A) [Cleaved into: Eukaryotic translation initiation factor 2A, N-terminally processed]	EIF2A CDA02 MSTP004 MSTP089
sp|Q9BY44-4|EIF2A_HUMAN	Q9BY44-4	EIF2A_HUMAN	Eukaryotic translation initiation factor 2A, isoform 4 (eIF-2A) (65 kDa eukaryotic translation initiation factor 2A) [Cleaved into: Eukaryotic translation initiation factor 2A, N-terminally processed]	EIF2A CDA02 MSTP004 MSTP089
sp|Q9BYC5|FUT8_HUMAN	Q9BYC5	FUT8_HUMAN	Alpha-(1,6)-fucosyltransferase (Alpha1-6FucT) (EC 2.4.1.68) (Fucosyltransferase 8) (GDP-L-Fuc:N-acetyl-beta-D-glucosaminide alpha1,6-fucosyltransferase) (GDP-fucose--glycoprotein fucosyltransferase) (Glycoprotein 6-alpha-L-fucosyltransferase)	FUT8
sp|Q9BZE4|NOG1_HUMAN	Q9BZE4	NOG1_HUMAN	Nucleolar GTP-binding protein 1 (Chronic renal failure gene protein) (GTP-binding protein NGB)	GTPBP4 CRFG NOG1
sp|Q9C0B2|CFA74_HUMAN	Q9C0B2	CFA74_HUMAN	Cilia- and flagella-associated protein 74	CFAP74 C1orf222 KIAA1751
sp|Q9C0E8-2|LNP_HUMAN	Q9C0E8	LNP_HUMAN	Endoplasmic reticulum junction formation protein lunapark (ER junction formation factor lunapark)	LNPK KIAA1715 LNP
sp|Q9C0J8|WDR33_HUMAN	Q9C0J8	WDR33_HUMAN	pre-mRNA 3' end processing protein WDR33 (WD repeat-containing protein 33) (WD repeat-containing protein of 146 kDa)	WDR33 WDC146
sp|Q9GZM7|TINAL_HUMAN	Q9GZM7	TINAL_HUMAN	Tubulointerstitial nephritis antigen-like (Glucocorticoid-inducible protein 5) (Oxidized LDL-responsive gene 2 protein) (OLRG-2) (Tubulointerstitial nephritis antigen-related protein) (TIN Ag-related protein) (TIN-Ag-RP)	TINAGL1 GIS5 LCN7 OLRG2 TINAGL PP6614 PSEC0088 UNQ204/PRO230
sp|Q9GZM8-2|NDEL1_HUMAN	Q9GZM8	NDEL1_HUMAN	Nuclear distribution protein nudE-like 1 (Protein Nudel) (Mitosin-associated protein 1)	NDEL1 EOPA MITAP1 NUDEL
sp|Q9GZT6-2|CC90B_HUMAN	Q9GZT6	CC90B_HUMAN	Coiled-coil domain-containing protein 90B, mitochondrial	CCDC90B CUA003 MDS011 MDS025
sp|Q9GZT8-2|NIF3L_HUMAN	Q9GZT8	NIF3L_HUMAN	NIF3-like protein 1 (Amyotrophic lateral sclerosis 2 chromosomal region candidate gene 1 protein)	NIF3L1 ALS2CR1 MDS015 My018
sp|Q9GZT9-2|EGLN1_HUMAN	Q9GZT9-2	EGLN1_HUMAN	Egl nine homolog 1, isoform 2 (EC 1.14.11.29) (Hypoxia-inducible factor prolyl hydroxylase 2) (HIF-PH2) (HIF-prolyl hydroxylase 2) (HPH-2) (Prolyl hydroxylase domain-containing protein 2) (PHD2) (SM-20)	EGLN1 C1orf12 PNAS-118 PNAS-137
sp|Q9GZT9-3|EGLN1_HUMAN	Q9GZT9-3	EGLN1_HUMAN	Egl nine homolog 1, isoform3 (EC 1.14.11.29) (Hypoxia-inducible factor prolyl hydroxylase 2) (HIF-PH2) (HIF-prolyl hydroxylase 2) (HPH-2) (Prolyl hydroxylase domain-containing protein 2) (PHD2) (SM-20)	EGLN1 C1orf12 PNAS-118 PNAS-137
sp|Q9H0A0|NAT10_HUMAN	Q9H0A0	NAT10_HUMAN	RNA cytidine acetyltransferase (EC 2.3.1.-) (18S rRNA cytosine acetyltransferase) (N-acetyltransferase 10) (N-acetyltransferase-like protein) (hALP)	NAT10 ALP KIAA1709
sp|Q9H0S4|DDX47_HUMAN	Q9H0S4	DDX47_HUMAN	Probable ATP-dependent RNA helicase DDX47 (EC 3.6.4.13) (DEAD box protein 47)	DDX47
sp|Q9H1E3|NUCKS_HUMAN	Q9H1E3	NUCKS_HUMAN	Nuclear ubiquitous casein and cyclin-dependent kinase substrate 1 (P1)	NUCKS1 NUCKS JC7
sp|Q9H1E3-2|NUCKS_HUMAN	Q9H1E3-2	NUCKS_HUMAN	Nuclear ubiquitous casein and cyclin-dependent kinase substrate 1, isoform 2 (P1)	NUCKS1 NUCKS JC7
sp|Q9H267|VP33B_HUMAN	Q9H267	VP33B_HUMAN	Vacuolar protein sorting-associated protein 33B (hVPS33B)	VPS33B
sp|Q9H269|VPS16_HUMAN	Q9H269	VPS16_HUMAN	Vacuolar protein sorting-associated protein 16 homolog (hVPS16)	VPS16
sp|Q9H2U1|DHX36_HUMAN	Q9H2U1	DHX36_HUMAN	ATP-dependent DNA/RNA helicase DHX36 (EC 3.6.4.12) (EC 3.6.4.13) (DEAD/H box polypeptide 36) (DEAH-box protein 36) (G4-resolvase-1) (G4R1) (MLE-like protein 1) (RNA helicase associated with AU-rich element protein)	DHX36 DDX36 KIAA1488 MLEL1 RHAU
sp|Q9H3U1-2|UN45A_HUMAN	Q9H3U1	UN45A_HUMAN	Protein unc-45 homolog A (Unc-45A) (GCUNC-45) (Smooth muscle cell-associated protein 1) (SMAP-1)	UNC45A SMAP1
sp|Q9H477|RBSK_HUMAN	Q9H477	RBSK_HUMAN	Ribokinase (RK) (EC 2.7.1.15)	RBKS RBSK
sp|Q9H5X1|FA96A_HUMAN	Q9H5X1	CIA2A_HUMAN	Cytosolic iron-sulfur assembly component 2A (MIP18 family protein FAM96A)	CIAO2A CIA2A FAM96A
sp|Q9H6R4-4|NOL6_HUMAN	Q9H6R4	NOL6_HUMAN	Nucleolar protein 6 (Nucleolar RNA-associated protein) (Nrap)	NOL6
sp|Q9H6W3|NO66_HUMAN	Q9H6W3	RIOX1_HUMAN	Ribosomal oxygenase 1 (60S ribosomal protein L8 histidine hydroxylase) (Bifunctional lysine-specific demethylase and histidyl-hydroxylase NO66) (EC 1.14.11.-) (EC 1.14.11.27) (Histone lysine demethylase NO66) (Myc-associated protein with JmjC domain) (Nucleolar protein 66) (hsNO66) (Ribosomal oxygenase NO66) (ROX)	RIOX1 C14orf169 MAPJD NO66
sp|Q9H6X2-5|ANTR1_HUMAN	Q9H6X2	ANTR1_HUMAN	Anthrax toxin receptor 1 (Tumor endothelial marker 8)	ANTXR1 ATR TEM8
sp|Q9H7D7|WDR26_HUMAN	Q9H7D7	WDR26_HUMAN	WD repeat-containing protein 26 (CUL4- and DDB1-associated WDR protein 2) (Myocardial ischemic preconditioning up-regulated protein 2)	WDR26 CDW2 MIP2 PRO0852
sp|Q9HAU5|RENT2_HUMAN	Q9HAU5	RENT2_HUMAN	Regulator of nonsense transcripts 2 (Nonsense mRNA reducing factor 2) (Up-frameshift suppressor 2 homolog) (hUpf2)	UPF2 KIAA1408 RENT2
sp|Q9HBI1-2|PARVB_HUMAN	Q9HBI1	PARVB_HUMAN	Beta-parvin (Affixin)	PARVB CGI-56
sp|Q9HCE1-2|MOV10_HUMAN	Q9HCE1	MOV10_HUMAN	Helicase MOV-10 (EC 3.6.4.13) (Armitage homolog) (Moloney leukemia virus 10 protein)	MOV10 KIAA1631
sp|Q9HD33-2|RM47_HUMAN	Q9HD33	RM47_HUMAN	39S ribosomal protein L47, mitochondrial (L47mt) (MRP-L47) (Mitochondrial large ribosomal subunit protein uL29m) (Nasopharyngeal carcinoma metastasis-related protein 1)	MRPL47 NCM1 CGI-204
sp|Q9NP81-2|SYSM_HUMAN	Q9NP81	SYSM_HUMAN	Serine--tRNA ligase, mitochondrial (EC 6.1.1.11) (SerRSmt) (Seryl-tRNA synthetase) (SerRS) (Seryl-tRNA(Ser/Sec) synthetase)	SARS2 SARSM
sp|Q9NPH3|IL1AP_HUMAN	Q9NPH3	IL1AP_HUMAN	Interleukin-1 receptor accessory protein (IL-1 receptor accessory protein) (IL-1RAcP) (EC 3.2.2.6) (Interleukin-1 receptor 3) (IL-1R-3) (IL-1R3)	IL1RAP C3orf13 IL1R3
sp|Q9NQ29-2|LUC7L_HUMAN	Q9NQ29	LUC7L_HUMAN	Putative RNA-binding protein Luc7-like 1 (Putative SR protein LUC7B1) (SR+89)	LUC7L LUC7L1
sp|Q9NQ48-2|LZTL1_HUMAN	Q9NQ48	LZTL1_HUMAN	Leucine zipper transcription factor-like protein 1	LZTFL1
sp|Q9NQI0-2|DDX4_HUMAN	Q9NQI0	DDX4_HUMAN	Probable ATP-dependent RNA helicase DDX4 (EC 3.6.4.13) (DEAD box protein 4) (Vasa homolog)	DDX4 VASA
sp|Q9NR12-2|PDLI7_HUMAN	Q9NR12-2	PDLI7_HUMAN	PDZ and LIM domain protein 7, isoform 2 (LIM mineralization protein) (LMP) (Protein enigma)	PDLIM7 ENIGMA
sp|Q9NR12-4|PDLI7_HUMAN	Q9NR12-4	PDLI7_HUMAN	PDZ and LIM domain protein 7, isoform 4 (LIM mineralization protein) (LMP) (Protein enigma)	PDLIM7 ENIGMA
sp|Q9NR22-2|ANM8_HUMAN	Q9NR22	ANM8_HUMAN	Protein arginine N-methyltransferase 8 (EC 2.1.1.319) (EC 2.1.1.321) (Heterogeneous nuclear ribonucleoprotein methyltransferase-like protein 4)	PRMT8 HRMT1L3 HRMT1L4
sp|Q9NR30|DDX21_HUMAN	Q9NR30	DDX21_HUMAN	Nucleolar RNA helicase 2 (EC 3.6.4.13) (DEAD box protein 21) (Gu-alpha) (Nucleolar RNA helicase Gu) (Nucleolar RNA helicase II) (RH II/Gu)	DDX21
sp|Q9NRG9-2|AAAS_HUMAN	Q9NRG9	AAAS_HUMAN	Aladin (Adracalin)	AAAS ADRACALA GL003
sp|Q9NRW7|VPS45_HUMAN	Q9NRW7	VPS45_HUMAN	Vacuolar protein sorting-associated protein 45 (h-VPS45) (hlVps45)	VPS45 VPS45A VPS45B
sp|Q9NSD9|SYFB_HUMAN	Q9NSD9	SYFB_HUMAN	Phenylalanine--tRNA ligase beta subunit (EC 6.1.1.20) (Phenylalanyl-tRNA synthetase beta subunit) (PheRS)	FARSB FARSLB FRSB HSPC173
sp|Q9NT62-2|ATG3_HUMAN	Q9NT62	ATG3_HUMAN	Ubiquitin-like-conjugating enzyme ATG3 (EC 2.3.2.-) (Autophagy-related protein 3) (APG3-like) (hApg3) (Protein PC3-96)	ATG3 APG3 APG3L
sp|Q9NTI5-2|PDS5B_HUMAN	Q9NTI5	PDS5B_HUMAN	Sister chromatid cohesion protein PDS5 homolog B (Androgen-induced proliferation inhibitor) (Androgen-induced prostate proliferative shutoff-associated protein AS3)	PDS5B APRIN AS3 KIAA0979
sp|Q9NTJ5|SAC1_HUMAN	Q9NTJ5	SAC1_HUMAN	Phosphatidylinositol-3-phosphatase SAC1 (EC 3.1.3.64) (Phosphatidylinositol-4-phosphate phosphatase) (Suppressor of actin mutations 1-like protein)	SACM1L KIAA0851 SAC1
sp|Q9NTJ5-2|SAC1_HUMAN	Q9NTJ5-2	SAC1_HUMAN	Phosphatidylinositol-3-phosphatase SAC1, isoform 2 (EC 3.1.3.64) (Phosphatidylinositol-4-phosphate phosphatase) (Suppressor of actin mutations 1-like protein)	SACM1L KIAA0851 SAC1
sp|Q9NUQ8-2|ABCF3_HUMAN	Q9NUQ8	ABCF3_HUMAN	ATP-binding cassette sub-family F member 3	ABCF3
sp|Q9NVG8-2|TBC13_HUMAN	Q9NVG8	TBC13_HUMAN	TBC1 domain family member 13	TBC1D13
sp|Q9NVH0-2|EXD2_HUMAN	Q9NVH0	EXD2_HUMAN	Exonuclease 3'-5' domain-containing protein 2 (EC 3.1.11.1) (3'-5' exoribonuclease EXD2) (EC 3.1.13.-) (Exonuclease 3'-5' domain-like-containing protein 2)	EXD2 C14orf114 EXDL2
sp|Q9NVI7|ATD3A_HUMAN	Q9NVI7	ATD3A_HUMAN	ATPase family AAA domain-containing protein 3A	ATAD3A
sp|Q9NW64-2|RBM22_HUMAN	Q9NW64	RBM22_HUMAN	Pre-mRNA-splicing factor RBM22 (RNA-binding motif protein 22) (Zinc finger CCCH domain-containing protein 16)	RBM22 ZC3H16 199G4
sp|Q9NWB1-2|RFOX1_HUMAN	Q9NWB1	RFOX1_HUMAN	RNA binding protein fox-1 homolog 1 (Ataxin-2-binding protein 1) (Fox-1 homolog A) (Hexaribonucleotide-binding protein 1)	RBFOX1 A2BP A2BP1 FOX1 HRNBP1
sp|Q9NX05|F120C_HUMAN	Q9NX05	F120C_HUMAN	Constitutive coactivator of PPAR-gamma-like protein 2 (Protein FAM120C) (Tumor antigen BJ-HCC-21)	FAM120C CXorf17
sp|Q9NX14-2|NDUBB_HUMAN	Q9NX14	NDUBB_HUMAN	NADH dehydrogenase [ubiquinone] 1 beta subcomplex subunit 11, mitochondrial (Complex I-ESSS) (CI-ESSS) (NADH-ubiquinone oxidoreductase ESSS subunit) (Neuronal protein 17.3) (Np17.3) (p17.3)	NDUFB11 UNQ111/PRO1064
sp|Q9NXA8-2|SIR5_HUMAN	Q9NXA8	SIR5_HUMAN	NAD-dependent protein deacylase sirtuin-5, mitochondrial (EC 2.3.1.-) (Regulatory protein SIR2 homolog 5) (SIR2-like protein 5)	SIRT5 SIR2L5
sp|Q9NXE4-7|NSMA3_HUMAN	Q9NXE4	NSMA3_HUMAN	Sphingomyelin phosphodiesterase 4 (EC 3.1.4.12) (Neutral sphingomyelinase 3) (nSMase-3) (nSMase3) (Neutral sphingomyelinase III)	SMPD4 KIAA1418 SKNY
sp|Q9NY27-3|PP4R2_HUMAN	Q9NY27	PP4R2_HUMAN	Serine/threonine-protein phosphatase 4 regulatory subunit 2	PPP4R2 SBBI57
sp|Q9NYU2-2|UGGG1_HUMAN	Q9NYU2	UGGG1_HUMAN	UDP-glucose:glycoprotein glucosyltransferase 1 (UGT1) (hUGT1) (EC 2.4.1.-) (UDP--Glc:glycoprotein glucosyltransferase) (UDP-glucose ceramide glucosyltransferase-like 1)	UGGT1 GT UGCGL1 UGGT UGT1 UGTR
sp|Q9NZ01|TECR_HUMAN	Q9NZ01	TECR_HUMAN	Very-long-chain enoyl-CoA reductase (EC 1.3.1.93) (Synaptic glycoprotein SC2) (Trans-2,3-enoyl-CoA reductase) (TER)	TECR GPSN2 SC2
sp|Q9NZB2-5|F120A_HUMAN	Q9NZB2-5	F120A_HUMAN	Constitutive coactivator of PPAR-gamma-like protein 1, isoform 5 (Oxidative stress-associated Src activator) (Protein FAM120A)	FAM120A C9orf10 KIAA0183 OSSA
sp|Q9NZB2-6|F120A_HUMAN	Q9NZB2-6	F120A_HUMAN	Constitutive coactivator of PPAR-gamma-like protein 1, isoform 6(Oxidative stress-associated Src activator) (Protein FAM120A)	FAM120A C9orf10 KIAA0183 OSSA
sp|Q9NZL4-3|HPBP1_HUMAN	Q9NZL4	HPBP1_HUMAN	Hsp70-binding protein 1 (HspBP1) (Heat shock protein-binding protein 1) (Hsp70-binding protein 2) (HspBP2) (Hsp70-interacting protein 1) (Hsp70-interacting protein 2)	HSPBP1 HSPBP PP1845
sp|Q9NZL9|MAT2B_HUMAN	Q9NZL9	MAT2B_HUMAN	Methionine adenosyltransferase 2 subunit beta (Methionine adenosyltransferase II beta) (MAT II beta) (Putative dTDP-4-keto-6-deoxy-D-glucose 4-reductase)	MAT2B TGR MSTP045 Nbla02999 UNQ2435/PRO4995
sp|Q9NZL9-2|MAT2B_HUMAN	Q9NZL9-2	MAT2B_HUMAN	Methionine adenosyltransferase 2 subunit beta, isoform 2 (Methionine adenosyltransferase II beta) (MAT II beta) (Putative dTDP-4-keto-6-deoxy-D-glucose 4-reductase)	MAT2B TGR MSTP045 Nbla02999 UNQ2435/PRO4995
sp|Q9NZL9-5|MAT2B_HUMAN	Q9NZL9-5	MAT2B_HUMAN	Methionine adenosyltransferase 2 subunit beta, isoform 5 (Methionine adenosyltransferase II beta) (MAT II beta) (Putative dTDP-4-keto-6-deoxy-D-glucose 4-reductase)	MAT2B TGR MSTP045 Nbla02999 UNQ2435/PRO4995
sp|Q9NZN4|EHD2_HUMAN	Q9NZN4	EHD2_HUMAN	EH domain-containing protein 2 (PAST homolog 2)	EHD2 PAST2
sp|Q9NZU5|LMCD1_HUMAN	Q9NZU5	LMCD1_HUMAN	LIM and cysteine-rich domains protein 1 (Dyxin)	LMCD1
sp|Q9P0J1-2|PDP1_HUMAN	Q9P0J1	PDP1_HUMAN	[Pyruvate dehydrogenase [acetyl-transferring]]-phosphatase 1, mitochondrial (PDP 1) (EC 3.1.3.43) (Protein phosphatase 2C) (Pyruvate dehydrogenase phosphatase catalytic subunit 1) (PDPC 1)	PDP1 PDP PPM2C
sp|Q9P0K7-4|RAI14_HUMAN	Q9P0K7	RAI14_HUMAN	Ankycorbin (Ankyrin repeat and coiled-coil structure-containing protein) (Novel retinal pigment epithelial cell protein) (Retinoic acid-induced protein 14)	RAI14 KIAA1334 NORPEG
sp|Q9P227|RHG23_HUMAN	Q9P227	RHG23_HUMAN	Rho GTPase-activating protein 23 (Rho-type GTPase-activating protein 23)	ARHGAP23 KIAA1501
sp|Q9P289-2|STK26_HUMAN	Q9P289	STK26_HUMAN	Serine/threonine-protein kinase 26 (EC 2.7.11.1) (MST3 and SOK1-related kinase) (Mammalian STE20-like protein kinase 4) (MST-4) (STE20-like kinase MST4) (Serine/threonine-protein kinase MASK)	STK26 MASK MST4
sp|Q9UBB4|ATX10_HUMAN	Q9UBB4	ATX10_HUMAN	Ataxin-10 (Brain protein E46 homolog) (Spinocerebellar ataxia type 10 protein)	ATXN10 SCA10
sp|Q9UBE0|SAE1_HUMAN	Q9UBE0	SAE1_HUMAN	SUMO-activating enzyme subunit 1 (Ubiquitin-like 1-activating enzyme E1A) [Cleaved into: SUMO-activating enzyme subunit 1, N-terminally processed]	SAE1 AOS1 SUA1 UBLE1A
sp|Q9UBH6|XPR1_HUMAN	Q9UBH6	XPR1_HUMAN	Xenotropic and polytropic retrovirus receptor 1 (Protein SYG1 homolog) (Xenotropic and polytropic murine leukemia virus receptor X3) (X-receptor)	XPR1 SYG1 XR
sp|Q9UEU0|VTI1B_HUMAN	Q9UEU0	VTI1B_HUMAN	Vesicle transport through interaction with t-SNAREs homolog 1B (Vesicle transport v-SNARE protein Vti1-like 1) (Vti1-rp1)	VTI1B VTI1 VTI1L VTI1L1 VTI2
sp|Q9UEY8-2|ADDG_HUMAN	Q9UEY8	ADDG_HUMAN	Gamma-adducin (Adducin-like protein 70)	ADD3 ADDL
sp|Q9UG63-2|ABCF2_HUMAN	Q9UG63	ABCF2_HUMAN	ATP-binding cassette sub-family F member 2 (Iron-inhibited ABC transporter 2)	ABCF2 HUSSY-18
sp|Q9UGJ0|AAKG2_HUMAN	Q9UGJ0	AAKG2_HUMAN	5'-AMP-activated protein kinase subunit gamma-2 (AMPK gamma2) (AMPK subunit gamma-2) (H91620p)	PRKAG2
sp|Q9UH99-2|SUN2_HUMAN	Q9UH99	SUN2_HUMAN	SUN domain-containing protein 2 (Protein unc-84 homolog B) (Rab5-interacting protein) (Rab5IP) (Sad1/unc-84 protein-like 2)	SUN2 FRIGG KIAA0668 RAB5IP UNC84B
sp|Q9UHD1-2|CHRD1_HUMAN	Q9UHD1	CHRD1_HUMAN	Cysteine and histidine-rich domain-containing protein 1 (CHORD domain-containing protein 1) (CHORD-containing protein 1) (CHP-1) (Protein morgana)	CHORDC1 CHP1
sp|Q9UHD8-2|SEPT9_HUMAN	Q9UHD8	SEPT9_HUMAN	Septin-9 (MLL septin-like fusion protein MSF-A) (MLL septin-like fusion protein) (Ovarian/Breast septin) (Ov/Br septin) (Septin D1)	SEPTIN9 KIAA0991 MSF SEPT9
sp|Q9UHL0-2|DDX25_HUMAN	Q9UHL0	DDX25_HUMAN	ATP-dependent RNA helicase DDX25 (EC 3.6.4.13) (DEAD box protein 25) (Gonadotropin-regulated testicular RNA helicase)	DDX25 GRTH
sp|Q9UHY7|ENOPH_HUMAN	Q9UHY7	ENOPH_HUMAN	Enolase-phosphatase E1 (EC 3.1.3.77) (2,3-diketo-5-methylthio-1-phosphopentane phosphatase) (MASA homolog)	ENOPH1 MASA MSTP145
sp|Q9UI08-3|EVL_HUMAN	Q9UI08	EVL_HUMAN	Ena/VASP-like protein (Ena/vasodilator-stimulated phosphoprotein-like)	EVL RNB6
sp|Q9UI09|NDUAC_HUMAN	Q9UI09	NDUAC_HUMAN	NADH dehydrogenase [ubiquinone] 1 alpha subcomplex subunit 12 (13 kDa differentiation-associated protein) (Complex I-B17.2) (CI-B17.2) (CIB17.2) (NADH-ubiquinone oxidoreductase subunit B17.2)	NDUFA12 DAP13
sp|Q9UI12-2|VATH_HUMAN	Q9UI12	VATH_HUMAN	V-type proton ATPase subunit H (V-ATPase subunit H) (Nef-binding protein 1) (NBP1) (Protein VMA13 homolog) (V-ATPase 50/57 kDa subunits) (Vacuolar proton pump subunit H) (Vacuolar proton pump subunit SFD)	ATP6V1H CGI-11
sp|Q9UID3-2|VPS51_HUMAN	Q9UID3	VPS51_HUMAN	Vacuolar protein sorting-associated protein 51 homolog (Another new gene 2 protein) (Protein fat-free homolog)	VPS51 ANG2 C11orf2 C11orf3 FFR PP5382
sp|Q9UIJ7|KAD3_HUMAN	Q9UIJ7	KAD3_HUMAN	GTP:AMP phosphotransferase AK3, mitochondrial (EC 2.7.4.10) (Adenylate kinase 3) (AK 3) (Adenylate kinase 3 alpha-like 1)	AK3 AK3L1 AK6 AKL3L
sp|Q9UIQ6-2|LCAP_HUMAN	Q9UIQ6	LCAP_HUMAN	Leucyl-cystinyl aminopeptidase (Cystinyl aminopeptidase) (EC 3.4.11.3) (Insulin-regulated membrane aminopeptidase) (Insulin-responsive aminopeptidase) (IRAP) (Oxytocinase) (OTase) (Placental leucine aminopeptidase) (P-LAP) [Cleaved into: Leucyl-cystinyl aminopeptidase, pregnancy serum form]	LNPEP OTASE
sp|Q9UJA5-2|TRM6_HUMAN	Q9UJA5	TRM6_HUMAN	tRNA (adenine(58)-N(1))-methyltransferase non-catalytic subunit TRM6 (mRNA methyladenosine-N(1)-methyltransferase non-catalytic subunit TRM6) (tRNA(m1A58)-methyltransferase subunit TRM6) (tRNA(m1A58)MTase subunit TRM6)	TRMT6 KIAA1153 TRM6 CGI-09
sp|Q9UJW0-3|DCTN4_HUMAN	Q9UJW0	DCTN4_HUMAN	Dynactin subunit 4 (Dyn4) (Dynactin subunit p62)	DCTN4
sp|Q9UJX3|APC7_HUMAN	Q9UJX3	APC7_HUMAN	Anaphase-promoting complex subunit 7 (APC7) (Cyclosome subunit 7)	ANAPC7 APC7
sp|Q9UJZ1|STML2_HUMAN	Q9UJZ1	STML2_HUMAN	Stomatin-like protein 2, mitochondrial (SLP-2) (EPB72-like protein 2) (Paraprotein target 7) (Paratarg-7)	STOML2 SLP2 HSPC108
sp|Q9UK32|KS6A6_HUMAN	Q9UK32	KS6A6_HUMAN	Ribosomal protein S6 kinase alpha-6 (S6K-alpha-6) (EC 2.7.11.1) (90 kDa ribosomal protein S6 kinase 6) (p90-RSK 6) (p90RSK6) (Ribosomal S6 kinase 4) (RSK-4) (pp90RSK4)	RPS6KA6 RSK4
sp|Q9UK59|DBR1_HUMAN	Q9UK59	DBR1_HUMAN	Lariat debranching enzyme (EC 3.1.-.-)	DBR1
sp|Q9UKI8-4|TLK1_HUMAN	Q9UKI8	TLK1_HUMAN	Serine/threonine-protein kinase tousled-like 1 (EC 2.7.11.1) (PKU-beta) (Tousled-like kinase 1)	TLK1 KIAA0137
sp|Q9UKM9-2|RALY_HUMAN	Q9UKM9	RALY_HUMAN	RNA-binding protein Raly (Autoantigen p542) (Heterogeneous nuclear ribonucleoprotein C-like 2) (hnRNP core protein C-like 2) (hnRNP associated with lethal yellow protein homolog)	RALY HNRPCL2 P542
sp|Q9UKU7-3|ACAD8_HUMAN	Q9UKU7	ACAD8_HUMAN	Isobutyryl-CoA dehydrogenase, mitochondrial (IBDH) (EC 1.3.8.-) (Activator-recruited cofactor 42 kDa component) (ARC42) (Acyl-CoA dehydrogenase family member 8) (ACAD-8)	ACAD8 ARC42 IBD
sp|Q9UKY7|CDV3_HUMAN	Q9UKY7	CDV3_HUMAN	Protein CDV3 homolog	CDV3 H41
sp|Q9ULC4-2|MCTS1_HUMAN	Q9ULC4	MCTS1_HUMAN	Malignant T-cell-amplified sequence 1 (MCT-1) (Multiple copies T-cell malignancies)	MCTS1 MCT1
sp|Q9UMS6-4|SYNP2_HUMAN	Q9UMS6	SYNP2_HUMAN	Synaptopodin-2 (Genethonin-2) (Myopodin)	SYNPO2
sp|Q9UNF1|MAGD2_HUMAN	Q9UNF1	MAGD2_HUMAN	Melanoma-associated antigen D2 (11B6) (Breast cancer-associated gene 1 protein) (BCG-1) (Hepatocellular carcinoma-associated protein JCL-1) (MAGE-D2 antigen)	MAGED2 BCG1
sp|Q9UNM6|PSD13_HUMAN	Q9UNM6	PSD13_HUMAN	26S proteasome non-ATPase regulatory subunit 13 (26S proteasome regulatory subunit RPN9) (26S proteasome regulatory subunit S11) (26S proteasome regulatory subunit p40.5)	PSMD13
sp|Q9UNS2|CSN3_HUMAN	Q9UNS2	CSN3_HUMAN	COP9 signalosome complex subunit 3 (SGN3) (Signalosome subunit 3) (JAB1-containing signalosome subunit 3)	COPS3 CSN3
sp|Q9UP95-2|S12A4_HUMAN	Q9UP95	S12A4_HUMAN	Solute carrier family 12 member 4 (Electroneutral potassium-chloride cotransporter 1) (Erythroid K-Cl cotransporter 1) (hKCC1)	SLC12A4 KCC1
sp|Q9UPZ3|HPS5_HUMAN	Q9UPZ3	HPS5_HUMAN	Hermansky-Pudlak syndrome 5 protein (Alpha-integrin-binding protein 63) (Ruby-eye protein 2 homolog) (Ru2)	HPS5 AIBP63 KIAA1017
sp|Q9UPZ9|ICK_HUMAN	Q9UPZ9	CILK1_HUMAN	Serine/threonine-protein kinase ICK (EC 2.7.11.1) (Ciliogenesis associated kinase 1) (Intestinal cell kinase) (hICK) (Laryngeal cancer kinase 2) (LCK2) (MAK-related kinase) (MRK)	CILK1 ICK KIAA0936
sp|Q9UQ35|SRRM2_HUMAN	Q9UQ35	SRRM2_HUMAN	Serine/arginine repetitive matrix protein 2 (300 kDa nuclear matrix antigen) (Serine/arginine-rich splicing factor-related nuclear matrix protein of 300 kDa) (SR-related nuclear matrix protein of 300 kDa) (Ser/Arg-related nuclear matrix protein of 300 kDa) (Splicing coactivator subunit SRm300) (Tax-responsive enhancer element-binding protein 803) (TaxREB803)	SRRM2 KIAA0324 SRL300 SRM300 HSPC075
sp|Q9UQM7-2|KCC2A_HUMAN	Q9UQM7	KCC2A_HUMAN	Calcium/calmodulin-dependent protein kinase type II subunit alpha (CaM kinase II subunit alpha) (CaMK-II subunit alpha) (EC 2.7.11.17)	CAMK2A CAMKA KIAA0968
sp|Q9Y217|MTMR6_HUMAN	Q9Y217	MTMR6_HUMAN	Myotubularin-related protein 6 (Phosphatidylinositol-3,5-bisphosphate 3-phosphatase) (EC 3.1.3.95) (Phosphatidylinositol-3-phosphate phosphatase) (EC 3.1.3.64)	MTMR6
sp|Q9Y230|RUVB2_HUMAN	Q9Y230	RUVB2_HUMAN	RuvB-like 2 (EC 3.6.4.12) (48 kDa TATA box-binding protein-interacting protein) (48 kDa TBP-interacting protein) (51 kDa erythrocyte cytosolic protein) (ECP-51) (INO80 complex subunit J) (Repressing pontin 52) (Reptin 52) (TIP49b) (TIP60-associated protein 54-beta) (TAP54-beta)	RUVBL2 INO80J TIP48 TIP49B CGI-46
sp|Q9Y237-2|PIN4_HUMAN	Q9Y237	PIN4_HUMAN	Peptidyl-prolyl cis-trans isomerase NIMA-interacting 4 (EC 5.2.1.8) (Parvulin-14) (Par14) (hPar14) (Parvulin-17) (Par17) (hPar17) (Peptidyl-prolyl cis-trans isomerase Pin4) (PPIase Pin4) (Peptidyl-prolyl cis/trans isomerase EPVH) (hEPVH) (Rotamase Pin4)	PIN4
sp|Q9Y2G5-1|OFUT2_HUMAN	Q9Y2G5	OFUT2_HUMAN	GDP-fucose protein O-fucosyltransferase 2 (EC 2.4.1.221) (Peptide-O-fucosyltransferase 2) (O-FucT-2)	POFUT2 C21orf80 FUT13 KIAA0958
sp|Q9Y2I1|NISCH_HUMAN	Q9Y2I1	NISCH_HUMAN	Nischarin (Imidazoline receptor 1) (I-1) (IR1) (Imidazoline receptor antisera-selected protein) (hIRAS) (Imidazoline-1 receptor) (I1R) (Imidazoline-1 receptor candidate protein) (I-1 receptor candidate protein) (I1R candidate protein)	NISCH IRAS KIAA0975
sp|Q9Y2J2-2|E41L3_HUMAN	Q9Y2J2	E41L3_HUMAN	Band 4.1-like protein 3 (4.1B) (Differentially expressed in adenocarcinoma of the lung protein 1) (DAL-1) [Cleaved into: Band 4.1-like protein 3, N-terminally processed]	EPB41L3 DAL1 KIAA0987
sp|Q9Y2S2-2|CRYL1_HUMAN	Q9Y2S2	CRYL1_HUMAN	Lambda-crystallin homolog (EC 1.1.1.45) (L-gulonate 3-dehydrogenase) (Gul3DH)	CRYL1 CRY
sp|Q9Y2Z0-2|SGT1_HUMAN	Q9Y2Z0	SGT1_HUMAN	Protein SGT1 homolog (Protein 40-6-3) (Sgt1) (Suppressor of G2 allele of SKP1 homolog)	SUGT1
sp|Q9Y316-2|MEMO1_HUMAN	Q9Y316	MEMO1_HUMAN	Protein MEMO1 (C21orf19-like protein) (Hepatitis C virus NS5A-transactivated protein 7) (HCV NS5A-transactivated protein 7) (Mediator of ErbB2-driven cell motility 1) (Mediator of cell motility 1) (Memo-1)	MEMO1 C2orf4 MEMO NS5ATP7 CGI-27
sp|Q9Y3B7-2|RM11_HUMAN	Q9Y3B7	RM11_HUMAN	39S ribosomal protein L11, mitochondrial (L11mt) (MRP-L11) (Mitochondrial large ribosomal subunit protein uL11m)	MRPL11 CGI-113
sp|Q9Y3F4|STRAP_HUMAN	Q9Y3F4	STRAP_HUMAN	Serine-threonine kinase receptor-associated protein (MAP activator with WD repeats) (UNR-interacting protein) (WD-40 repeat protein PT-WD)	STRAP MAWD UNRIP
sp|Q9Y3F4-2|STRAP_HUMAN	Q9Y3F4-2	STRAP_HUMAN	Serine-threonine kinase receptor-associated protein, isoform 2 (MAP activator with WD repeats) (UNR-interacting protein) (WD-40 repeat protein PT-WD)	STRAP MAWD UNRIP
sp|Q9Y4F1|FARP1_HUMAN	Q9Y4F1	FARP1_HUMAN	FERM, ARHGEF and pleckstrin domain-containing protein 1 (Chondrocyte-derived ezrin-like protein) (FERM, RhoGEF and pleckstrin domain-containing protein 1) (Pleckstrin homology domain-containing family C member 2) (PH domain-containing family C member 2)	FARP1 CDEP PLEKHC2
sp|Q9Y4I1-3|MYO5A_HUMAN	Q9Y4I1	MYO5A_HUMAN	Unconventional myosin-Va (Dilute myosin heavy chain, non-muscle) (Myosin heavy chain 12) (Myosin-12) (Myoxin)	MYO5A MYH12
sp|Q9Y4W2-2|LAS1L_HUMAN	Q9Y4W2	LAS1L_HUMAN	Ribosomal biogenesis protein LAS1L (Protein LAS1 homolog)	LAS1L MSTP060
sp|Q9Y5K5-2|UCHL5_HUMAN	Q9Y5K5	UCHL5_HUMAN	Ubiquitin carboxyl-terminal hydrolase isozyme L5 (UCH-L5) (EC 3.4.19.12) (Ubiquitin C-terminal hydrolase UCH37) (Ubiquitin thioesterase L5)	UCHL5 UCH37 AD-019 CGI-70
sp|Q9Y5P6-2|GMPPB_HUMAN	Q9Y5P6	GMPPB_HUMAN	Mannose-1-phosphate guanyltransferase beta (EC 2.7.7.13) (GDP-mannose pyrophosphorylase B) (GTP-mannose-1-phosphate guanylyltransferase beta)	GMPPB
sp|Q9Y5S9-2|RBM8A_HUMAN	Q9Y5S9	RBM8A_HUMAN	RNA-binding protein 8A (Binder of OVCA1-1) (BOV-1) (RNA-binding motif protein 8A) (RNA-binding protein Y14) (Ribonucleoprotein RBM8A)	RBM8A RBM8 HSPC114 MDS014
sp|Q9Y617|SERC_HUMAN	Q9Y617	SERC_HUMAN	Phosphoserine aminotransferase (EC 2.6.1.52) (Phosphohydroxythreonine aminotransferase) (PSAT)	PSAT1 PSA
sp|Q9Y624|JAM1_HUMAN	Q9Y624	JAM1_HUMAN	Junctional adhesion molecule A (JAM-A) (Junctional adhesion molecule 1) (JAM-1) (Platelet F11 receptor) (Platelet adhesion molecule 1) (PAM-1) (CD antigen CD321)	F11R JAM1 JCAM UNQ264/PRO301
sp|Q9Y653-2|AGRG1_HUMAN	Q9Y653	AGRG1_HUMAN	Adhesion G-protein coupled receptor G1 (G-protein coupled receptor 56) (Protein TM7XN1) [Cleaved into: ADGRG1 N-terminal fragment (ADGRG1 NT) (GPR56 N-terminal fragment) (GPR56 NT) (GPR56(N)) (GPR56 extracellular subunit) (GPR56 subunit alpha); ADGRG1 C-terminal fragment (ADGRG1 CT) (GPR56 C-terminal fragment) (GPR56 CT) (GPR56(C)) (GPR56 seven-transmembrane subunit) (GPR56 7TM) (GPR56 subunit be…	ADGRG1 GPR56 TM7LN4 TM7XN1 UNQ540/PRO1083
sp|Q9Y673|ALG5_HUMAN	Q9Y673	ALG5_HUMAN	Dolichyl-phosphate beta-glucosyltransferase (DolP-glucosyltransferase) (EC 2.4.1.117) (Asparagine-linked glycosylation protein 5 homolog)	ALG5 HSPC149
sp|Q9Y679-2|AUP1_HUMAN	Q9Y679-2	AUP1_HUMAN	Ancient ubiquitous protein 1, isoform 2	AUP1
sp|Q9Y679-3|AUP1_HUMAN	Q9Y679-3	AUP1_HUMAN	Ancient ubiquitous protein 1, isoform 3	AUP1
sp|Q9Y6D9|MD1L1_HUMAN	Q9Y6D9	MD1L1_HUMAN	Mitotic spindle assembly checkpoint protein MAD1 (Mitotic arrest deficient 1-like protein 1) (MAD1-like protein 1) (Mitotic checkpoint MAD1 protein homolog) (HsMAD1) (hMAD1) (Tax-binding protein 181)	MAD1L1 MAD1 TXBP181
sp|Q9Y6I3-1|EPN1_HUMAN	Q9Y6I3	EPN1_HUMAN	Epsin-1 (EH domain-binding mitotic phosphoprotein) (EPS-15-interacting protein 1)	EPN1
sp|Q9Y6K9-2|NEMO_HUMAN	Q9Y6K9	NEMO_HUMAN	NF-kappa-B essential modulator (NEMO) (FIP-3) (IkB kinase-associated protein 1) (IKKAP1) (Inhibitor of nuclear factor kappa-B kinase subunit gamma) (I-kappa-B kinase subunit gamma) (IKK-gamma) (IKKG) (IkB kinase subunit gamma) (NF-kappa-B essential modifier)	IKBKG FIP3 NEMO
sp|Q9Y6Q5-2|AP1M2_HUMAN	Q9Y6Q5	AP1M2_HUMAN	AP-1 complex subunit mu-2 (AP-mu chain family member mu1B) (Adaptor protein complex AP-1 subunit mu-2) (Adaptor-related protein complex 1 subunit mu-2) (Clathrin assembly protein complex 1 mu-2 medium chain 2) (Golgi adaptor HA1/AP1 adaptin mu-2 subunit) (Mu-adaptin 2) (Mu1B-adaptin)	AP1M2
sp|Q9Y6Y8|S23IP_HUMAN	Q9Y6Y8	S23IP_HUMAN	SEC23-interacting protein (p125)	SEC23IP MSTP053
SPB1_HUMAN	Q8IY81	SPB1_HUMAN	pre-rRNA 2'-O-ribose RNA methyltransferase FTSJ3 (EC 2.1.1.-) (Protein ftsJ homolog 3) (Putative rRNA methyltransferase 3)	FTSJ3 SB92
SPEE_HUMAN	P19623	SPEE_HUMAN	Spermidine synthase (SPDSY) (EC 2.5.1.16) (Putrescine aminopropyltransferase)	SRM SPS1 SRML1
SPRE_HUMAN	P35270	SPRE_HUMAN	Sepiapterin reductase (SPR) (EC 1.1.1.153)	SPR
SRPRB_HUMAN	Q9Y5M8	SRPRB_HUMAN	Signal recognition particle receptor subunit beta (SR-beta) (Protein APMCF1)	SRPRB PSEC0230
SRSF9_HUMAN	Q13242	SRSF9_HUMAN	Serine/arginine-rich splicing factor 9 (Pre-mRNA-splicing factor SRp30C) (Splicing factor, arginine/serine-rich 9)	SRSF9 SFRS9 SRP30C
SSRD_HUMAN	P51571	SSRD_HUMAN	Translocon-associated protein subunit delta (TRAP-delta) (Signal sequence receptor subunit delta) (SSR-delta)	SSR4 TRAPD
ST17B_HUMAN	O94768	ST17B_HUMAN	Serine/threonine-protein kinase 17B (EC 2.7.11.1) (DAP kinase-related apoptosis-inducing protein kinase 2)	STK17B DRAK2
STA5B_HUMAN	P51692	STA5B_HUMAN	Signal transducer and activator of transcription 5B	STAT5B
STT3B_HUMAN	Q8TCJ2	STT3B_HUMAN	Dolichyl-diphosphooligosaccharide--protein glycosyltransferase subunit STT3B (Oligosaccharyl transferase subunit STT3B) (STT3-B) (EC 2.4.99.18) (Source of immunodominant MHC-associated peptides homolog)	STT3B SIMP
STX12_HUMAN	Q86Y82	STX12_HUMAN	Syntaxin-12	STX12
STX8_HUMAN	Q9UNK0	STX8_HUMAN	Syntaxin-8	STX8
SUOX_HUMAN	P51687	SUOX_HUMAN	Sulfite oxidase, mitochondrial (EC 1.8.3.1)	SUOX
SWP70_HUMAN	Q9UH65	SWP70_HUMAN	Switch-associated protein 70 (SWAP-70)	SWAP70 KIAA0640 HSPC321
SYDM_HUMAN	Q6PI48	SYDM_HUMAN	Aspartate--tRNA ligase, mitochondrial (EC 6.1.1.12) (Aspartyl-tRNA synthetase) (AspRS)	DARS2
SYIC_HUMAN	P41252	SYIC_HUMAN	Isoleucine--tRNA ligase, cytoplasmic (EC 6.1.1.5) (Isoleucyl-tRNA synthetase) (IRS) (IleRS)	IARS1 IARS
TAGL_HUMAN	Q01995	TAGL_HUMAN	Transgelin (22 kDa actin-binding protein) (Protein WS3-10) (Smooth muscle protein 22-alpha) (SM22-alpha)	TAGLN SM22 WS3-10
TBB1_HUMAN	Q9H4B7	TBB1_HUMAN	Tubulin beta-1 chain	TUBB1
TBG2_HUMAN	Q9NRH3	TBG2_HUMAN	Tubulin gamma-2 chain (Gamma-2-tubulin)	TUBG2
TBL2_HUMAN	Q9Y4P3	TBL2_HUMAN	Transducin beta-like protein 2 (WS beta-transducin repeats protein) (WS-betaTRP) (Williams-Beuren syndrome chromosomal region 13 protein)	TBL2 WBSCR13 UNQ563/PRO1125
TCAL3_HUMAN	Q969E4	TCAL3_HUMAN	Transcription elongation factor A protein-like 3 (TCEA-like protein 3) (Transcription elongation factor S-II protein-like 3)	TCEAL3 MSTP072
TCAL5_HUMAN	Q5H9L2	TCAL5_HUMAN	Transcription elongation factor A protein-like 5 (TCEA-like protein 5) (Transcription elongation factor S-II protein-like 5)	TCEAL5
TFR1_HUMAN	P02786	TFR1_HUMAN	Transferrin receptor protein 1 (TR) (TfR) (TfR1) (Trfr) (T9) (p90) (CD antigen CD71) [Cleaved into: Transferrin receptor protein 1, serum form (sTfR)]	TFRC
THUM1_HUMAN	Q9NXG2	THUM1_HUMAN	THUMP domain-containing protein 1	THUMPD1
TIGAR_HUMAN	Q9NQ88	TIGAR_HUMAN	Fructose-2,6-bisphosphatase TIGAR (EC 3.1.3.46) (TP53-induced glycolysis and apoptosis regulator) (TP53-induced glycolysis regulatory phosphatase)	TIGAR C12orf5
TIM13_HUMAN	Q9Y5L4	TIM13_HUMAN	Mitochondrial import inner membrane translocase subunit Tim13	TIMM13 TIM13B TIMM13A TIMM13B
TIM44_HUMAN	O43615	TIM44_HUMAN	Mitochondrial import inner membrane translocase subunit TIM44	TIMM44 MIMT44 TIM44
TIMP3_HUMAN	P35625	TIMP3_HUMAN	Metalloproteinase inhibitor 3 (Protein MIG-5) (Tissue inhibitor of metalloproteinases 3) (TIMP-3)	TIMP3
TM119_HUMAN	Q4V9L6	TM119_HUMAN	Transmembrane protein 119 (Osteoblast induction factor) (OBIF)	TMEM119 PSEC0199 UNQ731/PRO1415
TM9S3_HUMAN	Q9HD45	TM9S3_HUMAN	Transmembrane 9 superfamily member 3 (EP70-P-iso) (SM-11044-binding protein)	TM9SF3 SMBP UNQ245/PRO282
TOIP2_HUMAN	Q8NFQ8	TOIP2_HUMAN	Torsin-1A-interacting protein 2 (Lumenal domain-like LAP1)	TOR1AIP2 IFRG15 LULL1
TOM34_HUMAN	Q15785	TOM34_HUMAN	Mitochondrial import receptor subunit TOM34 (hTom34) (Translocase of outer membrane 34 kDa subunit)	TOMM34 URCC3
TOP1_HUMAN	P11387	TOP1_HUMAN	DNA topoisomerase 1 (EC 5.6.2.1) (DNA topoisomerase I)	TOP1
TP4A1_HUMAN	Q93096	TP4A1_HUMAN	Protein tyrosine phosphatase type IVA 1 (EC 3.1.3.48) (PTP(CAAXI)) (Protein-tyrosine phosphatase 4a1) (Protein-tyrosine phosphatase of regenerating liver 1) (PRL-1)	PTP4A1 PRL1 PTPCAAX1
TPPP3_HUMAN	Q9BW30	TPPP3_HUMAN	Tubulin polymerization-promoting protein family member 3 (TPPP/p20)	TPPP3 CGI-38
TSP2_HUMAN	P35442	TSP2_HUMAN	Thrombospondin-2	THBS2 TSP2
TSYL5_HUMAN	Q86VY4	TSYL5_HUMAN	Testis-specific Y-encoded-like protein 5 (TSPY-like protein 5)	TSPYL5 KIAA1750
TTC37_HUMAN	Q6PGP7	TTC37_HUMAN	Tetratricopeptide repeat protein 37 (TPR repeat protein 37) (SKI3 homolog) (Ski3) (Tricho-hepatic-enteric syndrome protein) (Thespin)	TTC37 KIAA0372
TXLNA_HUMAN	P40222	TXLNA_HUMAN	Alpha-taxilin	TXLNA TXLN
TXTP_HUMAN	P53007	TXTP_HUMAN	Tricarboxylate transport protein, mitochondrial (Citrate transport protein) (CTP) (Solute carrier family 25 member 1) (Tricarboxylate carrier protein)	SLC25A1 SLC20A3
TYB4_HUMAN	P62328	TYB4_HUMAN	Thymosin beta-4 (T beta-4) (Fx) [Cleaved into: Hematopoietic system regulatory peptide (Seraspenide)]	TMSB4X TB4X THYB4 TMSB4
U3KQC1_HUMAN	U3KQC1	U3KQC1_HUMAN	WD repeat-containing protein 18 (Fragment)	WDR18
UB2E3_HUMAN	Q969T4	UB2E3_HUMAN	Ubiquitin-conjugating enzyme E2 E3 (EC 2.3.2.23) (E2 ubiquitin-conjugating enzyme E3) (UbcH9) (Ubiquitin carrier protein E3) (Ubiquitin-conjugating enzyme E2-23 kDa) (Ubiquitin-protein ligase E3)	UBE2E3 UBCE4 UBCH9
UB2J1_HUMAN	Q9Y385	UB2J1_HUMAN	Ubiquitin-conjugating enzyme E2 J1 (EC 2.3.2.23) (E2 ubiquitin-conjugating enzyme J1) (Non-canonical ubiquitin-conjugating enzyme 1) (NCUBE-1) (Yeast ubiquitin-conjugating enzyme UBC6 homolog E) (HsUBC6e)	UBE2J1 NCUBE1 CGI-76 HSPC153 HSPC205
UBP24_HUMAN	Q9UPU5	UBP24_HUMAN	Ubiquitin carboxyl-terminal hydrolase 24 (EC 3.4.19.12) (Deubiquitinating enzyme 24) (Ubiquitin thioesterase 24) (Ubiquitin-specific-processing protease 24)	USP24 KIAA1057
V9GYM8_HUMAN	V9GYM8	V9GYM8_HUMAN	Rho guanine nucleotide exchange factor 2	ARHGEF2
VASN_HUMAN	Q6EMK4	VASN_HUMAN	Vasorin (Protein slit-like 2)	VASN SLITL2 UNQ314/PRO357/PRO1282
VATG1_HUMAN	O75348	VATG1_HUMAN	V-type proton ATPase subunit G 1 (V-ATPase subunit G 1) (V-ATPase 13 kDa subunit 1) (Vacuolar proton pump subunit G 1) (Vacuolar proton pump subunit M16)	ATP6V1G1 ATP6G ATP6G1 ATP6J
VPS25_HUMAN	Q9BRG1	VPS25_HUMAN	Vacuolar protein-sorting-associated protein 25 (hVps25) (Dermal papilla-derived protein 9) (ELL-associated protein of 20 kDa) (ESCRT-II complex subunit VPS25)	VPS25 DERP9 EAP20
VPS4A_HUMAN	Q9UN37	VPS4A_HUMAN	Vacuolar protein sorting-associated protein 4A (EC 3.6.4.6) (Protein SKD2) (VPS4-1) (hVPS4)	VPS4A VPS4
VRK1_HUMAN	Q99986	VRK1_HUMAN	Serine/threonine-protein kinase VRK1 (EC 2.7.11.1) (Vaccinia-related kinase 1)	VRK1
WDR11_HUMAN	Q9BZH6	WDR11_HUMAN	WD repeat-containing protein 11 (Bromodomain and WD repeat-containing protein 2) (WD repeat-containing protein 15)	WDR11 BRWD2 KIAA1351 WDR15
WFS1_HUMAN	O76024	WFS1_HUMAN	Wolframin	WFS1
X5D2Q8_HUMAN	O60462	NRP2_HUMAN	Neuropilin-2 (Vascular endothelial cell growth factor 165 receptor 2)	NRP2 VEGF165R2
X6R2S6_HUMAN	Q9Y6A9	SPCS1_HUMAN	Signal peptidase complex subunit 1 (EC 3.4.-.-) (Microsomal signal peptidase 12 kDa subunit) (SPase 12 kDa subunit)	SPCS1 SPC12 HSPC033
X6R700_HUMAN	X6R700	X6R700_HUMAN	Chromatin target of PRMT1 protein	CHTOP
XPOT_HUMAN	O43592	XPOT_HUMAN	Exportin-T (Exportin(tRNA)) (tRNA exportin)	XPOT
YBOX2_HUMAN	Q9Y2T7	YBOX2_HUMAN	Y-box-binding protein 2 (Contrin) (DNA-binding protein C) (Dbpc) (Germ cell-specific Y-box-binding protein) (MSY2 homolog)	YBX2 CSDA3 MSY2
YTHD3_HUMAN	Q7Z739	YTHD3_HUMAN	YTH domain-containing family protein 3	YTHDF3
ZC11A_HUMAN	O75152	ZC11A_HUMAN	Zinc finger CCCH domain-containing protein 11A	ZC3H11A KIAA0663 ZC3HDC11A
ZFR_HUMAN	Q96KR1	ZFR_HUMAN	Zinc finger RNA-binding protein (hZFR) (M-phase phosphoprotein homolog)	ZFR
ZN148_HUMAN	Q9UQR1	ZN148_HUMAN	Zinc finger protein 148 (Transcription factor ZBP-89) (Zinc finger DNA-binding protein 89)	ZNF148 ZBP89

## Sheet: Intersect Pap-Swab-Tumor
Intersection: Pap, Swab, Tumor (2293 proteins)
Protein accession numbers	Entry	Entry name	Protein names	Gene names
1433F_HUMAN	Q04917	1433F_HUMAN	14-3-3 protein eta (Protein AS1)	YWHAH YWHA1
1433G_HUMAN	P61981	1433G_HUMAN	14-3-3 protein gamma (Protein kinase C inhibitor protein 1) (KCIP-1) [Cleaved into: 14-3-3 protein gamma, N-terminally processed]	YWHAG
1433T_HUMAN	P27348	1433T_HUMAN	14-3-3 protein theta (14-3-3 protein T-cell) (14-3-3 protein tau) (Protein HS1)	YWHAQ
1A02_HUMAN	P04439	HLAA_HUMAN	HLA class I histocompatibility antigen, A alpha chain (Human leukocyte antigen A) (HLA-A)	HLA-A HLAA
2AAA_HUMAN	P30153	2AAA_HUMAN	Serine/threonine-protein phosphatase 2A 65 kDa regulatory subunit A alpha isoform (Medium tumor antigen-associated 61 kDa protein) (PP2A subunit A isoform PR65-alpha) (PP2A subunit A isoform R1-alpha)	PPP2R1A
2B1C_HUMAN	P01911	DRB_HUMAN	HLA class II histocompatibility antigen, DRB1 beta chain (Human leukocyte antigen DRB1) (HLA-DRB1)	HLA-DRB1
6PGL_HUMAN	O95336	6PGL_HUMAN	6-phosphogluconolactonase (6PGL) (EC 3.1.1.31)	PGLS
A0A024QZX5_HUMAN	A0A024QZX5	A0A024QZX5_HUMAN	Serpin B6 (Serpin peptidase inhibitor, clade B (Ovalbumin), member 6, isoform CRA_d)	SERPINB6 hCG_22875
A0A024RA52_HUMAN	A0A024RA52	A0A024RA52_HUMAN	Proteasome subunit alpha type (EC 3.4.25.1)	PSMA2 hCG_19883
A0A075B6H7_HUMAN	A0A075B6H7	KV37_HUMAN	Probable non-functional immunoglobulin kappa variable 3-7	IGKV3-7
A0A075B6I0_HUMAN	A0A075B6I0	LV861_HUMAN	Immunoglobulin lambda variable 8-61	IGLV8-61
A0A075B6I9_HUMAN	A0A075B6I9	LV746_HUMAN	Immunoglobulin lambda variable 7-46	IGLV7-46
A0A075B6K0_HUMAN	A0A075B6K0	LV316_HUMAN	Immunoglobulin lambda variable 3-16	IGLV3-16
A0A075B6K5_HUMAN	A0A075B6K5	LV39_HUMAN	Immunoglobulin lambda variable 3-9	IGLV3-9
A0A075B6K9_HUMAN	P0DOY2	IGLC2_HUMAN	Immunoglobulin lambda constant 2 (Ig lambda chain C region Kern) (Ig lambda chain C region NIG-64) (Ig lambda chain C region SH) (Ig lambda chain C region X) (Ig lambda-2 chain C region)	IGLC2
A0A075B6L1_HUMAN	A0M8Q6	IGLC7_HUMAN	Immunoglobulin lambda constant 7 (Ig lambda-7 chain C region)	IGLC7
A0A075B6N7_HUMAN	P01877	IGHA2_HUMAN	Immunoglobulin heavy constant alpha 2 (Ig alpha-2 chain C region) (Ig alpha-2 chain C region BUT) (Ig alpha-2 chain C region LAN)	IGHA2
A0A075B6N8_HUMAN	P01860	IGHG3_HUMAN	Immunoglobulin heavy constant gamma 3 (HDC) (Heavy chain disease protein) (Ig gamma-3 chain C region)	IGHG3
A0A075B6N9_HUMAN	P01871	IGHM_HUMAN	Immunoglobulin heavy constant mu (Ig mu chain C region) (Ig mu chain C region BOT) (Ig mu chain C region GAL) (Ig mu chain C region OU)	IGHM
A0A075B730_HUMAN	A0A075B730	A0A075B730_HUMAN	Epiplakin	EPPK1
A0A075B793_HUMAN	Q4V328	GRAP1_HUMAN	GRIP1-associated protein 1	GRIPAP1
A0A075B7B1_HUMAN	A0A075B7B1	A0A075B7B1_HUMAN	Desmuslin, isoform CRA_a (Synemin)	SYNM DMN hCG_28262
A0A075B7B5_HUMAN	A0A075B7B5	A0A075B7B5_HUMAN	SLIT-ROBO Rho GTPase-activating protein 2	SRGAP2
A0A075B7E8_HUMAN	A0A075B7E8	A0A075B7E8_HUMAN	Immunoglobulin heavy variable 3/OR16-13 (non-functional) (Fragment)	IGHV3OR16-13
A0A087WSW9_HUMAN	A0A087WSW9	A0A087WSW9_HUMAN	Thioredoxin reductase 1, cytoplasmic	TXNRD1
A0A087WSY4_HUMAN	A0A087WSY4	HV432_HUMAN	Immunoglobulin heavy variable 4-30-2	IGHV4-30-2
A0A087WT99_HUMAN	A0A087WT99	A0A087WT99_HUMAN	Ester hydrolase C11orf54	C11orf54
A0A087WTA5_HUMAN	A0A087WTA5	A0A087WTA5_HUMAN	Translation initiation factor eIF-2B subunit delta	EIF2B4
A0A087WTT1_HUMAN	A0A087WTT1	A0A087WTT1_HUMAN	Polyadenylate-binding protein (PABP)	PABPC1
A0A087WUB9_HUMAN	A0A087WUB9	A0A087WUB9_HUMAN	Beta-catenin-like protein 1	CTNNBL1
A0A087WUK2_HUMAN	A0A087WUK2	A0A087WUK2_HUMAN	Heterogeneous nuclear ribonucleoprotein D-like (Heterogeneous nuclear ribonucleoprotein D-like, isoform CRA_b)	HNRNPDL HNRPDL hCG_22986
A0A087WUL2_HUMAN	A0A087WUL2	A0A087WUL2_HUMAN	Proteasome subunit beta type-3 (Fragment)	PSMB3
A0A087WUQ6_HUMAN	A0A087WUQ6	A0A087WUQ6_HUMAN	Glutathione peroxidase	GPX1
A0A087WUZ3_HUMAN	A0A087WUZ3	A0A087WUZ3_HUMAN	Spectrin beta chain	SPTBN1
A0A087WV75_HUMAN	A0A087WV75	A0A087WV75_HUMAN	Neural cell adhesion molecule 1	NCAM1
A0A087WVF7_HUMAN	A0A087WVF7	A0A087WVF7_HUMAN	Intersectin-2	ITSN2
A0A087WVI0_HUMAN	A0A087WVI0	A0A087WVI0_HUMAN	Conserved oligomeric Golgi complex subunit 1	COG1
A0A087WVI1_HUMAN	A0A087WVI1	A0A087WVI1_HUMAN	PDZ and LIM domain protein 2	PDLIM2
A0A087WVM2_HUMAN	A0A087WVM2	A0A087WVM2_HUMAN	CD177 antigen	CD177
A0A087WVM4_HUMAN	A0A087WVM4	A0A087WVM4_HUMAN	Monofunctional C1-tetrahydrofolate synthase, mitochondrial	MTHFD1L
A0A087WW40_HUMAN	A0A087WW40	A0A087WW40_HUMAN	Endophilin-B1	SH3GLB1
A0A087WW65_HUMAN	A0A087WW65	A0A087WW65_HUMAN	ATP-binding cassette sub-family B member 7, mitochondrial	ABCB7
A0A087WW66_HUMAN	A0A087WW66	A0A087WW66_HUMAN	26S proteasome non-ATPase regulatory subunit 1	PSMD1
A0A087WW89_HUMAN	A0A0B4J1Y9	HV372_HUMAN	Immunoglobulin heavy variable 3-72	IGHV3-72
A0A087WWK8_HUMAN	Q6DN90	IQEC1_HUMAN	IQ motif and SEC7 domain-containing protein 1 (ADP-ribosylation factors guanine nucleotide-exchange protein 100) (ADP-ribosylation factors guanine nucleotide-exchange protein 2) (Brefeldin-resistant Arf-GEF 2 protein) (BRAG2)	IQSEC1 ARFGEP100 BRAG2 KIAA0763
A0A087WWP4_HUMAN	A0A087WWP4	A0A087WWP4_HUMAN	RNA-binding protein 15	RBM15
A0A087WX97_HUMAN	A0A087WX97	A0A087WX97_HUMAN	Bcl-2-like protein 13	BCL2L13
A0A087WXL6_HUMAN	A0A087WXL6	A0A087WXL6_HUMAN	Vacuolar protein sorting-associated protein 11 homolog	VPS11 hCG_39399
A0A087WXM6_HUMAN	A0A087WXM6	A0A087WXM6_HUMAN	60S ribosomal protein L17 (Fragment)	RPL17
A0A087WXS7_HUMAN	O43681	GET3_HUMAN	ATPase GET3	GET3
A0A087WYN9_HUMAN	A0A087WYN9	A0A087WYN9_HUMAN	ATP-dependent RNA helicase DHX29 (EC 3.6.4.13) (DEAH box protein 29)	DHX29
A0A087WYT3_HUMAN	A0A087WYT3	A0A087WYT3_HUMAN	Prostaglandin E synthase 3	PTGES3
A0A087WZM2_HUMAN	A0A087WZM2	A0A087WZM2_HUMAN	Ribonuclease T2	RNASET2
A0A087WZN1_HUMAN	A0A087WZN1	A0A087WZN1_HUMAN	Isocitrate dehydrogenase [NAD] subunit, mitochondrial	IDH3B hCG_39616
A0A087WZQ7_HUMAN	A0A087WZQ7	A0A087WZQ7_HUMAN	Beta-soluble NSF attachment protein (N-ethylmaleimide-sensitive factor attachment protein, beta, isoform CRA_d)	NAPB hCG_22369
A0A087X054_HUMAN	A0A087X054	A0A087X054_HUMAN	Hypoxia up-regulated protein 1	HYOU1
A0A087X0D5_HUMAN	A0A087X0D5	A0A087X0D5_HUMAN	Pro-cathepsin H	CTSH
A0A087X0K0_HUMAN	A0A087X0K0	A0A087X0K0_HUMAN	Collagen alpha-1(XV) chain	COL15A1
A0A087X0Q4_HUMAN	A0A087X0Q4	A0A087X0Q4_HUMAN	Immunoglobulin kappa variable 2-40 (Immunoglobulin kappa variable 2D-40)	IGKV2-40 IGKV2D-40
A0A087X0R6_HUMAN	A0A087X0R6	A0A087X0R6_HUMAN	Sorting nexin-12	SNX12
A0A087X0S5_HUMAN	A0A087X0S5	A0A087X0S5_HUMAN	Collagen alpha-1(VI) chain	COL6A1
A0A087X0X3_HUMAN	A0A087X0X3	A0A087X0X3_HUMAN	Heterogeneous nuclear ribonucleoprotein M	HNRNPM
A0A087X188_HUMAN	A0A087X188	A0A087X188_HUMAN	Bridging integrator 2	BIN2
A0A087X1B2_HUMAN	A0A087X1B2	A0A087X1B2_HUMAN	U4/U6.U5 tri-snRNP-associated protein 2	USP39
A0A087X1H5_HUMAN	A0A087X1H5	A0A087X1H5_HUMAN	Arf-GAP with coiled-coil, ANK repeat and PH domain-containing protein 2	ACAP2
A0A087X1J7_HUMAN	A0A087X1J7	A0A087X1J7_HUMAN	Glutathione peroxidase	GPX3
A0A087X1K9_HUMAN	A0A087X1K9	A0A087X1K9_HUMAN	Acyl-protein thioesterase 1	LYPLA1
A0A087X1N3_HUMAN	A0A087X1N3	A0A087X1N3_HUMAN	Ribonuclease P 40kDa subunit, isoform CRA_c (Ribonuclease P protein subunit p40)	RPP40 hCG_1783141
A0A087X1X5_HUMAN	A0A087X1X5	A0A087X1X5_HUMAN	Calponin (Fragment)	CNN2
A0A087X1Z3_HUMAN	A0A087X1Z3	A0A087X1Z3_HUMAN	Proteasome activator complex subunit 2	PSME2
A0A087X256_HUMAN	A0A087X256	A0A087X256_HUMAN	WASH complex subunit 4	WASHC4
A0A087X2H1_HUMAN	A0A087X2H1	A0A087X2H1_HUMAN	E3 ubiquitin-protein ligase HECTD1	HECTD1
A0A087X2I1_HUMAN	A0A087X2I1	A0A087X2I1_HUMAN	26S proteasome regulatory subunit 10B	PSMC6
A0A096LNH6_HUMAN	A0A096LNH6	A0A096LNH6_HUMAN	Dedicator of cytokinesis protein 1	DOCK1
A0A096LP26_HUMAN	A0A096LP26	A0A096LP26_HUMAN	Uncharacterized protein
A0A096LP62_HUMAN	A0A096LP62	A0A096LP62_HUMAN	Inter-alpha-trypsin inhibitor heavy chain H5	ITIH5
A0A096LPC5_HUMAN	A0A096LPC5	A0A096LPC5_HUMAN	WASH complex subunit 2C	WASHC2C
A0A096LPE2_HUMAN	A0A096LPE2	A0A096LPE2_HUMAN	SAA2-SAA4 readthrough	SAA2-SAA4
A0A096LPI6_HUMAN	A0A096LPI6	A0A096LPI6_HUMAN	Utp12 domain-containing protein (Fragment)
A0A0A0MQS9_HUMAN	A0A0A0MQS9	A0A0A0MQS9_HUMAN	Laminin subunit alpha-4	LAMA4
A0A0A0MQU4_HUMAN	A0A0A0MQU4	A0A0A0MQU4_HUMAN	Selenocysteine lyase	SCLY
A0A0A0MR02_HUMAN	A0A0A0MR02	A0A0A0MR02_HUMAN	Voltage-dependent anion-selective channel protein 2 (Fragment)	VDAC2
A0A0A0MR09_HUMAN	A0A0A0MR09	A0A0A0MR09_HUMAN	Tyrosine-protein phosphatase non-receptor type 9	PTPN9
A0A0A0MR39_HUMAN	A0A0A0MR39	A0A0A0MR39_HUMAN	Myelin expression factor 2 (Myelin expression factor 2, isoform CRA_a)	MYEF2 hCG_40072
A0A0A0MR66_HUMAN	P98175	RBM10_HUMAN	RNA-binding protein 10 (G patch domain-containing protein 9) (RNA-binding motif protein 10) (RNA-binding protein S1-1) (S1-1)	RBM10 DXS8237E GPATC9 GPATCH9 KIAA0122
A0A0A0MRE3_HUMAN	A0A0A0MRE3	A0A0A0MRE3_HUMAN	Nesprin-2	SYNE2
A0A0A0MRF6_HUMAN	A0A0A0MRF6	A0A0A0MRF6_HUMAN	A-kinase anchor protein 9	AKAP9
A0A0A0MRF9_HUMAN	A0A0A0MRF9	A0A0A0MRF9_HUMAN	1-phosphatidylinositol 4,5-bisphosphate phosphodiesterase gamma (EC 3.1.4.11)	PLCG2
A0A0A0MRM9_HUMAN	A0A0A0MRM9	A0A0A0MRM9_HUMAN	Nucleolar and coiled-body phosphoprotein 1 (Fragment)	NOLC1
A0A0A0MRT6_HUMAN	A0A0A0MRT6	A0A0A0MRT6_HUMAN	Abl interactor 1	ABI1
A0A0A0MRV0_HUMAN	Q9P2E9	RRBP1_HUMAN	Ribosome-binding protein 1 (180 kDa ribosome receptor homolog) (RRp) (ES/130-related protein) (Ribosome receptor protein)	RRBP1 KIAA1398
A0A0A0MS45_HUMAN	A0A0A0MS45	A0A0A0MS45_HUMAN	Conserved oligomeric Golgi complex subunit 4	COG4
A0A0A0MS54_HUMAN	A0A0A0MS54	A0A0A0MS54_HUMAN	cAMP-dependent protein kinase catalytic subunit beta	PRKACB
A0A0A0MSB4_HUMAN	A0A0A0MSB4	A0A0A0MSB4_HUMAN	Oxysterol-binding protein	OSBP2
A0A0A0MSB8_HUMAN	A0A0A0MSB8	A0A0A0MSB8_HUMAN	Exocyst complex component 7 (Exocyst complex component Exo70)	EXOC7
A0A0A0MT22_HUMAN	P08575	PTPRC_HUMAN	Receptor-type tyrosine-protein phosphatase C (EC 3.1.3.48) (Leukocyte common antigen) (L-CA) (T200) (CD antigen CD45)	PTPRC CD45
A0A0A0MT26_HUMAN	A0A0A0MT26	A0A0A0MT26_HUMAN	Sodium/potassium-transporting ATPase subunit alpha-3	ATP1A3
A0A0A0MTC1_HUMAN	A0A0A0MTC1	A0A0A0MTC1_HUMAN	E3 ubiquitin-protein ligase RNF213	RNF213
A0A0A0MTC5_HUMAN	Q9NUL3	STAU2_HUMAN	Double-stranded RNA-binding protein Staufen homolog 2	STAU2
A0A0A0MTH3_HUMAN	A0A0A0MTH3	A0A0A0MTH3_HUMAN	Integrin-linked protein kinase	ILK
A0A0A0MTI5_HUMAN	A0A0A0MTI5	A0A0A0MTI5_HUMAN	Acyl-CoA-binding protein	DBI
A0A0A0MTS2_HUMAN	P06744	G6PI_HUMAN	Isoform 2 of Glucose-6-phosphate isomerase	GPI
A0A0A0MTS7_HUMAN	A0A0A0MTS7	A0A0A0MTS7_HUMAN	Titin	TTN
A0A0B4J1W0_HUMAN	A0A0B4J1W0	A0A0B4J1W0_HUMAN	Mediator of RNA polymerase II transcription subunit 24 (Thyroid hormone receptor associated protein 4, isoform CRA_a)	MED24 THRAP4 hCG_30017
A0A0B4J1W3_HUMAN	A0A0B4J1W3	A0A0B4J1W3_HUMAN	N-alpha-acetyltransferase 15, NatA auxiliary subunit	NAA15
A0A0B4J1X5_HUMAN	A0A0B4J1X5	HV374_HUMAN	Immunoglobulin heavy variable 3-74	IGHV3-74
A0A0B4J231_HUMAN	A0A0B4J231	A0A0B4J231_HUMAN	Immunoglobulin lambda-like polypeptide 5	IGLL5
A0A0B4J259_HUMAN	A0A0B4J259	A0A0B4J259_HUMAN	Lysozyme (EC 3.2.1.17)	LYZ
A0A0B4J287_HUMAN	A0A0B4J287	A0A0B4J287_HUMAN	COMM domain-containing protein 4	COMMD4
A0A0B4J2B4_HUMAN	A0A0B4J2B4	A0A0B4J2B4_HUMAN	40S ribosomal protein S15 (Ribosomal protein S15, isoform CRA_a)	RPS15 hCG_21570
A0A0B4J2C3_HUMAN	A0A0B4J2C3	A0A0B4J2C3_HUMAN	Translationally-controlled tumor protein (Tumor protein, translationally-controlled 1, isoform CRA_d)	TPT1 hCG_32792
A0A0B4J2H0_HUMAN	A0A0B4J2H0	HV69D_HUMAN	Immunoglobulin heavy variable 1-69D	IGHV1-69D
A0A0C4DFR6_HUMAN	P55735	SEC13_HUMAN	Protein SEC13 homolog	SEC13
A0A0C4DFT3_HUMAN	A0A0C4DFT3	A0A0C4DFT3_HUMAN	Disks large homolog 1	DLG1
A0A0C4DFX3_HUMAN	Q9Y6C2	EMIL1_HUMAN	EMILIN-1 (Elastin microfibril interface-located protein 1) (Elastin microfibril interfacer 1)	EMILIN1 EMI
A0A0C4DFZ2_HUMAN	A0A0C4DFZ2	A0A0C4DFZ2_HUMAN	Arylsulfatase A	ARSA
A0A0C4DG17_HUMAN	A0A0C4DG17	A0A0C4DG17_HUMAN	40S ribosomal protein SA (37 kDa laminin receptor precursor) (37LRP) (37/67 kDa laminin receptor) (LRP/LR) (67 kDa laminin receptor) (67LR) (Laminin receptor 1) (LamR) (Laminin-binding protein precursor p40) (LBP/p40)	RPSA hCG_1997894
A0A0C4DG40_HUMAN	A0A0C4DG40	A0A0C4DG40_HUMAN	Nesprin-1	SYNE1
A0A0C4DG76_HUMAN	A0A0C4DG76	A0A0C4DG76_HUMAN	Hephaestin (Hephaestin, isoform CRA_c)	HEPH hCG_18329
A0A0C4DG89_HUMAN	A0A0C4DG89	A0A0C4DG89_HUMAN	Probable ATP-dependent RNA helicase DDX46	DDX46
A0A0C4DGG9_HUMAN	A0A0C4DGG9	A0A0C4DGG9_HUMAN	Chromodomain-helicase-DNA-binding protein 4	CHD4
A0A0C4DGH5_HUMAN	A0A0C4DGH5	A0A0C4DGH5_HUMAN	Cullin-associated NEDD8-dissociated protein 1 (Fragment)	CAND1
A0A0C4DGQ5_HUMAN	A0A0C4DGQ5	A0A0C4DGQ5_HUMAN	Calpain small subunit 1 (Epididymis secretory sperm binding protein)	CAPNS1
A0A0C4DH34_HUMAN	A0A0C4DH34	HV428_HUMAN	Immunoglobulin heavy variable 4-28	IGHV4-28
A0A0C4DH38_HUMAN	A0A0C4DH38	HV551_HUMAN	Immunoglobulin heavy variable 5-51	IGHV5-51
A0A0C4DH43_HUMAN	A0A0C4DH43	HV70D_HUMAN	Immunoglobulin heavy variable 2-70D	IGHV2-70D
A0A0C4DH67_HUMAN	A0A0C4DH67	KV108_HUMAN	Immunoglobulin kappa variable 1-8	IGKV1-8
A0A0D9SF54_HUMAN	A0A0D9SF54	A0A0D9SF54_HUMAN	Spectrin alpha chain, non-erythrocytic 1	SPTAN1
A0A0D9SF58_HUMAN	A0A0D9SF58	A0A0D9SF58_HUMAN	Chromosome transmission fidelity protein 18 homolog	CHTF18
A0A0D9SF70_HUMAN	A0A0D9SF70	A0A0D9SF70_HUMAN	ADP-ribosylation factor GTPase-activating protein 2 (Zinc finger protein 289, ID1 regulated, isoform CRA_d)	ARFGAP2 ZNF289 hCG_1811553
A0A0D9SFE4_HUMAN	A0A0D9SFE4	A0A0D9SFE4_HUMAN	Dynamin-1	DNM1
A0A0D9SG12_HUMAN	A0A0D9SG12	A0A0D9SG12_HUMAN	ATP-dependent RNA helicase DDX3X	DDX3X
A0A0G2JH68_HUMAN	A0A0G2JH68	A0A0G2JH68_HUMAN	Protein diaphanous homolog 1	DIAPH1
A0A0G2JIW1_HUMAN	A0A0G2JIW1	A0A0G2JIW1_HUMAN	Heat shock 70 kDa protein 1B	HSPA1B
A0A0G2JLQ8_HUMAN	A0A0G2JLQ8	A0A0G2JLQ8_HUMAN	NACHT, LRR and PYD domains-containing protein 2 (Fragment)	NLRP2
A0A0G2JMB2_HUMAN	A0A0G2JMB2	A0A0G2JMB2_HUMAN	Immunoglobulin heavy constant alpha 2 (Fragment)	IGHA2
A0A0G2JN42_HUMAN	A0A0G2JN42	A0A0G2JN42_HUMAN	Mucin-6	MUC6
A0A0G2JNK9_HUMAN	A0A0G2JNK9	A0A0G2JNK9_HUMAN	Leukocyte immunoglobulin-like receptor subfamily B member 1 (Fragment)	LILRB1
A0A0G2JNQ3_HUMAN	A0A0G2JNQ3	A0A0G2JNQ3_HUMAN	Heterogeneous nuclear ribonucleoprotein C-like 2	HNRNPCL2
A0A0G2JNW7_HUMAN	A0A0G2JNW7	A0A0G2JNW7_HUMAN	Solute carrier family 12 member 7	SLC12A7
A0A0G2JNZ2_HUMAN	A0A0G2JNZ2	A0A0G2JNZ2_HUMAN	Protein scribble homolog	SCRIB
A0A0G2JQ41_HUMAN	A0A0G2JQ41	A0A0G2JQ41_HUMAN	Active breakpoint cluster region-related protein (Fragment)	ABR
A0A0G2JR96_HUMAN	A0A0G2JR96	A0A0G2JR96_HUMAN	Cytoplasmic FMR1-interacting protein 1 (Fragment)	CYFIP1
A0A0G2JS92_HUMAN	A0A0G2JS92	A0A0G2JS92_HUMAN	Vacuolar protein sorting-associated protein 11 homolog	VPS11
A0A0J9YWF7_HUMAN	A0A0J9YWF7	A0A0J9YWF7_HUMAN	Alpha-aminoadipic semialdehyde dehydrogenase	ALDH7A1
A0A0J9YXB8_HUMAN	A0A0J9YXB8	A0A0J9YXB8_HUMAN	Prosaposin (Fragment)	PSAP
A0A0J9YXX1_HUMAN	A0A0J9YXX1	HV5X1_HUMAN	Immunoglobulin heavy variable 5-10-1	IGHV5-10-1
A0A0J9YXX5_HUMAN	A0A0J9YXX5	A0A0J9YXX5_HUMAN	Poly(U)-binding-splicing factor PUF60 (Fragment)	PUF60
A0A0J9YY99_HUMAN	A0A0J9YY99	A0A0J9YY99_HUMAN	Ig-like domain-containing protein (Fragment)
A0A0U1RQJ2_HUMAN	A0A0U1RQJ2	A0A0U1RQJ2_HUMAN	Dystonin	DST
A0A0U1RQL2_HUMAN	A0A0U1RQL2	A0A0U1RQL2_HUMAN	Glutamine--tRNA ligase (Fragment)	QARS1
A0A0U1RQQ9_HUMAN	A0A0U1RQQ9	A0A0U1RQQ9_HUMAN	SCY1-like protein 2	SCYL2
A0A0U1RQX8_HUMAN	A0A0U1RQX8	A0A0U1RQX8_HUMAN	E3 ubiquitin-protein ligase CBL (EC 2.3.2.7)	CBL
A0A0U1RR22_HUMAN	A0A0U1RR22	A0A0U1RR22_HUMAN	Protein kinase C and casein kinase substrate in neurons protein 2 (Fragment)	PACSIN2
A0A0U1RRM1_HUMAN	A0A0U1RRM1	A0A0U1RRM1_HUMAN	Transcriptional repressor p66-beta	GATAD2B
A0A0X1KG75_HUMAN	A0A0X1KG75	A0A0X1KG75_HUMAN	Cordon-bleu protein-like 1 (Fragment)	COBLL1
A0A140T8Y3_HUMAN	A0A140T8Y3	A0A140T8Y3_HUMAN	Tenascin-X	TNXB
A0A140T936_HUMAN	A0A140T936	A0A140T936_HUMAN	Valine--tRNA ligase (Fragment)	VARS1
A0A140T997_HUMAN	A0A140T997	A0A140T997_HUMAN	HLA class I histocompatibility antigen, B alpha chain (Fragment)	HLA-B
A0A140T9T6_HUMAN	A0A140T9T6	A0A140T9T6_HUMAN	HLA class II histocompatibility antigen, DP beta 1 chain	HLA-DPB1
A0A182DWH7_HUMAN	A0A182DWH7	A0A182DWH7_HUMAN	Selenoprotein P (Fragment)	SELENOP
A0A182DWI3_HUMAN	A0A182DWI3	A0A182DWI3_HUMAN	Thioredoxin reductase 1, cytoplasmic	TXNRD1
A0A1B0GTU4_HUMAN	A0A1B0GTU4	A0A1B0GTU4_HUMAN	Paxillin	PXN
A0A1B0GTW1_HUMAN	A0A1B0GTW1	A0A1B0GTW1_HUMAN	Tight junction protein ZO-2	TJP2
A0A1B0GU03_HUMAN	A0A1B0GU03	A0A1B0GU03_HUMAN	Peptidase A1 domain-containing protein
A0A1B0GV06_HUMAN	A0A1B0GV06	A0A1B0GV06_HUMAN	Acid ceramidase (Fragment)	ASAH1
A0A1B0GVG2_HUMAN	A0A1B0GVG2	A0A1B0GVG2_HUMAN	Acid ceramidase	ASAH1
A0A1B0GVL3_HUMAN	A0A1B0GVL3	A0A1B0GVL3_HUMAN	Ubiquitin-protein ligase E3A (EC 2.3.2.26)	UBE3A
A0A1B0GVP3_HUMAN	A0A1B0GVP3	A0A1B0GVP3_HUMAN	Cathepsin D	CTSD
A0A1C7CYX9_HUMAN	A0A1C7CYX9	A0A1C7CYX9_HUMAN	Dihydropyrimidinase-related protein 2	DPYSL2
A1AG1_HUMAN	P02763	A1AG1_HUMAN	Alpha-1-acid glycoprotein 1 (AGP 1) (Orosomucoid-1) (OMD 1)	ORM1 AGP1
A1AG2_HUMAN	P19652	A1AG2_HUMAN	Alpha-1-acid glycoprotein 2 (AGP 2) (Orosomucoid-2) (OMD 2)	ORM2 AGP2
A2A274_HUMAN	A2A274	A2A274_HUMAN	Aconitate hydratase, mitochondrial	ACO2
A2ACR1_HUMAN	A2ACR1	A2ACR1_HUMAN	Proteasome subunit beta (EC 3.4.25.1)	PSMB9 hCG_17510
A2GL_HUMAN	P02750	A2GL_HUMAN	Leucine-rich alpha-2-glycoprotein (LRG)	LRG1 LRG
A2MG_HUMAN	P01023	A2MG_HUMAN	Alpha-2-macroglobulin (Alpha-2-M) (C3 and PZP-like alpha-2-macroglobulin domain-containing protein 5)	A2M CPAMD5 FWP007
A6NC48_HUMAN	A6NC48	A6NC48_HUMAN	ADP-ribosyl cyclase/cyclic ADP-ribose hydrolase 2	BST1
A6NEM2_HUMAN	A6NEM2	A6NEM2_HUMAN	Host cell factor 1	HCFC1
A6NF51_HUMAN	A6NF51	A6NF51_HUMAN	3'(2'),5'-bisphosphate nucleotidase 1	BPNT1
A6NFX8_HUMAN	A6NFX8	A6NFX8_HUMAN	ADP-sugar pyrophosphatase	NUDT5
A6NG10_HUMAN	A6NG10	A6NG10_HUMAN	WW domain-binding protein 2 (cDNA FLJ59459, highly similar to WW domain-binding protein 2)	WBP2
A6NIW2_HUMAN	A6NIW2	A6NIW2_HUMAN	Dedicator of cytokinesis protein 11	DOCK11
A6NJA2_HUMAN	A6NJA2	A6NJA2_HUMAN	Ubiquitin carboxyl-terminal hydrolase (EC 3.4.19.12)	USP14
A6NLN1_HUMAN	A6NLN1	A6NLN1_HUMAN	Polypyrimidine tract binding protein 1, isoform CRA_b (Polypyrimidine tract-binding protein 1)	PTBP1 hCG_20560
A6NNI4_HUMAN	A6NNI4	A6NNI4_HUMAN	Tetraspanin	CD9
A6PVN5_HUMAN	A6PVN5	A6PVN5_HUMAN	Serine/threonine-protein phosphatase 2A activator (EC 5.2.1.8) (Phosphotyrosyl phosphatase activator)	PTPA
A6XND0_HUMAN	A6XND0	A6XND0_HUMAN	Insulin-like growth factor-binding protein 3	IGFBP3
A8K878_HUMAN	A8K878	A8K878_HUMAN	Mesencephalic astrocyte-derived neurotrophic factor (cDNA FLJ77177, highly similar to Homo sapiens arginine-rich, mutated in early stage tumors (ARMET), mRNA)	MANF
A8MYT4_HUMAN	A8MYT4	A8MYT4_HUMAN	Phosphatidylinositol 3-kinase catalytic subunit type 3 (EC 2.7.1.137)	PIK3C3
A9Z1X7_HUMAN	A9Z1X7	A9Z1X7_HUMAN	Serine/arginine repetitive matrix protein 1	SRRM1
AASS_HUMAN	Q9UDR5	AASS_HUMAN	Alpha-aminoadipic semialdehyde synthase, mitochondrial (LKR/SDH) [Includes: Lysine ketoglutarate reductase (LKR) (LOR) (EC 1.5.1.8); Saccharopine dehydrogenase (SDH) (EC 1.5.1.9)]	AASS
AATF_HUMAN	Q9NY61	AATF_HUMAN	Protein AATF (Apoptosis-antagonizing transcription factor) (Rb-binding protein Che-1)	AATF CHE1 DED HSPC277
ABRAL_HUMAN	Q9P1F3	ABRAL_HUMAN	Costars family protein ABRACL (ABRA C-terminal-like protein)	ABRACL C6orf115 HSPC280 PRO2013
ACOC_HUMAN	P21399	ACOC_HUMAN	Cytoplasmic aconitate hydratase (Aconitase) (EC 4.2.1.3) (Citrate hydro-lyase) (Ferritin repressor protein) (Iron regulatory protein 1) (IRP1) (Iron-responsive element-binding protein 1) (IRE-BP 1)	ACO1 IREB1
ACPH_HUMAN	P13798	ACPH_HUMAN	Acylamino-acid-releasing enzyme (AARE) (EC 3.4.19.1) (Acyl-peptide hydrolase) (APH) (Acylaminoacyl-peptidase) (Oxidized protein hydrolase) (OPH)	APEH D3F15S2 D3S48E DNF15S2
ACTA_HUMAN	P62736	ACTA_HUMAN	Actin, aortic smooth muscle (Alpha-actin-2) (Cell growth-inhibiting gene 46 protein) [Cleaved into: Actin, aortic smooth muscle, intermediate form]	ACTA2 ACTSA ACTVS GIG46
ACTB_HUMAN	P60709	ACTB_HUMAN	Actin, cytoplasmic 1 (Beta-actin) [Cleaved into: Actin, cytoplasmic 1, N-terminally processed]	ACTB
ACTBL_HUMAN	Q562R1	ACTBL_HUMAN	Beta-actin-like protein 2 (Kappa-actin)	ACTBL2
ACTBM_HUMAN	Q9BYX7	ACTBM_HUMAN	Putative beta-actin-like protein 3 (Kappa-actin) (POTE ankyrin domain family member K)	POTEKP ACTBL3 FKSG30
ACTN3_HUMAN	Q08043	ACTN3_HUMAN	Alpha-actinin-3 (Alpha-actinin skeletal muscle isoform 3) (F-actin cross-linking protein)	ACTN3
ACTS_HUMAN	P68133	ACTS_HUMAN	Actin, alpha skeletal muscle (Alpha-actin-1) [Cleaved into: Actin, alpha skeletal muscle, intermediate form]	ACTA1 ACTA
ADHX_HUMAN	P11766	ADHX_HUMAN	Alcohol dehydrogenase class-3 (EC 1.1.1.1) (Alcohol dehydrogenase 5) (Alcohol dehydrogenase class chi chain) (Alcohol dehydrogenase class-III) (Glutathione-dependent formaldehyde dehydrogenase) (FALDH) (FDH) (GSH-FDH) (EC 1.1.1.-) (S-(hydroxymethyl)glutathione dehydrogenase) (EC 1.1.1.284)	ADH5 ADHX FDH
ADIRF_HUMAN	Q15847	ADIRF_HUMAN	Adipogenesis regulatory factor (Adipogenesis factor rich in obesity) (Adipose most abundant gene transcript 2 protein) (Adipose-specific protein 2) (apM-2)	ADIRF AFRO APM2 C10orf116
ADNP_HUMAN	Q9H2P0	ADNP_HUMAN	Activity-dependent neuroprotector homeobox protein (Activity-dependent neuroprotective protein)	ADNP ADNP1 KIAA0784
ADT1_HUMAN	P12235	ADT1_HUMAN	ADP/ATP translocase 1 (ADP,ATP carrier protein 1) (ADP,ATP carrier protein, heart/skeletal muscle isoform T1) (Adenine nucleotide translocator 1) (ANT 1) (Solute carrier family 25 member 4)	SLC25A4 ANT1
ADT2_HUMAN	P05141	ADT2_HUMAN	ADP/ATP translocase 2 (ADP,ATP carrier protein 2) (ADP,ATP carrier protein, fibroblast isoform) (Adenine nucleotide translocator 2) (ANT 2) (Solute carrier family 25 member 5) [Cleaved into: ADP/ATP translocase 2, N-terminally processed]	SLC25A5 ANT2
ADT3_HUMAN	P12236	ADT3_HUMAN	ADP/ATP translocase 3 (ADP,ATP carrier protein 3) (ADP,ATP carrier protein, isoform T2) (ANT 2) (Adenine nucleotide translocator 3) (ANT 3) (Solute carrier family 25 member 6) [Cleaved into: ADP/ATP translocase 3, N-terminally processed]	SLC25A6 ANT3 CDABP0051
ADT4_HUMAN	Q9H0C2	ADT4_HUMAN	ADP/ATP translocase 4 (ADP,ATP carrier protein 4) (Adenine nucleotide translocator 4) (ANT 4) (Solute carrier family 25 member 31) (Sperm flagellar energy carrier protein)	SLC25A31 AAC4 ANT4 SFEC
AFAM_HUMAN	P43652	AFAM_HUMAN	Afamin (Alpha-albumin) (Alpha-Alb)	AFM ALB2 ALBA
AFG32_HUMAN	Q9Y4W6	AFG32_HUMAN	AFG3-like protein 2 (EC 3.4.24.-) (Paraplegin-like protein)	AFG3L2
AGO1_HUMAN	Q9UL18	AGO1_HUMAN	Protein argonaute-1 (Argonaute1) (hAgo1) (Argonaute RISC catalytic component 1) (Eukaryotic translation initiation factor 2C 1) (eIF-2C 1) (eIF2C 1) (Putative RNA-binding protein Q99)	AGO1 EIF2C1
AK1A1_HUMAN	P14550	AK1A1_HUMAN	Aldo-keto reductase family 1 member A1 (EC 1.1.1.2) (EC 1.1.1.372) (EC 1.1.1.54) (Alcohol dehydrogenase [NADP(+)]) (Aldehyde reductase) (Glucuronate reductase) (EC 1.1.1.19) (Glucuronolactone reductase) (EC 1.1.1.20)	AKR1A1 ALDR1 ALR
AL1A1_HUMAN	P00352	AL1A1_HUMAN	Retinal dehydrogenase 1 (RALDH 1) (RalDH1) (EC 1.2.1.-) (EC 1.2.1.36) (ALDH-E1) (ALHDII) (Aldehyde dehydrogenase family 1 member A1) (Aldehyde dehydrogenase, cytosolic)	ALDH1A1 ALDC ALDH1 PUMB1
AL1A3_HUMAN	P47895	AL1A3_HUMAN	Aldehyde dehydrogenase family 1 member A3 (EC 1.2.1.36) (Aldehyde dehydrogenase 6) (Retinaldehyde dehydrogenase 3) (RALDH-3) (RalDH3)	ALDH1A3 ALDH6
AL1B1_HUMAN	P30837	AL1B1_HUMAN	Aldehyde dehydrogenase X, mitochondrial (EC 1.2.1.3) (Aldehyde dehydrogenase 5) (Aldehyde dehydrogenase family 1 member B1)	ALDH1B1 ALDH5 ALDHX
ALDOC_HUMAN	P09972	ALDOC_HUMAN	Fructose-bisphosphate aldolase C (EC 4.1.2.13) (Brain-type aldolase)	ALDOC ALDC
ALDR_HUMAN	P15121	ALDR_HUMAN	Aldo-keto reductase family 1 member B1 (EC 1.1.1.300) (EC 1.1.1.372) (EC 1.1.1.54) (Aldehyde reductase) (Aldose reductase) (AR) (EC 1.1.1.21)	AKR1B1 ALDR1 ALR2
AMBP_HUMAN	P02760	AMBP_HUMAN	Protein AMBP [Cleaved into: Alpha-1-microglobulin (Protein HC) (Alpha-1 microglycoprotein) (Complex-forming glycoprotein heterogeneous in charge); Inter-alpha-trypsin inhibitor light chain (ITI-LC) (Bikunin) (EDC1) (HI-30) (Uronic-acid-rich protein); Trypstatin]	AMBP HCP ITIL
AMPB_HUMAN	Q9H4A4	AMPB_HUMAN	Aminopeptidase B (AP-B) (EC 3.4.11.6) (Arginine aminopeptidase) (Arginyl aminopeptidase)	RNPEP APB
AMPE_HUMAN	Q07075	AMPE_HUMAN	Glutamyl aminopeptidase (EAP) (EC 3.4.11.7) (Aminopeptidase A) (AP-A) (Differentiation antigen gp160) (CD antigen CD249)	ENPEP
AMPN_HUMAN	P15144	AMPN_HUMAN	Aminopeptidase N (AP-N) (hAPN) (EC 3.4.11.2) (Alanyl aminopeptidase) (Aminopeptidase M) (AP-M) (Microsomal aminopeptidase) (Myeloid plasma membrane glycoprotein CD13) (gp150) (CD antigen CD13)	ANPEP APN CD13 PEPN
ANGT_HUMAN	P01019	ANGT_HUMAN	Angiotensinogen (Serpin A8) [Cleaved into: Angiotensin-1 (Angiotensin 1-10) (Angiotensin I) (Ang I); Angiotensin-2 (Angiotensin 1-8) (Angiotensin II) (Ang II); Angiotensin-3 (Angiotensin 2-8) (Angiotensin III) (Ang III) (Des-Asp[1]-angiotensin II); Angiotensin-4 (Angiotensin 3-8) (Angiotensin IV) (Ang IV); Angiotensin 1-9; Angiotensin 1-7; Angiotensin 1-5; Angiotensin 1-4]	AGT SERPINA8
ANT3_HUMAN	P01008	ANT3_HUMAN	Antithrombin-III (ATIII) (Serpin C1)	SERPINC1 AT3 PRO0309
ANXA1_HUMAN	P04083	ANXA1_HUMAN	Annexin A1 (Annexin I) (Annexin-1) (Calpactin II) (Calpactin-2) (Chromobindin-9) (Lipocortin I) (Phospholipase A2 inhibitory protein) (p35)	ANXA1 ANX1 LPC1
ANXA3_HUMAN	P12429	ANXA3_HUMAN	Annexin A3 (35-alpha calcimedin) (Annexin III) (Annexin-3) (Inositol 1,2-cyclic phosphate 2-phosphohydrolase) (Lipocortin III) (Placental anticoagulant protein III) (PAP-III)	ANXA3 ANX3
ANXA5_HUMAN	P08758	ANXA5_HUMAN	Annexin A5 (Anchorin CII) (Annexin V) (Annexin-5) (Calphobindin I) (CBP-I) (Endonexin II) (Lipocortin V) (Placental anticoagulant protein 4) (PP4) (Placental anticoagulant protein I) (PAP-I) (Thromboplastin inhibitor) (Vascular anticoagulant-alpha) (VAC-alpha)	ANXA5 ANX5 ENX2 PP4
APC1_HUMAN	Q9H1A4	APC1_HUMAN	Anaphase-promoting complex subunit 1 (APC1) (Cyclosome subunit 1) (Mitotic checkpoint regulator) (Testis-specific gene 24 protein)	ANAPC1 TSG24
APEX1_HUMAN	P27695	APEX1_HUMAN	DNA-(apurinic or apyrimidinic site) endonuclease (EC 3.1.-.-) (APEX nuclease) (APEN) (Apurinic-apyrimidinic endonuclease 1) (AP endonuclease 1) (APE-1) (REF-1) (Redox factor-1) [Cleaved into: DNA-(apurinic or apyrimidinic site) endonuclease, mitochondrial]	APEX1 APE APE1 APEX APX HAP1 REF1
APOA1_HUMAN	P02647	APOA1_HUMAN	Apolipoprotein A-I (Apo-AI) (ApoA-I) (Apolipoprotein A1) [Cleaved into: Proapolipoprotein A-I (ProapoA-I); Truncated apolipoprotein A-I (Apolipoprotein A-I(1-242))]	APOA1
APOA4_HUMAN	P06727	APOA4_HUMAN	Apolipoprotein A-IV (Apo-AIV) (ApoA-IV) (Apolipoprotein A4)	APOA4
APOB_HUMAN	P04114	APOB_HUMAN	Apolipoprotein B-100 (Apo B-100) [Cleaved into: Apolipoprotein B-48 (Apo B-48)]	APOB
APOC1_HUMAN	P02654	APOC1_HUMAN	Apolipoprotein C-I (Apo-CI) (ApoC-I) (Apolipoprotein C1) [Cleaved into: Truncated apolipoprotein C-I]	APOC1
APOC3_HUMAN	P02656	APOC3_HUMAN	Apolipoprotein C-III (Apo-CIII) (ApoC-III) (Apolipoprotein C3)	APOC3
APOD_HUMAN	P05090	APOD_HUMAN	Apolipoprotein D (Apo-D) (ApoD)	APOD
APOE_HUMAN	P02649	APOE_HUMAN	Apolipoprotein E (Apo-E)	APOE
APOH_HUMAN	P02749	APOH_HUMAN	Beta-2-glycoprotein 1 (APC inhibitor) (Activated protein C-binding protein) (Anticardiolipin cofactor) (Apolipoprotein H) (Apo-H) (Beta-2-glycoprotein I) (B2GPI) (Beta(2)GPI)	APOH B2G1
AQR_HUMAN	O60306	AQR_HUMAN	RNA helicase aquarius (EC 3.6.4.13) (Intron-binding protein of 160 kDa) (IBP160)	AQR KIAA0560
ARC1B_HUMAN	O15143	ARC1B_HUMAN	Actin-related protein 2/3 complex subunit 1B (Arp2/3 complex 41 kDa subunit) (p41-ARC)	ARPC1B ARC41
ARF4_HUMAN	P18085	ARF4_HUMAN	ADP-ribosylation factor 4	ARF4 ARF2
ARF5_HUMAN	P84085	ARF5_HUMAN	ADP-ribosylation factor 5	ARF5
ARF6_HUMAN	P62330	ARF6_HUMAN	ADP-ribosylation factor 6	ARF6
ARHGH_HUMAN	Q96PE2	ARHGH_HUMAN	Rho guanine nucleotide exchange factor 17 (164 kDa Rho-specific guanine-nucleotide exchange factor) (p164-RhoGEF) (p164RhoGEF) (Tumor endothelial marker 4)	ARHGEF17 KIAA0337 TEM4
ARI1_HUMAN	Q9Y4X5	ARI1_HUMAN	E3 ubiquitin-protein ligase ARIH1 (EC 2.3.2.31) (H7-AP2) (HHARI) (Monocyte protein 6) (MOP-6) (Protein ariadne-1 homolog) (ARI-1) (UbcH7-binding protein) (UbcM4-interacting protein) (Ubiquitin-conjugating enzyme E2-binding protein 1)	ARIH1 ARI MOP6 UBCH7BP HUSSY-27
ARK72_HUMAN	O43488	ARK72_HUMAN	Aflatoxin B1 aldehyde reductase member 2 (EC 1.1.1.n11) (AFB1 aldehyde reductase 1) (AFB1-AR 1) (Aldoketoreductase 7) (Succinic semialdehyde reductase) (SSA reductase)	AKR7A2 AFAR AFAR1 AKR7
ARL8A_HUMAN	Q96BM9	ARL8A_HUMAN	ADP-ribosylation factor-like protein 8A (ADP-ribosylation factor-like protein 10B) (Novel small G protein indispensable for equal chromosome segregation 2)	ARL8A ARL10B GIE2
ARP3_HUMAN	P61158	ARP3_HUMAN	Actin-related protein 3 (Actin-like protein 3)	ACTR3 ARP3
ARP5L_HUMAN	Q9BPX5	ARP5L_HUMAN	Actin-related protein 2/3 complex subunit 5-like protein (Arp2/3 complex 16 kDa subunit 2) (ARC16-2)	ARPC5L
ARPC2_HUMAN	O15144	ARPC2_HUMAN	Actin-related protein 2/3 complex subunit 2 (Arp2/3 complex 34 kDa subunit) (p34-ARC)	ARPC2 ARC34 PRO2446
ARPC3_HUMAN	O15145	ARPC3_HUMAN	Actin-related protein 2/3 complex subunit 3 (Arp2/3 complex 21 kDa subunit) (p21-ARC)	ARPC3 ARC21
ASPG_HUMAN	P20933	ASPG_HUMAN	N(4)-(beta-N-acetylglucosaminyl)-L-asparaginase (EC 3.5.1.26) (Aspartylglucosaminidase) (Glycosylasparaginase) (N4-(N-acetyl-beta-glucosaminyl)-L-asparagine amidase) [Cleaved into: Glycosylasparaginase alpha chain; Glycosylasparaginase beta chain]	AGA
ASPN_HUMAN	Q9BXN1	ASPN_HUMAN	Asporin (Periodontal ligament-associated protein 1) (PLAP-1)	ASPN PLAP1 SLRR1C UNQ215/PRO241
ASSY_HUMAN	P00966	ASSY_HUMAN	Argininosuccinate synthase (EC 6.3.4.5) (Citrulline--aspartate ligase)	ASS1 ASS
AT5F1_HUMAN	P24539	AT5F1_HUMAN	ATP synthase F(0) complex subunit B1, mitochondrial (ATP synthase peripheral stalk-membrane subunit b) (ATP synthase proton-transporting mitochondrial F(0) complex subunit B1) (ATP synthase subunit b) (ATPase subunit b)	ATP5PB ATP5F1
ATD3C_HUMAN	Q5T2N8	ATD3C_HUMAN	ATPase family AAA domain-containing protein 3C	ATAD3C
ATPB_HUMAN	P06576	ATPB_HUMAN	ATP synthase subunit beta, mitochondrial (EC 7.1.2.2) (ATP synthase F1 subunit beta)	ATP5F1B ATP5B ATPMB ATPSB
ATPO_HUMAN	P48047	ATPO_HUMAN	ATP synthase subunit O, mitochondrial (ATP synthase peripheral stalk subunit OSCP) (Oligomycin sensitivity conferral protein) (OSCP)	ATP5PO ATP5O ATPO
B0QY89_HUMAN	B0QY89	B0QY89_HUMAN	Eukaryotic translation initiation factor 3 subunit L (eIF3l) (Eukaryotic translation initiation factor 3 subunit 6-interacting protein) (Eukaryotic translation initiation factor 3 subunit E-interacting protein)	EIF3L EIF3EIP EIF3S6IP
B0QYK0_HUMAN	B0QYK0	B0QYK0_HUMAN	RNA-binding protein EWS	EWSR1
B0QZ43_HUMAN	B0QZ43	B0QZ43_HUMAN	Erlin-1 (Fragment)	ERLIN1
B0YIW6_HUMAN	B0YIW6	B0YIW6_HUMAN	Coatomer subunit delta	ARCN1 hCG_40220
B1AHC9_HUMAN	B1AHC9	B1AHC9_HUMAN	X-ray repair cross-complementing protein 6	XRCC6
B1AKR6_HUMAN	B1AKR6	B1AKR6_HUMAN	Dynein light chain roadblock-type 1	DYNLRB1
B1ALD9_HUMAN	B1ALD9	B1ALD9_HUMAN	Periostin	POSTN
B1ANR0_HUMAN	B1ANR0	B1ANR0_HUMAN	Polyadenylate-binding protein (PABP)	PABPC4 hCG_2031827
B2MG_HUMAN	P61769	B2MG_HUMAN	Beta-2-microglobulin [Cleaved into: Beta-2-microglobulin form pI 5.3]	B2M CDABP0092 HDCMA22P
B3GLT_HUMAN	Q6Y288	B3GLT_HUMAN	Beta-1,3-glucosyltransferase (Beta3Glc-T) (EC 2.4.1.-) (Beta 3-glucosyltransferase) (Beta-3-glycosyltransferase-like)	B3GLCT B3GALTL B3GTL
B3KNX7_HUMAN	B3KNX7	B3KNX7_HUMAN	Non-specific serine/threonine protein kinase (EC 2.7.11.1)	PAK1
B3KS98_HUMAN	B3KS98	B3KS98_HUMAN	Eukaryotic translation initiation factor 3 subunit H (eIF3h) (Eukaryotic translation initiation factor 3 subunit 3) (eIF-3 gamma) (eIF3 p40 subunit)	EIF3H EIF3S3 hCG_20900
B3KSI3_HUMAN	B3KSI3	B3KSI3_HUMAN	Branched-chain-amino-acid aminotransferase (EC 2.6.1.42)	BCAT2
B4DGM3_HUMAN	B4DGM3	B4DGM3_HUMAN	SWI/SNF-related matrix-associated actin-dependent regulator of chromatin subfamily E member 1 (cDNA FLJ55202, highly similar to SWI/SNF-related matrix-associatedactin-dependent regulator of chromatin subfamily E member 1)	SMARCE1
B4DGU4_HUMAN	B4DGU4	B4DGU4_HUMAN	Catenin beta-1 (cDNA FLJ57878, highly similar to Beta-catenin)	CTNNB1
B4DJF2_HUMAN	B4DJF2	B4DJF2_HUMAN	14-3-3 protein epsilon (cDNA FLJ51975, moderately similar to 14-3-3 protein epsilon (14-3-3E))	YWHAE
B4DJV2_HUMAN	B4DJV2	B4DJV2_HUMAN	Citrate synthase	CS
B4DKV7_HUMAN	B4DKV7	B4DKV7_HUMAN	Epidermal growth factor receptor kinase substrate 8-like protein 1 (cDNA FLJ60287, highly similar to Epidermal growth factor receptor kinase substrate 8-like protein 1)	EPS8L1
B4DP64_HUMAN	B4DP64	B4DP64_HUMAN	Acyl-protein thioesterase 1 (cDNA FLJ52008, highly similar to Acyl-protein thioesterase 1)	LYPLA1
B4DPQ0_HUMAN	B4DPQ0	B4DPQ0_HUMAN	Complement C1r subcomponent (cDNA FLJ54471, highly similar to Complement C1r subcomponent)	C1R
B4DR61_HUMAN	B4DR61	B4DR61_HUMAN	Protein transport protein Sec61 subunit alpha isoform 1 (cDNA FLJ59739, highly similar to Protein transport protein Sec61 subunit alpha isoform 1)	SEC61A1
B4DUC8_HUMAN	B4DUC8	B4DUC8_HUMAN	S-methyl-5'-thioadenosine phosphorylase (EC 2.4.2.28) (5'-methylthioadenosine phosphorylase) (MTA phosphorylase) (MTAP) (MTAPase)	MTAP
B4DWR3_HUMAN	P61758	PFD3_HUMAN	Prefoldin subunit 3 (HIBBJ46) (von Hippel-Lindau-binding protein 1) (VBP-1) (VHL-binding protein 1)	VBP1 PFDN3
B4DY09_HUMAN	B4DY09	B4DY09_HUMAN	Interleukin enhancer-binding factor 2 (cDNA FLJ51660, highly similar to Interleukin enhancer-binding factor 2)	ILF2
B4E1Z4_HUMAN	B4E1Z4	B4E1Z4_HUMAN	cDNA FLJ55673, highly similar to Complement factor B
B4E2H8_HUMAN	B4E2H8	B4E2H8_HUMAN	Disks large homolog 1 (cDNA FLJ58166, highly similar to Disks large homolog 1)	DLG1
B5MBZ0_HUMAN	B5MBZ0	B5MBZ0_HUMAN	Echinoderm microtubule-associated protein-like 4	EML4
B5MC82_HUMAN	B5MC82	B5MC82_HUMAN	D-dopachrome decarboxylase	DDT
B5MCF9_HUMAN	B5MCF9	B5MCF9_HUMAN	Pescadillo homolog	PES1
B5MCP9_HUMAN	B5MCP9	B5MCP9_HUMAN	40S ribosomal protein S7	RPS7
B5MD38_HUMAN	B5MD38	B5MD38_HUMAN	Trifunctional enzyme subunit beta, mitochondrial	HADHB
B5ME97_HUMAN	B5ME97	B5ME97_HUMAN	Septin 10, isoform CRA_c (Septin-10)	SEPTIN10 SEPT10 hCG_27895
B7Z4B8_HUMAN	B7Z4B8	B7Z4B8_HUMAN	Heterogeneous nuclear ribonucleoprotein U-like protein 1 (cDNA FLJ56481, highly similar to Heterogeneous nuclear ribonucleoprotein U-like protein 1)	HNRNPUL1
B7Z574_HUMAN	B7Z574	B7Z574_HUMAN	Calpastatin (cDNA FLJ56123, highly similar to Calpastatin)	CAST
B7Z596_HUMAN	B7Z596	B7Z596_HUMAN	Tropomyosin alpha-1 chain (cDNA FLJ55130, highly similar to Rattus norvegicus tropomyosin 1, alpha (Tpm1), transcript variant 8, mRNA)	TPM1
B7Z6Z4_HUMAN	B7Z6Z4	B7Z6Z4_HUMAN	Myosin light polypeptide 6 (cDNA FLJ56329, highly similar to Myosin light polypeptide 6)	MYL6
B7Z7P8_HUMAN	B7Z7P8	B7Z7P8_HUMAN	Eukaryotic peptide chain release factor subunit 1 (cDNA FLJ56175, highly similar to Eukaryotic peptide chain release factor subunit1)	ETF1
B7Z836_HUMAN	B7Z836	B7Z836_HUMAN	Abl interactor 2 (cDNA FLJ51162, highly similar to Abl interactor 2)	ABI2
B7Z9I1_HUMAN	B7Z9I1	B7Z9I1_HUMAN	Medium-chain-specific acyl-CoA dehydrogenase, mitochondrial (cDNA, FLJ78845, highly similar to Medium-chain specific acyl-CoA dehydrogenase, mitochondrial)	ACADM
B7ZB78_HUMAN	B7ZB78	B7ZB78_HUMAN	Ras-related protein Rap-1b (cDNA, FLJ79442, highly similar to Ras-related protein Rap-1b)	RAP1B
B7ZL14_HUMAN	B7ZL14	B7ZL14_HUMAN	FNBP1 protein (Formin-binding protein 1)	FNBP1
B7ZLQ5_HUMAN	B7ZLQ5	B7ZLQ5_HUMAN	Probable global transcription activator SNF2L1 (SMARCA1 protein) (SWI/SNF related, matrix associated, actin dependent regulator of chromatin, subfamily a, member 1, isoform CRA_d)	SMARCA1 hCG_1980650
B8ZZZ0_HUMAN	B8ZZZ0	B8ZZZ0_HUMAN	3-hydroxyisobutyryl-CoA hydrolase, mitochondrial (EC 3.1.2.4) (3-hydroxyisobutyryl-coenzyme A hydrolase) (Fragment)	HIBCH
B9A041_HUMAN	B9A041	B9A041_HUMAN	Malate dehydrogenase, cytoplasmic	MDH1
B9ZVU2_HUMAN	B9ZVU2	B9ZVU2_HUMAN	Aspartyl aminopeptidase (Fragment)	DNPEP
BAG3_HUMAN	O95817	BAG3_HUMAN	BAG family molecular chaperone regulator 3 (BAG-3) (Bcl-2-associated athanogene 3) (Bcl-2-binding protein Bis) (Docking protein CAIR-1)	BAG3 BIS
BCAM_HUMAN	P50895	BCAM_HUMAN	Basal cell adhesion molecule (Auberger B antigen) (B-CAM cell surface glycoprotein) (F8/G253 antigen) (Lutheran antigen) (Lutheran blood group glycoprotein) (CD antigen CD239)	BCAM LU MSK19
BGH3_HUMAN	Q15582	BGH3_HUMAN	Transforming growth factor-beta-induced protein ig-h3 (Beta ig-h3) (Kerato-epithelin) (RGD-containing collagen-associated protein) (RGD-CAP)	TGFBI BIGH3
BIEA_HUMAN	P53004	BIEA_HUMAN	Biliverdin reductase A (BVR A) (EC 1.3.1.24) (Biliverdin-IX alpha-reductase)	BLVRA BLVR BVR
BIG1_HUMAN	Q9Y6D6	BIG1_HUMAN	Brefeldin A-inhibited guanine nucleotide-exchange protein 1 (Brefeldin A-inhibited GEP 1) (ADP-ribosylation factor guanine nucleotide-exchange factor 1) (p200 ARF guanine nucleotide exchange factor) (p200 ARF-GEP1)	ARFGEF1 ARFGEP1 BIG1
BIRC6_HUMAN	Q9NR09	BIRC6_HUMAN	Baculoviral IAP repeat-containing protein 6 (EC 2.3.2.27) (BIR repeat-containing ubiquitin-conjugating enzyme) (BRUCE) (RING-type E3 ubiquitin transferase BIRC6) (Ubiquitin-conjugating BIR domain enzyme apollon) (APOLLON)	BIRC6 KIAA1289
BLK_HUMAN	P51451	BLK_HUMAN	Tyrosine-protein kinase Blk (EC 2.7.10.2) (B lymphocyte kinase) (p55-Blk)	BLK
BLMH_HUMAN	Q13867	BLMH_HUMAN	Bleomycin hydrolase (BH) (BLM hydrolase) (BMH) (EC 3.4.22.40)	BLMH
BLVRB_HUMAN	P30043	BLVRB_HUMAN	Flavin reductase (NADPH) (FR) (EC 1.5.1.30) (Biliverdin reductase B) (BVR-B) (EC 1.3.1.24) (Biliverdin-IX beta-reductase) (Green heme-binding protein) (GHBP) (NADPH-dependent diaphorase) (NADPH-flavin reductase) (FLR)	BLVRB FLR
BRE1A_HUMAN	Q5VTR2	BRE1A_HUMAN	E3 ubiquitin-protein ligase BRE1A (BRE1-A) (hBRE1) (EC 2.3.2.27) (RING finger protein 20) (RING-type E3 ubiquitin transferase BRE1A)	RNF20 BRE1A
C1QBP_HUMAN	Q07021	C1QBP_HUMAN	Complement component 1 Q subcomponent-binding protein, mitochondrial (ASF/SF2-associated protein p32) (Glycoprotein gC1qBP) (C1qBP) (Hyaluronan-binding protein 1) (Mitochondrial matrix protein p32) (gC1q-R protein) (p33) (SF2AP32)	C1QBP GC1QBP HABP1 SF2P32
C1QC_HUMAN	P02747	C1QC_HUMAN	Complement C1q subcomponent subunit C	C1QC C1QG
C1S_HUMAN	P09871	C1S_HUMAN	Complement C1s subcomponent (EC 3.4.21.42) (C1 esterase) (Complement component 1 subcomponent s) [Cleaved into: Complement C1s subcomponent heavy chain; Complement C1s subcomponent light chain]	C1S
C1TC_HUMAN	P11586	C1TC_HUMAN	C-1-tetrahydrofolate synthase, cytoplasmic (C1-THF synthase) [Cleaved into: C-1-tetrahydrofolate synthase, cytoplasmic, N-terminally processed] [Includes: Methylenetetrahydrofolate dehydrogenase (EC 1.5.1.5); Methenyltetrahydrofolate cyclohydrolase (EC 3.5.4.9); Formyltetrahydrofolate synthetase (EC 6.3.4.3)]	MTHFD1 MTHFC MTHFD
C4AM86_HUMAN	C4AM86	C4AM86_HUMAN	Keratin, type I cuticular Ha5	KRT35
C4BPA_HUMAN	P04003	C4BPA_HUMAN	C4b-binding protein alpha chain (C4bp) (Proline-rich protein) (PRP)	C4BPA C4BP
C9IYQ7_HUMAN	C9IYQ7	C9IYQ7_HUMAN	Nucleoporin NUP35 (Fragment)	NUP35
C9J1X0_HUMAN	C9J1X0	C9J1X0_HUMAN	WD repeat-containing protein 91	WDR91
C9J2C0_HUMAN	C9J2C0	C9J2C0_HUMAN	Tubulin alpha chain (Fragment)	TUBA8
C9J2Y9_HUMAN	C9J2Y9	C9J2Y9_HUMAN	DNA-directed RNA polymerase subunit beta (EC 2.7.7.6)	POLR2B
C9J660_HUMAN	C9J660	C9J660_HUMAN	Inactive C-alpha-formylglycine-generating enzyme 2	SUMF2
C9J8S3_HUMAN	C9J8S3	C9J8S3_HUMAN	Ras-related protein Rab-7a	RAB7A
C9J9C1_HUMAN	C9J9C1	C9J9C1_HUMAN	Serine/threonine-protein phosphatase 2A 65 kDa regulatory subunit A alpha isoform (Fragment)	PPP2R1A
C9JC84_HUMAN	C9JC84	C9JC84_HUMAN	Fibrinogen gamma chain	FGG
C9JE98_HUMAN	C9JE98	C9JE98_HUMAN	Nuclear receptor corepressor 2	NCOR2
C9JFR7_HUMAN	C9JFR7	C9JFR7_HUMAN	Cytochrome c (Fragment)	CYCS
C9JIE4_HUMAN	C9JIE4	C9JIE4_HUMAN	Synemin	SYNM
C9JIZ6_HUMAN	C9JIZ6	C9JIZ6_HUMAN	Prosaposin	PSAP
C9JKG1_HUMAN	C9JKG1	C9JKG1_HUMAN	Biglycan (Fragment)	BGN
C9JL73_HUMAN	C9JL73	C9JL73_HUMAN	Vacuolar proton pump subunit B (V-ATPase subunit B) (Vacuolar proton pump subunit B)	ATP6V1B1
C9JPQ9_HUMAN	C9JPQ9	C9JPQ9_HUMAN	Fibrinogen gamma chain (Fragment)	FGG
C9JQS9_HUMAN	C9JQS9	C9JQS9_HUMAN	Propionyl-CoA carboxylase beta chain, mitochondrial	PCCB
C9JV77_HUMAN	C9JV77	C9JV77_HUMAN	Alpha-2-HS-glycoprotein	AHSG
C9JX21_HUMAN	C9JX21	C9JX21_HUMAN	Transforming protein RhoA	RHOA
C9JY79_HUMAN	C9JY79	C9JY79_HUMAN	Spectrin beta chain	SPTBN4 SPNB4
C9JZR2_HUMAN	C9JZR2	C9JZR2_HUMAN	Catenin delta-1	CTNND1
CAB39_HUMAN	Q9Y376	CAB39_HUMAN	Calcium-binding protein 39 (MO25alpha) (Protein Mo25)	CAB39 MO25 CGI-66
CAH1_HUMAN	P00915	CAH1_HUMAN	Carbonic anhydrase 1 (EC 4.2.1.1) (Carbonate dehydratase I) (Carbonic anhydrase B) (CAB) (Carbonic anhydrase I) (CA-I)	CA1
CAH2_HUMAN	P00918	CAH2_HUMAN	Carbonic anhydrase 2 (EC 4.2.1.1) (Carbonate dehydratase II) (Carbonic anhydrase C) (CAC) (Carbonic anhydrase II) (CA-II)	CA2
CALL3_HUMAN	P27482	CALL3_HUMAN	Calmodulin-like protein 3 (CaM-like protein) (CLP) (Calmodulin-related protein NB-1)	CALML3
CALL5_HUMAN	Q9NZT1	CALL5_HUMAN	Calmodulin-like protein 5 (Calmodulin-like skin protein)	CALML5 CLSP
CALM_HUMAN	P0DP23	CALM1_HUMAN	Calmodulin-1	CALM1 CALM CAM CAM1
CALR_HUMAN	P27797	CALR_HUMAN	Calreticulin (CRP55) (Calregulin) (Endoplasmic reticulum resident protein 60) (ERp60) (HACBP) (grp60)	CALR CRTC
CAN1_HUMAN	P07384	CAN1_HUMAN	Calpain-1 catalytic subunit (EC 3.4.22.52) (Calcium-activated neutral proteinase 1) (CANP 1) (Calpain mu-type) (Calpain-1 large subunit) (Cell proliferation-inducing gene 30 protein) (Micromolar-calpain) (muCANP)	CAPN1 CANPL1 PIG30
CAN5_HUMAN	O15484	CAN5_HUMAN	Calpain-5 (EC 3.4.22.-) (Calpain htra-3) (New calpain 3) (nCL-3)	CAPN5 NCL3
CATA_HUMAN	P04040	CATA_HUMAN	Catalase (EC 1.11.1.6)	CAT
CATB_HUMAN	P07858	CATB_HUMAN	Cathepsin B (EC 3.4.22.1) (APP secretase) (APPS) (Cathepsin B1) [Cleaved into: Cathepsin B light chain; Cathepsin B heavy chain]	CTSB CPSB
CATG_HUMAN	P08311	CATG_HUMAN	Cathepsin G (CG) (EC 3.4.21.20)	CTSG
CATZ_HUMAN	Q9UBR2	CATZ_HUMAN	Cathepsin Z (EC 3.4.18.1) (Cathepsin P) (Cathepsin X)	CTSZ
CAZA1_HUMAN	P52907	CAZA1_HUMAN	F-actin-capping protein subunit alpha-1 (CapZ alpha-1)	CAPZA1
CBG_HUMAN	P08185	CBG_HUMAN	Corticosteroid-binding globulin (CBG) (Serpin A6) (Transcortin)	SERPINA6 CBG
CBPA3_HUMAN	P15088	CBPA3_HUMAN	Mast cell carboxypeptidase A (MC-CPA) (EC 3.4.17.1) (Carboxypeptidase A3)	CPA3
CBR3_HUMAN	O75828	CBR3_HUMAN	Carbonyl reductase [NADPH] 3 (EC 1.1.1.184) (NADPH-dependent carbonyl reductase 3) (Short chain dehydrogenase/reductase family 21C member 2)	CBR3
CCD93_HUMAN	Q567U6	CCD93_HUMAN	Coiled-coil domain-containing protein 93	CCDC93
CCDC6_HUMAN	Q16204	CCDC6_HUMAN	Coiled-coil domain-containing protein 6 (Papillary thyroid carcinoma-encoded protein) (Protein H4)	CCDC6 D10S170 TST1
CCS_HUMAN	O14618	CCS_HUMAN	Copper chaperone for superoxide dismutase (Superoxide dismutase copper chaperone)	CCS
CD14_HUMAN	P08571	CD14_HUMAN	Monocyte differentiation antigen CD14 (Myeloid cell-specific leucine-rich glycoprotein) (CD antigen CD14) [Cleaved into: Monocyte differentiation antigen CD14, urinary form; Monocyte differentiation antigen CD14, membrane-bound form]	CD14
CD5L_HUMAN	O43866	CD5L_HUMAN	CD5 antigen-like (Apoptosis inhibitor expressed by macrophages) (hAIM) (CT-2) (IgM-associated peptide) (SP-alpha)	CD5L API6 UNQ203/PRO229
CDC37_HUMAN	Q16543	CDC37_HUMAN	Hsp90 co-chaperone Cdc37 (Hsp90 chaperone protein kinase-targeting subunit) (p50Cdc37) [Cleaved into: Hsp90 co-chaperone Cdc37, N-terminally processed]	CDC37 CDC37A
CDC5L_HUMAN	Q99459	CDC5L_HUMAN	Cell division cycle 5-like protein (Cdc5-like protein) (Pombe cdc5-related protein)	CDC5L KIAA0432 PCDC5RP
CERU_HUMAN	P00450	CERU_HUMAN	Ceruloplasmin (EC 1.16.3.1) (Ferroxidase)	CP
CFAD_HUMAN	P00746	CFAD_HUMAN	Complement factor D (EC 3.4.21.46) (Adipsin) (C3 convertase activator) (Properdin factor D)	CFD DF PFD
CFAI_HUMAN	P05156	CFAI_HUMAN	Complement factor I (EC 3.4.21.45) (C3B/C4B inactivator) [Cleaved into: Complement factor I heavy chain; Complement factor I light chain]	CFI IF
CH10_HUMAN	P61604	CH10_HUMAN	10 kDa heat shock protein, mitochondrial (Hsp10) (10 kDa chaperonin) (Chaperonin 10) (CPN10) (Early-pregnancy factor) (EPF)	HSPE1
CH3L1_HUMAN	P36222	CH3L1_HUMAN	Chitinase-3-like protein 1 (39 kDa synovial protein) (Cartilage glycoprotein 39) (CGP-39) (GP-39) (hCGP-39) (YKL-40)	CHI3L1
CHERP_HUMAN	Q8IWX8	CHERP_HUMAN	Calcium homeostasis endoplasmic reticulum protein (ERPROT 213-21) (SR-related CTD-associated factor 6)	CHERP DAN26 SCAF6
CHM4B_HUMAN	Q9H444	CHM4B_HUMAN	Charged multivesicular body protein 4b (Chromatin-modifying protein 4b) (CHMP4b) (SNF7 homolog associated with Alix 1) (SNF7-2) (hSnf7-2) (Vacuolar protein sorting-associated protein 32-2) (Vps32-2) (hVps32-2)	CHMP4B C20orf178 SHAX1
CHP1_HUMAN	Q99653	CHP1_HUMAN	Calcineurin B homologous protein 1 (Calcineurin B-like protein) (Calcium-binding protein CHP) (Calcium-binding protein p22) (EF-hand calcium-binding domain-containing protein p22)	CHP1 CHP
CHSP1_HUMAN	Q9Y2V2	CHSP1_HUMAN	Calcium-regulated heat-stable protein 1 (Calcium-regulated heat-stable protein of 24 kDa) (CRHSP-24)	CARHSP1
CLIC1_HUMAN	O00299	CLIC1_HUMAN	Chloride intracellular channel protein 1 (Chloride channel ABP) (Nuclear chloride ion channel 27) (NCC27) (Regulatory nuclear chloride ion channel protein) (hRNCC)	CLIC1 G6 NCC27
CLMN_HUMAN	Q96JQ2	CLMN_HUMAN	Calmin (Calponin-like transmembrane domain protein)	CLMN KIAA1188
CLPP_HUMAN	Q16740	CLPP_HUMAN	ATP-dependent Clp protease proteolytic subunit, mitochondrial (EC 3.4.21.92) (Endopeptidase Clp)	CLPP
CLPX_HUMAN	O76031	CLPX_HUMAN	ATP-dependent Clp protease ATP-binding subunit clpX-like, mitochondrial	CLPX
CND1_HUMAN	Q15021	CND1_HUMAN	Condensin complex subunit 1 (Chromosome condensation-related SMC-associated protein 1) (Chromosome-associated protein D2) (hCAP-D2) (Non-SMC condensin I complex subunit D2) (XCAP-D2 homolog)	NCAPD2 CAPD2 CNAP1 KIAA0159
CND3_HUMAN	Q9BPX3	CND3_HUMAN	Condensin complex subunit 3 (Chromosome-associated protein G) (Condensin subunit CAP-G) (hCAP-G) (Melanoma antigen NY-MEL-3) (Non-SMC condensin I complex subunit G) (XCAP-G homolog)	NCAPG CAPG NYMEL3
CO1A1_HUMAN	P02452	CO1A1_HUMAN	Collagen alpha-1(I) chain (Alpha-1 type I collagen)	COL1A1
CO3_HUMAN	P01024	CO3_HUMAN	Complement C3 (C3 and PZP-like alpha-2-macroglobulin domain-containing protein 1) [Cleaved into: Complement C3 beta chain; C3-beta-c (C3bc); Complement C3 alpha chain; C3a anaphylatoxin; Acylation stimulating protein (ASP) (C3adesArg); Complement C3b alpha' chain; Complement C3c alpha' chain fragment 1; Complement C3dg fragment; Complement C3g fragment; Complement C3d fragment; Complement C3f fra…	C3 CPAMD1
CO4A2_HUMAN	P08572	CO4A2_HUMAN	Collagen alpha-2(IV) chain [Cleaved into: Canstatin]	COL4A2
CO4B_HUMAN	P0C0L5	CO4B_HUMAN	Complement C4-B (Basic complement C4) (C3 and PZP-like alpha-2-macroglobulin domain-containing protein 3) [Cleaved into: Complement C4 beta chain; Complement C4-B alpha chain; C4a anaphylatoxin; C4b-B; C4d-B; Complement C4 gamma chain]	C4B CO4 CPAMD3; C4B_2
CO5_HUMAN	P01031	CO5_HUMAN	Complement C5 (C3 and PZP-like alpha-2-macroglobulin domain-containing protein 4) [Cleaved into: Complement C5 beta chain; Complement C5 alpha chain; C5a anaphylatoxin; Complement C5 alpha' chain]	C5 CPAMD4
CO6_HUMAN	P13671	CO6_HUMAN	Complement component C6	C6
CO7_HUMAN	P10643	CO7_HUMAN	Complement component C7	C7
CO8A_HUMAN	P07357	CO8A_HUMAN	Complement component C8 alpha chain (Complement component 8 subunit alpha)	C8A
CO8B_HUMAN	P07358	CO8B_HUMAN	Complement component C8 beta chain (Complement component 8 subunit beta)	C8B
CO8G_HUMAN	P07360	CO8G_HUMAN	Complement component C8 gamma chain	C8G
CO9_HUMAN	P02748	CO9_HUMAN	Complement component C9 [Cleaved into: Complement component C9a; Complement component C9b]	C9
COL12_HUMAN	Q5KU26	COL12_HUMAN	Collectin-12 (Collectin placenta protein 1) (CL-P1) (hCL-P1) (Nurse cell scavenger receptor 2) (Scavenger receptor class A member 4) (Scavenger receptor with C-type lectin)	COLEC12 CLP1 NSR2 SCARA4 SRCL
COPB_HUMAN	P53618	COPB_HUMAN	Coatomer subunit beta (Beta-coat protein) (Beta-COP)	COPB1 COPB MSTP026
COPG1_HUMAN	Q9Y678	COPG1_HUMAN	Coatomer subunit gamma-1 (Gamma-1-coat protein) (Gamma-1-COP)	COPG1 COPG
COR1A_HUMAN	P31146	COR1A_HUMAN	Coronin-1A (Coronin-like protein A) (Clipin-A) (Coronin-like protein p57) (Tryptophan aspartate-containing coat protein) (TACO)	CORO1A CORO1
COR1B_HUMAN	Q9BR76	COR1B_HUMAN	Coronin-1B (Coronin-2)	CORO1B
COTL1_HUMAN	Q14019	COTL1_HUMAN	Coactosin-like protein	COTL1 CLP
COX41_HUMAN	P13073	COX41_HUMAN	Cytochrome c oxidase subunit 4 isoform 1, mitochondrial (Cytochrome c oxidase polypeptide IV) (Cytochrome c oxidase subunit IV isoform 1) (COX IV-1)	COX4I1 COX4
COX5B_HUMAN	P10606	COX5B_HUMAN	Cytochrome c oxidase subunit 5B, mitochondrial (Cytochrome c oxidase polypeptide Vb)	COX5B
CPNE3_HUMAN	O75131	CPNE3_HUMAN	Copine-3 (Copine III)	CPNE3 CPN3 KIAA0636
CPSF1_HUMAN	Q10570	CPSF1_HUMAN	Cleavage and polyadenylation specificity factor subunit 1 (Cleavage and polyadenylation specificity factor 160 kDa subunit) (CPSF 160 kDa subunit)	CPSF1 CPSF160
CPSF5_HUMAN	O43809	CPSF5_HUMAN	Cleavage and polyadenylation specificity factor subunit 5 (Cleavage and polyadenylation specificity factor 25 kDa subunit) (CPSF 25 kDa subunit) (Cleavage factor Im complex 25 kDa subunit) (CFIm25) (Nucleoside diphosphate-linked moiety X motif 21) (Nudix motif 21) (Nudix hydrolase 21) (Pre-mRNA cleavage factor Im 68 kDa subunit)	NUDT21 CFIM25 CPSF25 CPSF5
CPT2_HUMAN	P23786	CPT2_HUMAN	Carnitine O-palmitoyltransferase 2, mitochondrial (EC 2.3.1.21) (Carnitine palmitoyltransferase II) (CPT II)	CPT2 CPT1
CRKL_HUMAN	P46109	CRKL_HUMAN	Crk-like protein	CRKL
CRNN_HUMAN	Q9UBG3	CRNN_HUMAN	Cornulin (53 kDa putative calcium-binding protein) (53 kDa squamous epithelial-induced stress protein) (58 kDa heat shock protein) (Squamous epithelial heat shock protein 53) (Tumor-related protein)	CRNN C1orf10 DRC1 PDRC1 SEP53
CSK_HUMAN	P41240	CSK_HUMAN	Tyrosine-protein kinase CSK (EC 2.7.10.2) (C-Src kinase) (Protein-tyrosine kinase CYL)	CSK
CSRP1_HUMAN	P21291	CSRP1_HUMAN	Cysteine and glycine-rich protein 1 (Cysteine-rich protein 1) (CRP) (CRP1) (Epididymis luminal protein 141) (HEL-141)	CSRP1 CSRP CYRP
CUL1_HUMAN	Q13616	CUL1_HUMAN	Cullin-1 (CUL-1)	CUL1
CUL5_HUMAN	Q93034	CUL5_HUMAN	Cullin-5 (CUL-5) (Vasopressin-activated calcium-mobilizing receptor 1) (VACM-1)	CUL5 VACM1
CY1_HUMAN	P08574	CY1_HUMAN	Cytochrome c1, heme protein, mitochondrial (EC 7.1.1.8) (Complex III subunit 4) (Complex III subunit IV) (Cytochrome b-c1 complex subunit 4) (Ubiquinol-cytochrome-c reductase complex cytochrome c1 subunit) (Cytochrome c-1)	CYC1
CY24B_HUMAN	P04839	CY24B_HUMAN	Cytochrome b-245 heavy chain (EC 1.-.-.-) (CGD91-phox) (Cytochrome b(558) subunit beta) (Cytochrome b558 subunit beta) (Heme-binding membrane glycoprotein gp91phox) (NADPH oxidase 2) (Neutrophil cytochrome b 91 kDa polypeptide) (Superoxide-generating NADPH oxidase heavy chain subunit) (gp91-1) (gp91-phox) (p22 phagocyte B-cytochrome)	CYBB NOX2
CYTB_HUMAN	P04080	CYTB_HUMAN	Cystatin-B (CPI-B) (Liver thiol proteinase inhibitor) (Stefin-B)	CSTB CST6 STFB
CYTC_HUMAN	P01034	CYTC_HUMAN	Cystatin-C (Cystatin-3) (Gamma-trace) (Neuroendocrine basic polypeptide) (Post-gamma-globulin)	CST3
D3DSM0_HUMAN	D3DSM0	D3DSM0_HUMAN	Integrin beta	ITGB2 hCG_401305
D3YTF8_HUMAN	D3YTF8	D3YTF8_HUMAN	Thioredoxin reductase 2, mitochondrial	TXNRD2
D6R9L0_HUMAN	D6R9L0	D6R9L0_HUMAN	Receptor of-activated protein C kinase 1 (Fragment)	RACK1
D6RBS5_HUMAN	D6RBS5	D6RBS5_HUMAN	ELMO domain-containing protein 2 (Fragment)	ELMOD2
D6RE83_HUMAN	D6RE83	D6RE83_HUMAN	Ubiquitin carboxyl-terminal hydrolase (EC 3.4.19.12)	UCHL1
D6REE5_HUMAN	D6REE5	D6REE5_HUMAN	Receptor of-activated protein C kinase 1 (Fragment)	RACK1
D6REX3_HUMAN	D6REX3	D6REX3_HUMAN	Protein transport protein Sec31A	SEC31A
D6RF35_HUMAN	D6RF35	D6RF35_HUMAN	Vitamin D-binding protein	GC
D6RFF8_HUMAN	D6RFF8	D6RFF8_HUMAN	Glucosamine-6-phosphate isomerase (EC 3.5.99.6) (Glucosamine-6-phosphate deaminase) (Fragment)	GNPDA1
D6RGG3_HUMAN	D6RGG3	D6RGG3_HUMAN	Collagen alpha-1(XII) chain	COL12A1
D6RIA2_HUMAN	D6RIA2	D6RIA2_HUMAN	Matrin-3 (Fragment)	MATR3
D6W5Y5_HUMAN	D6W5Y5	D6W5Y5_HUMAN	Cold inducible RNA binding protein, isoform CRA_c (Cold-inducible RNA-binding protein)	CIRBP hCG_21575
DCPS_HUMAN	Q96C86	DCPS_HUMAN	m7GpppX diphosphatase (EC 3.6.1.59) (DCS-1) (Decapping scavenger enzyme) (Hint-related 7meGMP-directed hydrolase) (Histidine triad nucleotide-binding protein 5) (Histidine triad protein member 5) (HINT-5) (Scavenger mRNA-decapping enzyme DcpS)	DCPS DCS1 HINT5 HSPC015
DCXR_HUMAN	Q7Z4W1	DCXR_HUMAN	L-xylulose reductase (XR) (EC 1.1.1.10) (Carbonyl reductase II) (Dicarbonyl/L-xylulose reductase) (Kidney dicarbonyl reductase) (kiDCR) (Short chain dehydrogenase/reductase family 20C member 1) (Sperm surface protein P34H)	DCXR SDR20C1
DDX18_HUMAN	Q9NVP1	DDX18_HUMAN	ATP-dependent RNA helicase DDX18 (EC 3.6.4.13) (DEAD box protein 18) (Myc-regulated DEAD box protein) (MrDb)	DDX18 cPERP-D
DDX50_HUMAN	Q9BQ39	DDX50_HUMAN	ATP-dependent RNA helicase DDX50 (EC 3.6.4.13) (DEAD box protein 50) (Gu-beta) (Nucleolar protein Gu2)	DDX50
DDX60_HUMAN	Q8IY21	DDX60_HUMAN	Probable ATP-dependent RNA helicase DDX60 (EC 3.6.4.13) (DEAD box protein 60)	DDX60
DEFI6_HUMAN	Q9H4E7	DEFI6_HUMAN	Differentially expressed in FDCP 6 homolog (DEF-6) (IRF4-binding protein)	DEF6 IBP
DESM_HUMAN	P17661	DESM_HUMAN	Desmin	DES
DHCR7_HUMAN	Q9UBM7	DHCR7_HUMAN	7-dehydrocholesterol reductase (7-DHC reductase) (EC 1.3.1.21) (Delta7-sterol reductase) (Sterol Delta(7)-reductase) (Sterol reductase SR-2)	DHCR7 D7SR
DHE4_HUMAN	P49448	DHE4_HUMAN	Glutamate dehydrogenase 2, mitochondrial (GDH 2) (EC 1.4.1.3)	GLUD2 GLUDP1
DHX15_HUMAN	O43143	DHX15_HUMAN	Pre-mRNA-splicing factor ATP-dependent RNA helicase DHX15 (EC 3.6.4.13) (ATP-dependent RNA helicase #46) (DEAH box protein 15)	DHX15 DBP1 DDX15
DHX16_HUMAN	O60231	DHX16_HUMAN	Pre-mRNA-splicing factor ATP-dependent RNA helicase DHX16 (EC 3.6.4.13) (ATP-dependent RNA helicase #3) (DEAH-box protein 16)	DHX16 DBP2 DDX16 KIAA0577 PRP2
DJB11_HUMAN	Q9UBS4	DJB11_HUMAN	DnaJ homolog subfamily B member 11 (APOBEC1-binding protein 2) (ABBP-2) (DnaJ protein homolog 9) (ER-associated DNAJ) (ER-associated Hsp40 co-chaperone) (Endoplasmic reticulum DNA J domain-containing protein 3) (ER-resident protein ERdj3) (ERdj3) (ERj3p) (HEDJ) (Human DnaJ protein 9) (hDj-9) (PWP1-interacting protein 4)	DNAJB11 EDJ ERJ3 HDJ9 PSEC0121 UNQ537/PRO1080
DJC13_HUMAN	O75165	DJC13_HUMAN	DnaJ homolog subfamily C member 13 (Required for receptor-mediated endocytosis 8) (RME-8)	DNAJC13 KIAA0678 RME8
DNJA2_HUMAN	O60884	DNJA2_HUMAN	DnaJ homolog subfamily A member 2 (Cell cycle progression restoration gene 3 protein) (Dnj3) (Dj3) (HIRA-interacting protein 4) (Renal carcinoma antigen NY-REN-14)	DNAJA2 CPR3 HIRIP4
DNJC3_HUMAN	Q13217	DNJC3_HUMAN	DnaJ homolog subfamily C member 3 (Endoplasmic reticulum DNA J domain-containing protein 6) (ER-resident protein ERdj6) (ERdj6) (Interferon-induced, double-stranded RNA-activated protein kinase inhibitor) (Protein kinase inhibitor of 58 kDa) (Protein kinase inhibitor p58)	DNAJC3 P58IPK PRKRI
DNJC8_HUMAN	O75937	DNJC8_HUMAN	DnaJ homolog subfamily C member 8 (Splicing protein spf31)	DNAJC8 SPF31 HSPC315 HSPC331
DNPEP_HUMAN	Q9ULA0	DNPEP_HUMAN	Aspartyl aminopeptidase (EC 3.4.11.21)	DNPEP ASPEP DAP
DP13A_HUMAN	Q9UKG1	DP13A_HUMAN	DCC-interacting protein 13-alpha (Dip13-alpha) (Adapter protein containing PH domain, PTB domain and leucine zipper motif 1)	APPL1 APPL DIP13A KIAA1428
DPP2_HUMAN	Q9UHL4	DPP2_HUMAN	Dipeptidyl peptidase 2 (EC 3.4.14.2) (Dipeptidyl aminopeptidase II) (Dipeptidyl peptidase 7) (Dipeptidyl peptidase II) (DPP II) (Quiescent cell proline dipeptidase)	DPP7 DPP2 QPP
DPP4_HUMAN	P27487	DPP4_HUMAN	Dipeptidyl peptidase 4 (EC 3.4.14.5) (ADABP) (Adenosine deaminase complexing protein 2) (ADCP-2) (Dipeptidyl peptidase IV) (DPP IV) (T-cell activation antigen CD26) (TP103) (CD antigen CD26) [Cleaved into: Dipeptidyl peptidase 4 membrane form (Dipeptidyl peptidase IV membrane form); Dipeptidyl peptidase 4 soluble form (Dipeptidyl peptidase IV soluble form)]	DPP4 ADCP2 CD26
DSG2_HUMAN	Q14126	DSG2_HUMAN	Desmoglein-2 (Cadherin family member 5) (HDGC)	DSG2 CDHF5
DSG3_HUMAN	P32926	DSG3_HUMAN	Desmoglein-3 (130 kDa pemphigus vulgaris antigen) (PVA) (Cadherin family member 6)	DSG3 CDHF6
DYHC1_HUMAN	Q14204	DYHC1_HUMAN	Cytoplasmic dynein 1 heavy chain 1 (Cytoplasmic dynein heavy chain 1) (Dynein heavy chain, cytosolic)	DYNC1H1 DHC1 DNCH1 DNCL DNECL DYHC KIAA0325
DYL1_HUMAN	P63167	DYL1_HUMAN	Dynein light chain 1, cytoplasmic (8 kDa dynein light chain) (DLC8) (Dynein light chain LC8-type 1) (Protein inhibitor of neuronal nitric oxide synthase) (PIN)	DYNLL1 DLC1 DNCL1 DNCLC1 HDLC1
E1CEI4_HUMAN	E1CEI4	E1CEI4_HUMAN	Glutamate--cysteine ligase catalytic subunit (Glutamate-cysteine ligase delta4 alternative splicing variant)	GCLC
E5RFJ0_HUMAN	E5RFJ0	E5RFJ0_HUMAN	Dedicator of cytokinesis protein 2	DOCK2
E5RFR7_HUMAN	E5RFR7	E5RFR7_HUMAN	Tumor protein D52	TPD52
E5RFU2_HUMAN	E5RFU2	E5RFU2_HUMAN	Bifunctional epoxide hydrolase 2	EPHX2
E5RG17_HUMAN	E5RG17	E5RG17_HUMAN	Putative deoxyribonuclease TATDN1 (Fragment)	TATDN1
E5RHW4_HUMAN	E5RHW4	E5RHW4_HUMAN	Erlin-2 (Fragment)	ERLIN2
E5RI99_HUMAN	E5RI99	E5RI99_HUMAN	60S ribosomal protein L30 (Fragment)	RPL30
E5RIW3_HUMAN	E5RIW3	E5RIW3_HUMAN	Tubulin-specific chaperone A	TBCA
E5RJA8_HUMAN	E5RJA8	E5RJA8_HUMAN	Carboxypeptidase Q (Fragment)	CPQ
E5RJR5_HUMAN	E5RJR5	E5RJR5_HUMAN	S-phase kinase-associated protein 1	SKP1
E7EMK3_HUMAN	E7EMK3	E7EMK3_HUMAN	Flotillin	FLOT2
E7EMS2_HUMAN	E7EMS2	E7EMS2_HUMAN	NPC intracellular cholesterol transporter 2	NPC2
E7EMW7_HUMAN	E7EMW7	E7EMW7_HUMAN	E3 ubiquitin-protein ligase UBR5	UBR5
E7ENL6_HUMAN	E7ENL6	E7ENL6_HUMAN	Collagen alpha-3(VI) chain	COL6A3
E7ENN3_HUMAN	E7ENN3	E7ENN3_HUMAN	Nesprin-1	SYNE1
E7ENU7_HUMAN	E7ENU7	E7ENU7_HUMAN	Ribosomal protein L15 (Fragment)	RPL15
E7ENY0_HUMAN	E7ENY0	E7ENY0_HUMAN	Alpha-adducin	ADD1
E7EPB3_HUMAN	E7EPB3	E7EPB3_HUMAN	60S ribosomal protein L14	RPL14
E7EPM6_HUMAN	E7EPM6	E7EPM6_HUMAN	Long-chain-fatty-acid--CoA ligase 1	ACSL1
E7EPT4_HUMAN	E7EPT4	E7EPT4_HUMAN	NADH dehydrogenase [ubiquinone] flavoprotein 2, mitochondrial	NDUFV2
E7EQ61_HUMAN	E7EQ61	E7EQ61_HUMAN	Ubiquitin-like modifier-activating enzyme 5	UBA5
E7EQ72_HUMAN	E7EQ72	E7EQ72_HUMAN	Transmembrane emp24 domain-containing protein 2 (Fragment)	TMED2
E7EQR4_HUMAN	E7EQR4	E7EQR4_HUMAN	Ezrin	EZR
E7EQT4_HUMAN	E7EQT4	E7EQT4_HUMAN	Apoptotic chromatin condensation inducer in the nucleus	ACIN1
E7ER77_HUMAN	E7ER77	E7ER77_HUMAN	Endoplasmic reticulum metallopeptidase 1	ERMP1
E7ERS3_HUMAN	E7ERS3	E7ERS3_HUMAN	Zinc finger CCCH domain-containing protein 18	ZC3H18
E7ERV5_HUMAN	E7ERV5	E7ERV5_HUMAN	Unconventional myosin-Va (Fragment)	MYO5A
E7ERW7_HUMAN	Q92608	DOCK2_HUMAN	Dedicator of cytokinesis protein 2	DOCK2
E7ESA6_HUMAN	E7ESA6	E7ESA6_HUMAN	Focal adhesion kinase 1	PTK2
E7ETA6_HUMAN	Q15154	PCM1_HUMAN	Pericentriolar material 1 protein (PCM-1) (hPCM-1)	PCM1
E7EU81_HUMAN	E7EU81	E7EU81_HUMAN	Golgin subfamily B member 1 (Fragment)	GOLGB1
E7EUI8_HUMAN	E7EUI8	E7EUI8_HUMAN	Glucose-6-phosphate 1-dehydrogenase (EC 1.1.1.49) (Fragment)	G6PD
E7EVA0_HUMAN	E7EVA0	E7EVA0_HUMAN	Microtubule-associated protein	MAP4
E7EVJ5_HUMAN	E7EVJ5	E7EVJ5_HUMAN	Cytoplasmic FMR1-interacting protein	CYFIP2
E7EVS6_HUMAN	E7EVS6	E7EVS6_HUMAN	Actin, cytoplasmic 1 (Fragment)	ACTB
E7EW49_HUMAN	E7EW49	E7EW49_HUMAN	CLIP-associating protein 2	CLASP2
E7EWE8_HUMAN	E7EWE8	E7EWE8_HUMAN	Filamin-binding LIM protein 1 (Fragment)	FBLIM1
E7EWQ5_HUMAN	O15021	MAST4_HUMAN	Microtubule-associated serine/threonine-protein kinase 4 (EC 2.7.11.1)	MAST4 KIAA0303
E7EX17_HUMAN	E7EX17	E7EX17_HUMAN	Eukaryotic translation initiation factor 4B	EIF4B
E7EX90_HUMAN	E7EX90	E7EX90_HUMAN	Dynactin subunit 1	DCTN1
E9PB61_HUMAN	E9PB61	E9PB61_HUMAN	THO complex subunit 4	ALYREF
E9PBZ2_HUMAN	E9PBZ2	E9PBZ2_HUMAN	15-hydroxyprostaglandin dehydrogenase [NAD(+)]	HPGD
E9PCB6_HUMAN	E9PCB6	E9PCB6_HUMAN	Neurolysin, mitochondrial	NLN
E9PD53_HUMAN	E9PD53	E9PD53_HUMAN	Structural maintenance of chromosomes protein	SMC4
E9PDE8_HUMAN	E9PDE8	E9PDE8_HUMAN	Heat shock 70 kDa protein 4L	HSPA4L
E9PDF6_HUMAN	E9PDF6	E9PDF6_HUMAN	Unconventional myosin-Ib	MYO1B
E9PDG8_HUMAN	E9PDG8	E9PDG8_HUMAN	Clathrin coat assembly protein AP180	SNAP91
E9PDI4_HUMAN	E9PDI4	E9PDI4_HUMAN	Ladinin-1 (Lad-1)	LAD1
E9PEX6_HUMAN	E9PEX6	E9PEX6_HUMAN	Dihydrolipoyl dehydrogenase (EC 1.8.1.4)	DLD
E9PF55_HUMAN	E9PF55	E9PF55_HUMAN	Tensin-1	TNS1
E9PFD7_HUMAN	E9PFD7	E9PFD7_HUMAN	Receptor protein-tyrosine kinase (EC 2.7.10.1)	EGFR
E9PFZ2_HUMAN	E9PFZ2	E9PFZ2_HUMAN	Ceruloplasmin	CP
E9PGC8_HUMAN	E9PGC8	E9PGC8_HUMAN	Microtubule-associated protein 1A	MAP1A
E9PGF5_HUMAN	E9PGF5	E9PGF5_HUMAN	Tensin-1	TNS1
E9PGN7_HUMAN	E9PGN7	E9PGN7_HUMAN	Plasma protease C1 inhibitor	SERPING1
E9PGT1_HUMAN	E9PGT1	E9PGT1_HUMAN	Translin	TSN
E9PHK0_HUMAN	E9PHK0	E9PHK0_HUMAN	Tetranectin	CLEC3B
E9PI39_HUMAN	E9PI39	E9PI39_HUMAN	Elongation factor 1-delta (Fragment)	EEF1D
E9PI65_HUMAN	E9PI65	E9PI65_HUMAN	Heat shock cognate 71 kDa protein (Fragment)	HSPA8
E9PIN3_HUMAN	E9PIN3	E9PIN3_HUMAN	Nuclear RNA export factor 1 (Fragment)	NXF1
E9PIZ1_HUMAN	E9PIZ1	E9PIZ1_HUMAN	Elongation factor 1-delta (Fragment)	EEF1D
E9PJ81_HUMAN	E9PJ81	E9PJ81_HUMAN	UBX domain-containing protein 1 (Fragment)	UBXN1
E9PK25_HUMAN	E9PK25	E9PK25_HUMAN	Cofilin-1	CFL1
E9PK67_HUMAN	E9PK67	E9PK67_HUMAN	Poly [ADP-ribose] polymerase (PARP) (EC 2.4.2.-)	PARP10
E9PK91_HUMAN	E9PK91	E9PK91_HUMAN	Bcl-2-associated transcription factor 1	BCLAF1
E9PKL7_HUMAN	E9PKL7	E9PKL7_HUMAN	Ras-related protein Rab-2A	RAB2A
E9PLK3_HUMAN	E9PLK3	E9PLK3_HUMAN	Aminopeptidase (EC 3.4.11.-)	NPEPPS
E9PMD7_HUMAN	E9PMD7	E9PMD7_HUMAN	Serine/threonine-protein phosphatase (EC 3.1.3.16) (Fragment)	PPP1CA
E9PMM9_HUMAN	E9PMM9	E9PMM9_HUMAN	40S ribosomal protein S2 (Fragment)	RPS2
E9PMS6_HUMAN	E9PMS6	E9PMS6_HUMAN	LIM domain only protein 7	LMO7
E9PN18_HUMAN	E9PN18	E9PN18_HUMAN	Poly(U)-binding-splicing factor PUF60 (Fragment)	PUF60
E9PN89_HUMAN	E9PN89	E9PN89_HUMAN	Heat shock cognate 71 kDa protein (Fragment)	HSPA8
E9PQY2_HUMAN	E9PQY2	E9PQY2_HUMAN	Prefoldin subunit 4	PFDN4
E9PRY8_HUMAN	E9PRY8	E9PRY8_HUMAN	Elongation factor 1-delta	EEF1D
E9PS65_HUMAN	E9PS65	E9PS65_HUMAN	Heat shock cognate 71 kDa protein (Fragment)	HSPA8
ECH1_HUMAN	Q13011	ECH1_HUMAN	Delta(3,5)-Delta(2,4)-dienoyl-CoA isomerase, mitochondrial (EC 5.3.3.-)	ECH1
ECHM_HUMAN	P30084	ECHM_HUMAN	Enoyl-CoA hydratase, mitochondrial (EC 4.2.1.17) (Enoyl-CoA hydratase 1) (Short-chain enoyl-CoA hydratase) (SCEH)	ECHS1
ECP_HUMAN	P12724	ECP_HUMAN	Eosinophil cationic protein (ECP) (EC 3.1.27.-) (Ribonuclease 3) (RNase 3)	RNASE3 ECP RNS3
EEA1_HUMAN	Q15075	EEA1_HUMAN	Early endosome antigen 1 (Endosome-associated protein p162) (Zinc finger FYVE domain-containing protein 2)	EEA1 ZFYVE2
EF1A2_HUMAN	Q05639	EF1A2_HUMAN	Elongation factor 1-alpha 2 (EF-1-alpha-2) (Eukaryotic elongation factor 1 A-2) (eEF1A-2) (Statin-S1)	EEF1A2 EEF1AL STN
EF1A3_HUMAN	Q5VTE0	EF1A3_HUMAN	Putative elongation factor 1-alpha-like 3 (EF-1-alpha-like 3) (Eukaryotic elongation factor 1 A-like 3) (eEF1A-like 3) (Eukaryotic translation elongation factor 1 alpha-1 pseudogene 5)	EEF1A1P5 EEF1AL3
EF1B_HUMAN	P24534	EF1B_HUMAN	Elongation factor 1-beta (EF-1-beta)	EEF1B2 EEF1B EF1B
EF2_HUMAN	P13639	EF2_HUMAN	Elongation factor 2 (EF-2)	EEF2 EF2
EFHD2_HUMAN	Q96C19	EFHD2_HUMAN	EF-hand domain-containing protein D2 (Swiprosin-1)	EFHD2 SWS1
EFTU_HUMAN	P49411	EFTU_HUMAN	Elongation factor Tu, mitochondrial (EF-Tu) (P43)	TUFM
EHD1_HUMAN	Q9H4M9	EHD1_HUMAN	EH domain-containing protein 1 (PAST homolog 1) (hPAST1) (Testilin)	EHD1 PAST PAST1 CDABP0131
EI2BB_HUMAN	P49770	EI2BB_HUMAN	Translation initiation factor eIF-2B subunit beta (S20I15) (S20III15) (eIF-2B GDP-GTP exchange factor subunit beta)	EIF2B2 EIF2BB
EIF3I_HUMAN	Q13347	EIF3I_HUMAN	Eukaryotic translation initiation factor 3 subunit I (eIF3i) (Eukaryotic translation initiation factor 3 subunit 2) (TGF-beta receptor-interacting protein 1) (TRIP-1) (eIF-3-beta) (eIF3 p36)	EIF3I EIF3S2 TRIP1
ELNE_HUMAN	P08246	ELNE_HUMAN	Neutrophil elastase (EC 3.4.21.37) (Bone marrow serine protease) (Elastase-2) (Human leukocyte elastase) (HLE) (Medullasin) (PMN elastase)	ELANE ELA2
EMIL2_HUMAN	Q9BXX0	EMIL2_HUMAN	EMILIN-2 (Elastin microfibril interface-located protein 2) (Elastin microfibril interfacer 2) (Protein FOAP-10)	EMILIN2
ENDD1_HUMAN	O94919	ENDD1_HUMAN	Endonuclease domain-containing 1 protein (EC 3.1.30.-)	ENDOD1 KIAA0830
ENPL_HUMAN	P14625	ENPL_HUMAN	Endoplasmin (94 kDa glucose-regulated protein) (GRP-94) (Heat shock protein 90 kDa beta member 1) (Tumor rejection antigen 1) (gp96 homolog)	HSP90B1 GRP94 TRA1
EPIPL_HUMAN	P58107	EPIPL_HUMAN	Epiplakin (450 kDa epidermal antigen)	EPPK1 EPIPL
ERC2_HUMAN	O15083	ERC2_HUMAN	ERC protein 2	ERC2 KIAA0378
ERO1A_HUMAN	Q96HE7	ERO1A_HUMAN	ERO1-like protein alpha (ERO1-L) (ERO1-L-alpha) (EC 1.8.4.-) (Endoplasmic oxidoreductin-1-like protein) (Endoplasmic reticulum oxidoreductase alpha) (Oxidoreductin-1-L-alpha)	ERO1A ERO1L UNQ434/PRO865
ERP44_HUMAN	Q9BS26	ERP44_HUMAN	Endoplasmic reticulum resident protein 44 (ER protein 44) (ERp44) (Thioredoxin domain-containing protein 4)	ERP44 KIAA0573 TXNDC4 UNQ532/PRO1075
ESTD_HUMAN	P10768	ESTD_HUMAN	S-formylglutathione hydrolase (FGH) (EC 3.1.2.12) (Esterase D) (Methylumbelliferyl-acetate deacetylase) (EC 3.1.1.56)	ESD
ETHE1_HUMAN	O95571	ETHE1_HUMAN	Persulfide dioxygenase ETHE1, mitochondrial (EC 1.13.11.18) (Ethylmalonic encephalopathy protein 1) (Hepatoma subtracted clone one protein) (Sulfur dioxygenase ETHE1)	ETHE1 HSCO
ETV6_HUMAN	P41212	ETV6_HUMAN	Transcription factor ETV6 (ETS translocation variant 6) (ETS-related protein Tel1) (Tel)	ETV6 TEL TEL1
EVPL_HUMAN	Q92817	EVPL_HUMAN	Envoplakin (210 kDa cornified envelope precursor protein) (210 kDa paraneoplastic pemphigus antigen) (p210)	EVPL
F10A1_HUMAN	P50502	F10A1_HUMAN	Hsc70-interacting protein (Hip) (Aging-associated protein 2) (Progesterone receptor-associated p48 protein) (Protein FAM10A1) (Putative tumor suppressor ST13) (Renal carcinoma antigen NY-REN-33) (Suppression of tumorigenicity 13 protein)	ST13 AAG2 FAM10A1 HIP SNC6
F16B2_HUMAN	Q86V87	F16B2_HUMAN	Protein FAM160B2 (Retinoic acid-induced protein 16)	FAM160B2 RAI16 FP13191
F16P1_HUMAN	P09467	F16P1_HUMAN	Fructose-1,6-bisphosphatase 1 (FBPase 1) (EC 3.1.3.11) (D-fructose-1,6-bisphosphate 1-phosphohydrolase 1) (Liver FBPase)	FBP1 FBP
F16P2_HUMAN	O00757	F16P2_HUMAN	Fructose-1,6-bisphosphatase isozyme 2 (FBPase 2) (EC 3.1.3.11) (D-fructose-1,6-bisphosphate 1-phosphohydrolase 2) (Muscle FBPase)	FBP2
F1T0I1_HUMAN	F1T0I1	F1T0I1_HUMAN	Protein transport protein sec16	SEC16A
F2Z393_HUMAN	F2Z393	F2Z393_HUMAN	Transaldolase (EC 2.2.1.2)	TALDO1
F5GX80_HUMAN	F5GX80	F5GX80_HUMAN	Zinc finger CCHC domain-containing protein 8 (Fragment)	ZCCHC8
F5GX99_HUMAN	F5GX99	F5GX99_HUMAN	Caseinolytic peptidase B protein homolog	CLPB
F5GXA0_HUMAN	F5GXA0	F5GXA0_HUMAN	Formylglycine-generating enzyme	SUMF1
F5GYG5_HUMAN	F5GYG5	F5GYG5_HUMAN	Oligoribonuclease, mitochondrial	REXO2
F5GYS8_HUMAN	F5GYS8	F5GYS8_HUMAN	Homeobox protein Meis1	MEIS1
F5GZZ9_HUMAN	F5GZZ9	F5GZZ9_HUMAN	Scavenger receptor cysteine-rich type 1 protein M130	CD163
F5H018_HUMAN	F5H018	F5H018_HUMAN	GTP-binding nuclear protein Ran (Fragment)	RAN
F5H077_HUMAN	F5H077	F5H077_HUMAN	Ras-related protein Rap-1b (Fragment)	RAP1B
F5H0N7_HUMAN	F5H0N7	F5H0N7_HUMAN	CAP-Gly domain-containing linker protein 1 (Fragment)	CLIP1
F5H365_HUMAN	F5H365	F5H365_HUMAN	Protein transport protein SEC23	SEC23A
F5H388_HUMAN	F5H388	F5H388_HUMAN	Polyubiquitin-C (Fragment)	UBC
F5H3E1_HUMAN	F5H3E1	F5H3E1_HUMAN	Cell division cycle and apoptosis regulator protein 1	CCAR1
F5H6E2_HUMAN	F5H6E2	F5H6E2_HUMAN	Unconventional myosin-Ic	MYO1C
F5H7V9_HUMAN	F5H7V9	F5H7V9_HUMAN	Tenascin	TNC
F6QMI7_HUMAN	F6QMI7	F6QMI7_HUMAN	Dystonin	DST
F6S8M0_HUMAN	F6S8M0	F6S8M0_HUMAN	N-acetylglucosamine-6-sulfatase	GNS
F6THM6_HUMAN	F6THM6	F6THM6_HUMAN	Alpha-actinin-2	ACTN2
F6TLX2_HUMAN	F6TLX2	F6TLX2_HUMAN	Glyoxalase domain-containing protein 4	GLOD4
F8VPD4_HUMAN	F8VPD4	F8VPD4_HUMAN	CAD protein	CAD
F8VS81_HUMAN	F8VS81	F8VS81_HUMAN	Twinfilin-1 (Fragment)	TWF1
F8VUA7_HUMAN	F8VUA7	F8VUA7_HUMAN	Oxysterol-binding protein (Fragment)	OSBPL8
F8VXU5_HUMAN	F8VXU5	F8VXU5_HUMAN	Vacuolar protein sorting-associated protein 29 (Vesicle protein sorting 29)	VPS29
F8VYN9_HUMAN	F8VYN9	F8VYN9_HUMAN	ADP-ribosylation factor-like protein 1	ARL1
F8VZX2_HUMAN	F8VZX2	F8VZX2_HUMAN	Poly(rC)-binding protein 2	PCBP2
F8VZY9_HUMAN	F8VZY9	F8VZY9_HUMAN	Keratin, type I cytoskeletal 18	KRT18
F8W031_HUMAN	F8W031	F8W031_HUMAN	DUF3456 domain-containing protein (Fragment)
F8W079_HUMAN	F8W079	F8W079_HUMAN	ATP synthase subunit beta, mitochondrial (Fragment)	ATP5F1B
F8W1A4_HUMAN	F8W1A4	F8W1A4_HUMAN	Adenylate kinase 2, mitochondrial (AK 2) (EC 2.7.4.3) (ATP-AMP transphosphorylase 2) (ATP:AMP phosphotransferase) (Adenylate monophosphate kinase)	AK2
F8W1H0_HUMAN	F8W1H0	F8W1H0_HUMAN	Chromosome 17 open reading frame 49	C17orf49
F8W1U3_HUMAN	F8W1U3	F8W1U3_HUMAN	Keratin, type II cytoskeletal 8 (Fragment)	KRT8
F8W6I7_HUMAN	F8W6I7	F8W6I7_HUMAN	Heterogeneous nuclear ribonucleoprotein A1	HNRNPA1
F8W7C6_HUMAN	F8W7C6	F8W7C6_HUMAN	60S ribosomal protein L10	RPL10
F8W7U8_HUMAN	F8W7U8	F8W7U8_HUMAN	Double-strand break repair protein	MRE11
F8WCF6_HUMAN	F8WCF6	F8WCF6_HUMAN	Actin-related protein 2/3 complex subunit 4	ARPC4-TTLL3
F8WD26_HUMAN	F8WD26	F8WD26_HUMAN	LIM domain only protein 7	LMO7
F8WJN3_HUMAN	F8WJN3	F8WJN3_HUMAN	Cleavage and polyadenylation-specificity factor subunit 6	CPSF6
FA12_HUMAN	P00748	FA12_HUMAN	Coagulation factor XII (EC 3.4.21.38) (Hageman factor) (HAF) [Cleaved into: Coagulation factor XIIa heavy chain; Beta-factor XIIa part 1; Coagulation factor XIIa light chain (Beta-factor XIIa part 2)]	F12
FA83H_HUMAN	Q6ZRV2	FA83H_HUMAN	Protein FAM83H	FAM83H
FABP5_HUMAN	Q01469	FABP5_HUMAN	Fatty acid-binding protein 5 (Epidermal-type fatty acid-binding protein) (E-FABP) (Fatty acid-binding protein, epidermal) (Psoriasis-associated fatty acid-binding protein homolog) (PA-FABP)	FABP5
FAM3C_HUMAN	Q92520	FAM3C_HUMAN	Protein FAM3C (Interleukin-like EMT inducer)	FAM3C ILEI GS3786
FAS_HUMAN	P49327	FAS_HUMAN	Fatty acid synthase (EC 2.3.1.85) [Includes: [Acyl-carrier-protein] S-acetyltransferase (EC 2.3.1.38); [Acyl-carrier-protein] S-malonyltransferase (EC 2.3.1.39); 3-oxoacyl-[acyl-carrier-protein] synthase (EC 2.3.1.41); 3-oxoacyl-[acyl-carrier-protein] reductase (EC 1.1.1.100); 3-hydroxyacyl-[acyl-carrier-protein] dehydratase (EC 4.2.1.59); Enoyl-[acyl-carrier-protein] reductase (EC 1.3.1.39); Ole…	FASN FAS
FBLN5_HUMAN	Q9UBX5	FBLN5_HUMAN	Fibulin-5 (FIBL-5) (Developmental arteries and neural crest EGF-like protein) (Dance) (Urine p50 protein) (UP50)	FBLN5 DANCE UNQ184/PRO210
FBN1_HUMAN	P35555	FBN1_HUMAN	Fibrillin-1 [Cleaved into: Asprosin]	FBN1 FBN
FCG3B_HUMAN	O75015	FCG3B_HUMAN	Low affinity immunoglobulin gamma Fc region receptor III-B (Fc-gamma RIII-beta) (Fc-gamma RIII) (Fc-gamma RIIIb) (FcRIII) (FcRIIIb) (FcR-10) (IgG Fc receptor III-1) (CD antigen CD16b)	FCGR3B CD16B FCG3 FCGR3 IGFR3
FCGBP_HUMAN	Q9Y6R7	FCGBP_HUMAN	IgGFc-binding protein (Fcgamma-binding protein antigen) (FcgammaBP)	FCGBP
FCL_HUMAN	Q13630	FCL_HUMAN	GDP-L-fucose synthase (EC 1.1.1.271) (GDP-4-keto-6-deoxy-D-mannose-3,5-epimerase-4-reductase) (Protein FX) (Red cell NADP(H)-binding protein) (Short-chain dehydrogenase/reductase family 4E member 1)	TSTA3 SDR4E1
FIBB_HUMAN	P02675	FIBB_HUMAN	Fibrinogen beta chain [Cleaved into: Fibrinopeptide B; Fibrinogen beta chain]	FGB
FILA_HUMAN	P20930	FILA_HUMAN	Filaggrin	FLG
FKBP2_HUMAN	P26885	FKBP2_HUMAN	Peptidyl-prolyl cis-trans isomerase FKBP2 (PPIase FKBP2) (EC 5.2.1.8) (13 kDa FK506-binding protein) (13 kDa FKBP) (FKBP-13) (FK506-binding protein 2) (FKBP-2) (Immunophilin FKBP13) (Rotamase)	FKBP2 FKBP13
FKBP4_HUMAN	Q02790	FKBP4_HUMAN	Peptidyl-prolyl cis-trans isomerase FKBP4 (PPIase FKBP4) (EC 5.2.1.8) (51 kDa FK506-binding protein) (FKBP51) (52 kDa FK506-binding protein) (52 kDa FKBP) (FKBP-52) (59 kDa immunophilin) (p59) (FK506-binding protein 4) (FKBP-4) (FKBP59) (HSP-binding immunophilin) (HBI) (Immunophilin FKBP52) (Rotamase) [Cleaved into: Peptidyl-prolyl cis-trans isomerase FKBP4, N-terminally processed]	FKBP4 FKBP52
FOLR1_HUMAN	P15328	FOLR1_HUMAN	Folate receptor alpha (FR-alpha) (Adult folate-binding protein) (FBP) (Folate receptor 1) (Folate receptor, adult) (KB cells FBP) (Ovarian tumor-associated antigen MOv18)	FOLR1 FOLR
FPRP_HUMAN	Q9P2B2	FPRP_HUMAN	Prostaglandin F2 receptor negative regulator (CD9 partner 1) (CD9P-1) (Glu-Trp-Ile EWI motif-containing protein F) (EWI-F) (Prostaglandin F2-alpha receptor regulatory protein) (Prostaglandin F2-alpha receptor-associated protein) (CD antigen CD315)	PTGFRN CD9P1 EWIF FPRP KIAA1436
FRIH_HUMAN	P02794	FRIH_HUMAN	Ferritin heavy chain (Ferritin H subunit) (EC 1.16.3.1) (Cell proliferation-inducing gene 15 protein) [Cleaved into: Ferritin heavy chain, N-terminally processed]	FTH1 FTH FTHL6 OK/SW-cl.84 PIG15
FRIL_HUMAN	P02792	FRIL_HUMAN	Ferritin light chain (Ferritin L subunit)	FTL
FSCN1_HUMAN	Q16658	FSCN1_HUMAN	Fascin (55 kDa actin-bundling protein) (Singed-like protein) (p55)	FSCN1 FAN1 HSN SNL
FUBP2_HUMAN	Q92945	FUBP2_HUMAN	Far upstream element-binding protein 2 (FUSE-binding protein 2) (KH type-splicing regulatory protein) (KSRP) (p75)	KHSRP FUBP2
FUCO_HUMAN	P04066	FUCO_HUMAN	Tissue alpha-L-fucosidase (EC 3.2.1.51) (Alpha-L-fucosidase I) (Alpha-L-fucoside fucohydrolase 1) (Alpha-L-fucosidase 1)	FUCA1 Nbla10230
FXR2_HUMAN	P51116	FXR2_HUMAN	Fragile X mental retardation syndrome-related protein 2	FXR2 FMR1L2
G3V0I5_HUMAN	G3V0I5	G3V0I5_HUMAN	NADH dehydrogenase [ubiquinone] flavoprotein 1, mitochondrial (EC 1.6.99.3) (EC 7.1.1.2)	NDUFV1 hCG_21057
G3V162_HUMAN	G3V162	G3V162_HUMAN	TAR DNA binding protein, isoform CRA_d (TAR DNA-binding protein 43)	TARDBP hCG_2005583
G3V180_HUMAN	G3V180	G3V180_HUMAN	Dipeptidyl peptidase 3 (EC 3.4.14.4) (Dipeptidyl aminopeptidase III) (Dipeptidyl peptidase III)	DPP3 hCG_2016942
G3V198_HUMAN	G3V198	G3V198_HUMAN	Nuclear pore complex protein Nup160 (Fragment)	NUP160
G3V1L9_HUMAN	G3V1L9	G3V1L9_HUMAN	Tight junction protein 1 (Zona occludens 1), isoform CRA_a (Tight junction protein ZO-1)	TJP1 hCG_27621
G3V1Q4_HUMAN	G3V1Q4	G3V1Q4_HUMAN	Septin-7	SEPTIN7
G3V213_HUMAN	G3V213	G3V213_HUMAN	Adenylate kinase 2, isoform CRA_a (Adenylate kinase 2, mitochondrial)	AK2 hCG_2032090
G3V2X9_HUMAN	G3V2X9	G3V2X9_HUMAN	Alpha-actinin-1 (Fragment)	ACTN1
G3V325_HUMAN	G3V325	G3V325_HUMAN	ATP5MF-PTCD1 readthrough	ATP5MF-PTCD1
G3V4C1_HUMAN	G3V4C1	G3V4C1_HUMAN	Heterogeneous nuclear ribonucleoproteins C1/C2	HNRNPC
G3V4W5_HUMAN	G3V4W5	G3V4W5_HUMAN	Serine hydroxymethyltransferase, mitochondrial (Fragment)	SHMT2
G3V5Z7_HUMAN	G3V5Z7	G3V5Z7_HUMAN	Proteasome subunit alpha type (EC 3.4.25.1)	PSMA6
G3XAG1_HUMAN	G3XAG1	G3XAG1_HUMAN	Zinc finger protein 512 (Zinc finger protein 512, isoform CRA_b)	ZNF512 hCG_1784442
G3XAH0_HUMAN	G3XAH0	G3XAH0_HUMAN	HCG2002594, isoform CRA_c (Septin-5)	SEPTIN5 hCG_2002594
G3XAI2_HUMAN	G3XAI2	G3XAI2_HUMAN	Laminin subunit beta-1 (Laminin, beta 1, isoform CRA_a)	LAMB1 hCG_17112
G5E933_HUMAN	O95248	MTMR5_HUMAN	Myotubularin-related protein 5 (Inactive phosphatidylinositol 3-phosphatase 5) (SET-binding factor 1) (Sbf1)	SBF1 MTMR5
G5E975_HUMAN	G5E975	G5E975_HUMAN	SWI/SNF-related matrix-associated actin-dependent regulator of chromatin subfamily B member 1	SMARCB1 hCG_41099
G5E9E7_HUMAN	G5E9E7	G5E9E7_HUMAN	Tight junction protein 1 (Zona occludens 1), isoform CRA_e (Tight junction protein ZO-1)	TJP1 hCG_27621
G5E9S2_HUMAN	G5E9S2	G5E9S2_HUMAN	Hydroxysteroid (17-beta) dehydrogenase 4, isoform CRA_a (Peroxisomal multifunctional enzyme type 2)	HSD17B4 hCG_37330
G5EA06_HUMAN	G5EA06	G5EA06_HUMAN	28S ribosomal protein S27, mitochondrial (Mitochondrial ribosomal protein S27, isoform CRA_b)	MRPS27 hCG_37853
G8JLA2_HUMAN	G8JLA2	G8JLA2_HUMAN	Myosin light polypeptide 6	MYL6
G8JLB3_HUMAN	G8JLB3	G8JLB3_HUMAN	tRNA pseudouridine synthase A (Fragment)	PUS1
G8JLB6_HUMAN	G8JLB6	G8JLB6_HUMAN	Heterogeneous nuclear ribonucleoprotein H	HNRNPH1
G8JLD3_HUMAN	G8JLD3	G8JLD3_HUMAN	ELKS/Rab6-interacting/CAST family member 1	ERC1
GALM_HUMAN	Q96C23	GALM_HUMAN	Galactose mutarotase (EC 5.1.3.3) (Aldose 1-epimerase)	GALM BLOCK25
GBB4_HUMAN	Q9HAV0	GBB4_HUMAN	Guanine nucleotide-binding protein subunit beta-4 (Transducin beta chain 4)	GNB4
GBG12_HUMAN	Q9UBI6	GBG12_HUMAN	Guanine nucleotide-binding protein G(I)/G(S)/G(O) subunit gamma-12	GNG12
GBP1_HUMAN	P32455	GBP1_HUMAN	Guanylate-binding protein 1 (EC 3.6.5.-) (GTP-binding protein 1) (GBP-1) (HuGBP-1) (Guanine nucleotide-binding protein 1) (Interferon-induced guanylate-binding protein 1)	GBP1
GBP2_HUMAN	P32456	GBP2_HUMAN	Guanylate-binding protein 2 (EC 3.6.5.-) (GTP-binding protein 2) (GBP-2) (HuGBP-2) (Guanine nucleotide-binding protein 2) (Interferon-induced guanylate-binding protein 2)	GBP2
GCN1_HUMAN	Q92616	GCN1_HUMAN	eIF-2-alpha kinase activator GCN1 (GCN1 eIF-2-alpha kinase activator homolog) (GCN1-like protein 1) (General control of amino-acid synthesis 1-like protein 1) (Translational activator GCN1) (HsGCN1)	GCN1 GCN1L1 KIAA0219
GDIA_HUMAN	P31150	GDIA_HUMAN	Rab GDP dissociation inhibitor alpha (Rab GDI alpha) (Guanosine diphosphate dissociation inhibitor 1) (GDI-1) (Oligophrenin-2) (Protein XAP-4)	GDI1 GDIL OPHN2 RABGDIA XAP4
GDIR2_HUMAN	P52566	GDIR2_HUMAN	Rho GDP-dissociation inhibitor 2 (Rho GDI 2) (Ly-GDI) (Rho-GDI beta)	ARHGDIB GDIA2 GDID4 RAP1GN1
GFPT2_HUMAN	O94808	GFPT2_HUMAN	Glutamine--fructose-6-phosphate aminotransferase [isomerizing] 2 (EC 2.6.1.16) (D-fructose-6-phosphate amidotransferase 2) (Glutamine:fructose-6-phosphate amidotransferase 2) (GFAT 2) (GFAT2) (Hexosephosphate aminotransferase 2)	GFPT2
GLGB_HUMAN	Q04446	GLGB_HUMAN	1,4-alpha-glucan-branching enzyme (EC 2.4.1.18) (Brancher enzyme) (Glycogen-branching enzyme)	GBE1
GLNA_HUMAN	P15104	GLNA_HUMAN	Glutamine synthetase (GS) (EC 6.3.1.2) (Glutamate--ammonia ligase) (Palmitoyltransferase GLUL) (EC 2.3.1.225)	GLUL GLNS
GLRX1_HUMAN	P35754	GLRX1_HUMAN	Glutaredoxin-1 (Thioltransferase-1) (TTase-1)	GLRX GRX
GLRX3_HUMAN	O76003	GLRX3_HUMAN	Glutaredoxin-3 (PKC-interacting cousin of thioredoxin) (PICOT) (PKC-theta-interacting protein) (PKCq-interacting protein) (Thioredoxin-like protein 2)	GLRX3 PICOT TXNL2 HUSSY-22
GMFB_HUMAN	P60983	GMFB_HUMAN	Glia maturation factor beta (GMF-beta)	GMFB
GMFG_HUMAN	O60234	GMFG_HUMAN	Glia maturation factor gamma (GMF-gamma)	GMFG
GNAI3_HUMAN	P08754	GNAI3_HUMAN	Guanine nucleotide-binding protein G(i) subunit alpha (G(i) alpha-3)	GNAI3
GPD1L_HUMAN	Q8N335	GPD1L_HUMAN	Glycerol-3-phosphate dehydrogenase 1-like protein (GPD1-L) (EC 1.1.1.8)	GPD1L KIAA0089
GRAN_HUMAN	P28676	GRAN_HUMAN	Grancalcin	GCA GCL
GRP75_HUMAN	P38646	GRP75_HUMAN	Stress-70 protein, mitochondrial (75 kDa glucose-regulated protein) (GRP-75) (Heat shock 70 kDa protein 9) (Mortalin) (MOT) (Peptide-binding protein 74) (PBP74)	HSPA9 GRP75 HSPA9B mt-HSP70
GRP78_HUMAN	P11021	BIP_HUMAN	Endoplasmic reticulum chaperone BiP (EC 3.6.4.10) (78 kDa glucose-regulated protein) (GRP-78) (Binding-immunoglobulin protein) (BiP) (Heat shock protein 70 family protein 5) (HSP70 family protein 5) (Heat shock protein family A member 5) (Immunoglobulin heavy chain-binding protein)	HSPA5 GRP78
GSTP1_HUMAN	P09211	GSTP1_HUMAN	Glutathione S-transferase P (EC 2.5.1.18) (GST class-pi) (GSTP1-1)	GSTP1 FAEES3 GST3
H0Y2S9_HUMAN	H0Y2S9	H0Y2S9_HUMAN	Myosin phosphatase Rho-interacting protein (Fragment)	MPRIP
H0Y3Y3_HUMAN	H0Y3Y3	H0Y3Y3_HUMAN	ATP-dependent 6-phosphofructokinase, platelet type (Fragment)	PFKP
H0Y449_HUMAN	H0Y449	H0Y449_HUMAN	Y-box-binding protein 1 (Fragment)	YBX1
H0Y4R1_HUMAN	H0Y4R1	H0Y4R1_HUMAN	Inosine-5'-monophosphate dehydrogenase 2 (Fragment)	IMPDH2
H0Y512_HUMAN	H0Y512	H0Y512_HUMAN	Adipocyte plasma membrane-associated protein (Fragment)	APMAP
H0Y586_HUMAN	H0Y586	H0Y586_HUMAN	Proteasome endopeptidase complex (EC 3.4.25.1) (Fragment)	PSMA7
H0Y757_HUMAN	H0Y757	H0Y757_HUMAN	ATP-dependent 6-phosphofructokinase, platelet type (Fragment)	PFKP
H0Y8G5_HUMAN	H0Y8G5	H0Y8G5_HUMAN	Heterogeneous nuclear ribonucleoprotein D0 (Fragment)	HNRNPD
H0YAB0_HUMAN	H0YAB0	H0YAB0_HUMAN	Prelamin-A/C (Fragment)	LMNA
H0YAC1_HUMAN	H0YAC1	H0YAC1_HUMAN	Plasma kallikrein (Fragment)	KLKB1
H0YAR2_HUMAN	H0YAR2	H0YAR2_HUMAN	Polyadenylate-binding protein 1 (Fragment)	PABPC1
H0YBX6_HUMAN	H0YBX6	H0YBX6_HUMAN	Ubiquitin-conjugating enzyme E2 variant 2 (Fragment)	UBE2V2
H0YD73_HUMAN	H0YD73	H0YD73_HUMAN	26S proteasome non-ATPase regulatory subunit 13 (Fragment)	PSMD13
H0YDT4_HUMAN	H0YDT4	H0YDT4_HUMAN	NADH dehydrogenase [ubiquinone] iron-sulfur protein 8, mitochondrial (Fragment)	NDUFS8
H0YFA9_HUMAN	H0YFA9	H0YFA9_HUMAN	N-acetylglucosamine-6-sulfatase (Fragment)	GNS
H0YG71_HUMAN	H0YG71	H0YG71_HUMAN	Heme-binding protein 1 (Fragment)	HEBP1
H0YGG7_HUMAN	H0YGG7	H0YGG7_HUMAN	Uncharacterized protein (Fragment)
H0YHG0_HUMAN	H0YHG0	H0YHG0_HUMAN	Uncharacterized protein (Fragment)
H0YI08_HUMAN	H0YI08	H0YI08_HUMAN	Inositol 1,4,5-triphosphate receptor-associated 1	IRAG1
H0YI98_HUMAN	H0YI98	H0YI98_HUMAN	Dynactin subunit 2 (Fragment)	DCTN2
H0YIS4_HUMAN	H0YIS4	H0YIS4_HUMAN	Protein phosphatase 1 regulatory subunit 12A (Fragment)	PPP1R12A
H0YKC5_HUMAN	H0YKC5	H0YKC5_HUMAN	Deoxyuridine 5'-triphosphate nucleotidohydrolase (dUTPase) (EC 3.6.1.23) (dUTP pyrophosphatase) (Fragment)	DUT
H0YKK6_HUMAN	H0YKK6	H0YKK6_HUMAN	Proteasome activator complex subunit 1	PSME1
H0YKW5_HUMAN	H0YKW5	H0YKW5_HUMAN	Chromosome 15 open reading frame 48 (Fragment)	C15orf48
H0YM23_HUMAN	H0YM23	H0YM23_HUMAN	Ankyrin repeat domain-containing protein 17 (Fragment)	ANKRD17
H0YM70_HUMAN	H0YM70	H0YM70_HUMAN	Proteasome activator complex subunit 2	PSME2
H0YMU9_HUMAN	H0YMU9	H0YMU9_HUMAN	Annexin	ANXA2
H0YNH8_HUMAN	H0YNH8	H0YNH8_HUMAN	Uveal autoantigen with coiled-coil domains and ankyrin repeats	UACA
H11_HUMAN	Q02539	H11_HUMAN	Histone H1.1 (Histone H1a)	H1-1 H1F1 HIST1H1A
H12_HUMAN	P16403	H12_HUMAN	Histone H1.2 (Histone H1c) (Histone H1d) (Histone H1s-1)	H1-2 H1F2 HIST1H1C
H13_HUMAN	P16402	H13_HUMAN	Histone H1.3 (Histone H1c) (Histone H1s-2)	H1-3 H1F3 HIST1H1D
H1T_HUMAN	P22492	H1T_HUMAN	Histone H1t (Testicular H1 histone)	H1-6 H1FT H1T HIST1H1T
H2A1B_HUMAN	P04908	H2A1B_HUMAN	Histone H2A type 1-B/E (Histone H2A.2) (Histone H2A/a) (Histone H2A/m)	H2AC4 H2AFM HIST1H2AB; H2AC8 H2AFA HIST1H2AE
H2A2A_HUMAN	Q6FI13	H2A2A_HUMAN	Histone H2A type 2-A (H2A-clustered histone 18) (H2A-clustered histone 19) (Histone H2A.2) (Histone H2A/o)	H2AC18 H2AFO HIST2H2AA HIST2H2AA3; H2AC19 HIST2H2AA4
H2A2B_HUMAN	Q8IUE6	H2A2B_HUMAN	Histone H2A type 2-B (H2A-clustered histone 21)	H2AC21 HIST2H2AB
H2AW_HUMAN	Q9P0M6	H2AW_HUMAN	Core histone macro-H2A.2 (Histone macroH2A2) (mH2A2)	MACROH2A2 H2AFY2
H2AX_HUMAN	P16104	H2AX_HUMAN	Histone H2AX (H2a/x) (Histone H2A.X)	H2AX H2AFX
H2B1B_HUMAN	P33778	H2B1B_HUMAN	Histone H2B type 1-B (H2B-clustered histone 3) (Histone H2B.1) (Histone H2B.f) (H2B/f)	H2BC3 H2BFF HIST1H2BB
H2B2C_HUMAN	Q6DN03	H2B2C_HUMAN	Putative histone H2B type 2-C (H2B-clustered histone 20 pseudogene) (Histone H2B.t) (H2B/t)	H2BC20P HIST2H2BC
H2B3B_HUMAN	Q8N257	H2B3B_HUMAN	Histone H2B type 3-B (H2B type 12) (H2B.U histone 1)	H2BU1 HIST3H2BB
H2BFS_HUMAN	P57053	H2BFS_HUMAN	Histone H2B type F-S (H2B.S histone 1) (Histone H2B.s) (H2B/s)	H2BS1 H2BFS
H32_HUMAN	Q71DI3	H32_HUMAN	Histone H3.2 (H3-clustered histone 13) (H3-clustered histone 14) (H3-clustered histone 15) (Histone H3/m) (Histone H3/o)	H3C15 HIST2H3A; H3C14 H3F2 H3FM HIST2H3C; H3C13 HIST2H3D
H3BLV9_HUMAN	H3BLV9	H3BLV9_HUMAN	SRSF protein kinase 1 (Fragment)	SRPK1
H3BLZ8_HUMAN	Q92841	DDX17_HUMAN	Probable ATP-dependent RNA helicase DDX17 (EC 3.6.4.13) (DEAD box protein 17) (DEAD box protein p72) (DEAD box protein p82) (RNA-dependent helicase p72)	DDX17
H3BMM9_HUMAN	H3BMM9	H3BMM9_HUMAN	RNA-binding protein with serine-rich domain 1 (Fragment)	RNPS1
H3BMS0_HUMAN	H3BMS0	H3BMS0_HUMAN	RNA-binding protein with serine-rich domain 1	RNPS1
H3BN55_HUMAN	H3BN55	H3BN55_HUMAN	Ras-related protein Rab-27A (Fragment)	RAB27A
H3BP20_HUMAN	H3BP20	H3BP20_HUMAN	Beta-hexosaminidase (EC 3.2.1.52)	HEXA
H3BP42_HUMAN	H3BP42	H3BP42_HUMAN	Apoptosis-associated speck-like protein-containing a CARD (Fragment)	PYCARD
H3BPE7_HUMAN	H3BPE7	H3BPE7_HUMAN	RNA-binding protein FUS	FUS
H3BPK3_HUMAN	H3BPK3	H3BPK3_HUMAN	Hydroxyacylglutathione hydrolase, mitochondrial (Fragment)	HAGH
H3BQF1_HUMAN	H3BQF1	H3BQF1_HUMAN	Adenine phosphoribosyltransferase (Fragment)	APRT
H3BQK9_HUMAN	H3BQK9	H3BQK9_HUMAN	Microtubule-actin cross-linking factor 1, isoforms 1/2/3/5	MACF1
H3BR04_HUMAN	H3BR04	H3BR04_HUMAN	Fructose-bisphosphate aldolase A (Fragment)	ALDOA
H3BSH7_HUMAN	H3BSH7	H3BSH7_HUMAN	U3 small nucleolar RNA-associated protein 4 homolog (Fragment)	UTP4
H3BSJ9_HUMAN	H3BSJ9	H3BSJ9_HUMAN	Cytochrome b-c1 complex subunit 2, mitochondrial	UQCRC2
H3BSM2_HUMAN	H3BSM2	H3BSM2_HUMAN	Kunitz-type protease inhibitor 1 (Fragment)	SPINT1
H3BTI0_HUMAN	H3BTI0	H3BTI0_HUMAN	Cysteine-rich secretory protein LCCL domain-containing 2	CRISPLD2
H3BUX1_HUMAN	H3BUX1	H3BUX1_HUMAN	Mesothelin (Fragment)	MSLN
H3BVD9_HUMAN	H3BVD9	H3BVD9_HUMAN	Kunitz-type protease inhibitor 1 (Fragment)	SPINT1
H3BVI6_HUMAN	H3BVI6	H3BVI6_HUMAN	Calponin	CNN2
H4_HUMAN	P62805	H4_HUMAN	Histone H4	H4C1 H4/A H4FA HIST1H4A; H4C2 H4/I H4FI HIST1H4B; H4C3 H4/G H4FG HIST1H4C; H4C4 H4/B H4FB HIST1H4D; H4C5 H4/J H4FJ HIST1H4E; H4C6 H4/C H4FC HIST1H4F; H4C8 H4/H H4FH HIST1H4H; H4C9 H4/M H4FM HIST1H4I; H4C11 H4/E H4FE HIST1H4J; H4C12 H4/D H4FD HIST1H4K; H4C13 H4/K H4FK HIST1H4L; H4C14 H4/N H4F2 H4FN HIST2H4 HIST2H4A; H4C15 H4/O H4FO HIST2H4B; H4-16 HIST4H4
H7BXY3_HUMAN	H7BXY3	H7BXY3_HUMAN	ATP-dependent RNA helicase DHX30	DHX30
H7BYF2_HUMAN	H7BYF2	H7BYF2_HUMAN	Nucleoporin p58/p45 (Fragment)	NUP58
H7BYX6_HUMAN	H7BYX6	H7BYX6_HUMAN	Neural cell adhesion molecule 1	NCAM1
H7BZH6_HUMAN	H7BZH6	H7BZH6_HUMAN	Quinone oxidoreductase PIG3 (Fragment)	TP53I3
H7BZJ3_HUMAN	H7BZJ3	H7BZJ3_HUMAN	Protein disulfide-isomerase A3 (Fragment)	PDIA3
H7BZS9_HUMAN	H7BZS9	H7BZS9_HUMAN	Serpin B13 (Fragment)	SERPINB13
H7C131_HUMAN	H7C131	H7C131_HUMAN	3-ketoacyl-CoA thiolase, peroxisomal (Fragment)	ACAA1
H7C278_HUMAN	H7C278	H7C278_HUMAN	Aspartate--tRNA ligase, cytoplasmic (Fragment)	DARS1
H7C393_HUMAN	H7C393	H7C393_HUMAN	Acylamino-acid-releasing enzyme (Fragment)	APEH
H7C487_HUMAN	H7C487	H7C487_HUMAN	Oxysterol-binding protein (Fragment)	OSBPL10
H7C5R1_HUMAN	H7C5R1	H7C5R1_HUMAN	Ceruloplasmin (Fragment)	CP
H90B2_HUMAN	Q58FF8	H90B2_HUMAN	Putative heat shock protein HSP 90-beta 2 (Heat shock protein 90-beta b) (Heat shock protein 90Bb)	HSP90AB2P HSP90BB
H90B3_HUMAN	Q58FF7	H90B3_HUMAN	Putative heat shock protein HSP 90-beta-3 (Heat shock protein 90-beta c) (Heat shock protein 90Bc)	HSP90AB3P HSP90BC
HBA_HUMAN	P69905	HBA_HUMAN	Hemoglobin subunit alpha (Alpha-globin) (Hemoglobin alpha chain)	HBA1; HBA2
HBB_HUMAN	P68871	HBB_HUMAN	Hemoglobin subunit beta (Beta-globin) (Hemoglobin beta chain) [Cleaved into: LVV-hemorphin-7; Spinorphin]	HBB
HBD_HUMAN	P02042	HBD_HUMAN	Hemoglobin subunit delta (Delta-globin) (Hemoglobin delta chain)	HBD
HBE_HUMAN	P02100	HBE_HUMAN	Hemoglobin subunit epsilon (Epsilon-globin) (Hemoglobin epsilon chain)	HBE1 HBE
HD_HUMAN	P42858	HD_HUMAN	Huntingtin (Huntington disease protein) (HD protein) [Cleaved into: Huntingtin, myristoylated N-terminal fragment]	HTT HD IT15
HDHD3_HUMAN	Q9BSH5	HDHD3_HUMAN	Haloacid dehalogenase-like hydrolase domain-containing protein 3	HDHD3 C9orf158
HEAT1_HUMAN	Q9H583	HEAT1_HUMAN	HEAT repeat-containing protein 1 (Protein BAP28) (U3 small nucleolar RNA-associated protein 10 homolog) [Cleaved into: HEAT repeat-containing protein 1, N-terminally processed]	HEATR1 BAP28 UTP10
HEMO_HUMAN	P02790	HEMO_HUMAN	Hemopexin (Beta-1B-glycoprotein)	HPX
HEP2_HUMAN	P05546	HEP2_HUMAN	Heparin cofactor 2 (Heparin cofactor II) (HC-II) (Protease inhibitor leuserpin-2) (HLS2) (Serpin D1)	SERPIND1 HCF2
HEXB_HUMAN	P07686	HEXB_HUMAN	Beta-hexosaminidase subunit beta (EC 3.2.1.52) (Beta-N-acetylhexosaminidase subunit beta) (Hexosaminidase subunit B) (Cervical cancer proto-oncogene 7 protein) (HCC-7) (N-acetyl-beta-glucosaminidase subunit beta) [Cleaved into: Beta-hexosaminidase subunit beta chain B; Beta-hexosaminidase subunit beta chain A]	HEXB HCC7
HGB1A_HUMAN	B2RPK0	HGB1A_HUMAN	Putative high mobility group protein B1-like 1 (High mobility group protein B1 pseudogene 1) (Putative high mobility group protein 1-like 1) (HMG-1L1)	HMGB1P1 HMG1L1 HMGB1L1
HINT1_HUMAN	P49773	HINT1_HUMAN	Histidine triad nucleotide-binding protein 1 (EC 3.-.-.-) (Adenosine 5'-monophosphoramidase) (Protein kinase C inhibitor 1) (Protein kinase C-interacting protein 1) (PKCI-1)	HINT1 HINT PKCI1 PRKCNH1
HMGB1_HUMAN	P09429	HMGB1_HUMAN	High mobility group protein B1 (High mobility group protein 1) (HMG-1)	HMGB1 HMG1
HMGB2_HUMAN	P26583	HMGB2_HUMAN	High mobility group protein B2 (High mobility group protein 2) (HMG-2)	HMGB2 HMG2
HNRH2_HUMAN	P55795	HNRH2_HUMAN	Heterogeneous nuclear ribonucleoprotein H2 (hnRNP H2) (FTP-3) (Heterogeneous nuclear ribonucleoprotein H') (hnRNP H') [Cleaved into: Heterogeneous nuclear ribonucleoprotein H2, N-terminally processed]	HNRNPH2 FTP3 HNRPH2
HNRPF_HUMAN	P52597	HNRPF_HUMAN	Heterogeneous nuclear ribonucleoprotein F (hnRNP F) (Nucleolin-like protein mcs94-1) [Cleaved into: Heterogeneous nuclear ribonucleoprotein F, N-terminally processed]	HNRNPF HNRPF
HOOK3_HUMAN	Q86VS8	HOOK3_HUMAN	Protein Hook homolog 3 (h-hook3) (hHK3)	HOOK3
HORN_HUMAN	Q86YZ3	HORN_HUMAN	Hornerin	HRNR S100A18
HPRT_HUMAN	P00492	HPRT_HUMAN	Hypoxanthine-guanine phosphoribosyltransferase (HGPRT) (HGPRTase) (EC 2.4.2.8)	HPRT1 HPRT
HRG_HUMAN	P04196	HRG_HUMAN	Histidine-rich glycoprotein (Histidine-proline-rich glycoprotein) (HPRG)	HRG
HS71L_HUMAN	P34931	HS71L_HUMAN	Heat shock 70 kDa protein 1-like (Heat shock 70 kDa protein 1L) (Heat shock 70 kDa protein 1-Hom) (HSP70-Hom)	HSPA1L
HS90B_HUMAN	P08238	HS90B_HUMAN	Heat shock protein HSP 90-beta (HSP 90) (Heat shock 84 kDa) (HSP 84) (HSP84)	HSP90AB1 HSP90B HSPC2 HSPCB
HSP13_HUMAN	P48723	HSP13_HUMAN	Heat shock 70 kDa protein 13 (Microsomal stress-70 protein ATPase core) (Stress-70 protein chaperone microsome-associated 60 kDa protein)	HSPA13 STCH
HSP72_HUMAN	P54652	HSP72_HUMAN	Heat shock-related 70 kDa protein 2 (Heat shock 70 kDa protein 2)	HSPA2
HSP76_HUMAN	P17066	HSP76_HUMAN	Heat shock 70 kDa protein 6 (Heat shock 70 kDa protein B')	HSPA6 HSP70B'
HSPB1_HUMAN	P04792	HSPB1_HUMAN	Heat shock protein beta-1 (HspB1) (28 kDa heat shock protein) (Estrogen-regulated 24 kDa protein) (Heat shock 27 kDa protein) (HSP 27) (Stress-responsive protein 27) (SRP27)	HSPB1 HSP27 HSP28
HSPB6_HUMAN	O14558	HSPB6_HUMAN	Heat shock protein beta-6 (HspB6) (Heat shock 20 kDa-like protein p20)	HSPB6
HTSF1_HUMAN	O43719	HTSF1_HUMAN	HIV Tat-specific factor 1 (Tat-SF1)	HTATSF1
HV103_HUMAN	A0A0C4DH29	HV103_HUMAN	Immunoglobulin heavy variable 1-3	IGHV1-3
HV118_HUMAN	A0A0C4DH31	HV118_HUMAN	Immunoglobulin heavy variable 1-18	IGHV1-18
HV124_HUMAN	A0A0C4DH33	HV124_HUMAN	Immunoglobulin heavy variable 1-24	IGHV1-24
HV146_HUMAN	P01743	HV146_HUMAN	Immunoglobulin heavy variable 1-46 (Ig heavy chain V-I region DOT) (Ig heavy chain V-I region HG3) (Ig heavy chain V-I region Mot)	IGHV1-46
HV169_HUMAN	P01742	HV169_HUMAN	Immunoglobulin heavy variable 1-69 (Ig heavy chain V-I region EU) (Ig heavy chain V-I region SIE) (Ig heavy chain V-I region WOL)	IGHV1-69
HV226_HUMAN	A0A0B4J1V2	HV226_HUMAN	Immunoglobulin heavy variable 2-26	IGHV2-26
HV307_HUMAN	P01780	HV307_HUMAN	Immunoglobulin heavy variable 3-7 (Ig heavy chain V-III region GAL) (Ig heavy chain V-III region GAR) (Ig heavy chain V-III region JON)	IGHV3-7
HV315_HUMAN	A0A0B4J1V0	HV315_HUMAN	Immunoglobulin heavy variable 3-15	IGHV3-15
HV349_HUMAN	A0A0A0MS15	HV349_HUMAN	Immunoglobulin heavy variable 3-49	IGHV3-49
HV434_HUMAN	P06331	HV434_HUMAN	Immunoglobulin heavy variable 4-34 (Ig heavy chain V-II region ARH-77)	IGHV4-34
HXK2_HUMAN	P52789	HXK2_HUMAN	Hexokinase-2 (EC 2.7.1.1) (Hexokinase type II) (HK II) (Hexokinase-B) (Muscle form hexokinase)	HK2
HXK3_HUMAN	P52790	HXK3_HUMAN	Hexokinase-3 (EC 2.7.1.1) (Hexokinase type III) (HK III) (Hexokinase-C)	HK3
HYEP_HUMAN	P07099	HYEP_HUMAN	Epoxide hydrolase 1 (EC 3.3.2.9) (Epoxide hydratase) (Microsomal epoxide hydrolase) (mEH)	EPHX1 EPHX EPOX
I2BPL_HUMAN	Q9H1B7	I2BPL_HUMAN	Probable E3 ubiquitin-protein ligase IRF2BPL (EC 2.3.2.27) (Enhanced at puberty protein 1) (Interferon regulatory factor 2-binding protein-like)	IRF2BPL C14orf4 EAP1 KIAA1865 My039
I3L0A0_HUMAN	I3L0A0	I3L0A0_HUMAN	HCG2044781 (TMEM189-UBE2V1 readthrough)	TMEM189-UBE2V1 hCG_2044781
I3L312_HUMAN	I3L312	I3L312_HUMAN	Protein disulfide-isomerase (Fragment)	P4HB
I3L397_HUMAN	I3L397	I3L397_HUMAN	Eukaryotic translation initiation factor 5A (eIF-5A) (Fragment)	EIF5A
I3L3Q4_HUMAN	I3L3Q4	I3L3Q4_HUMAN	Glyoxalase domain-containing protein 4 (Fragment)	GLOD4
I3L4N8_HUMAN	I3L4N8	I3L4N8_HUMAN	Actin, cytoplasmic 2 (Fragment)	ACTG1
I3NI03_HUMAN	I3NI03	I3NI03_HUMAN	Protein disulfide-isomerase (Fragment)	P4HB
ICAM1_HUMAN	P05362	ICAM1_HUMAN	Intercellular adhesion molecule 1 (ICAM-1) (Major group rhinovirus receptor) (CD antigen CD54)	ICAM1
IDHC_HUMAN	O75874	IDHC_HUMAN	Isocitrate dehydrogenase [NADP] cytoplasmic (IDH) (EC 1.1.1.42) (Cytosolic NADP-isocitrate dehydrogenase) (IDP) (NADP(+)-specific ICDH) (Oxalosuccinate decarboxylase)	IDH1 PICD
IF2B_HUMAN	P20042	IF2B_HUMAN	Eukaryotic translation initiation factor 2 subunit 2 (Eukaryotic translation initiation factor 2 subunit beta) (eIF-2-beta)	EIF2S2 EIF2B
IGHA1_HUMAN	P01876	IGHA1_HUMAN	Immunoglobulin heavy constant alpha 1 (Ig alpha-1 chain C region) (Ig alpha-1 chain C region BUR) (Ig alpha-1 chain C region TRO)	IGHA1
IGHG1_HUMAN	P01857	IGHG1_HUMAN	Immunoglobulin heavy constant gamma 1 (Ig gamma-1 chain C region) (Ig gamma-1 chain C region EU) (Ig gamma-1 chain C region KOL) (Ig gamma-1 chain C region NIE)	IGHG1
IGHG2_HUMAN	P01859	IGHG2_HUMAN	Immunoglobulin heavy constant gamma 2 (Ig gamma-2 chain C region) (Ig gamma-2 chain C region DOT) (Ig gamma-2 chain C region TIL) (Ig gamma-2 chain C region ZIE)	IGHG2
IGHG4_HUMAN	P01861	IGHG4_HUMAN	Immunoglobulin heavy constant gamma 4 (Ig gamma-4 chain C region)	IGHG4
IGJ_HUMAN	P01591	IGJ_HUMAN	Immunoglobulin J chain (Joining chain of multimeric IgA and IgM)	JCHAIN IGCJ IGJ
IGKC_HUMAN	P01834	IGKC_HUMAN	Immunoglobulin kappa constant (Ig kappa chain C region) (Ig kappa chain C region AG) (Ig kappa chain C region CUM) (Ig kappa chain C region EU) (Ig kappa chain C region OU) (Ig kappa chain C region ROY) (Ig kappa chain C region TI)	IGKC
INPP_HUMAN	P49441	INPP_HUMAN	Inositol polyphosphate 1-phosphatase (IPP) (IPPase) (EC 3.1.3.57)	INPP1
INVO_HUMAN	P07476	INVO_HUMAN	Involucrin	IVL
IPSP_HUMAN	P05154	IPSP_HUMAN	Plasma serine protease inhibitor (Acrosomal serine protease inhibitor) (Plasminogen activator inhibitor 3) (PAI-3) (PAI3) (Protein C inhibitor) (PCI) (Serpin A5)	SERPINA5 PCI PLANH3 PROCI
IPYR_HUMAN	Q15181	IPYR_HUMAN	Inorganic pyrophosphatase (EC 3.6.1.1) (Pyrophosphate phospho-hydrolase) (PPase)	PPA1 IOPPP PP
IQGA1_HUMAN	P46940	IQGA1_HUMAN	Ras GTPase-activating-like protein IQGAP1 (p195)	IQGAP1 KIAA0051
ISLR_HUMAN	O14498	ISLR_HUMAN	Immunoglobulin superfamily containing leucine-rich repeat protein	ISLR UNQ189/PRO215
ISOC1_HUMAN	Q96CN7	ISOC1_HUMAN	Isochorismatase domain-containing protein 1	ISOC1 CGI-111
ITA1_HUMAN	P56199	ITA1_HUMAN	Integrin alpha-1 (CD49 antigen-like family member A) (Laminin and collagen receptor) (VLA-1) (CD antigen CD49a)	ITGA1
ITB2_HUMAN	P05107	ITB2_HUMAN	Integrin beta-2 (Cell surface adhesion glycoproteins LFA-1/CR3/p150,95 subunit beta) (Complement receptor C3 subunit beta) (CD antigen CD18)	ITGB2 CD18 MFI7
ITIH2_HUMAN	P19823	ITIH2_HUMAN	Inter-alpha-trypsin inhibitor heavy chain H2 (ITI heavy chain H2) (ITI-HC2) (Inter-alpha-inhibitor heavy chain 2) (Inter-alpha-trypsin inhibitor complex component II) (Serum-derived hyaluronan-associated protein) (SHAP)	ITIH2 IGHEP2
J3KMZ8_HUMAN	J3KMZ8	J3KMZ8_HUMAN	Zinc finger protein ubi-d4	DPF2
J3KN01_HUMAN	J3KN01	J3KN01_HUMAN	Afadin	AFDN
J3KN16_HUMAN	J3KN16	J3KN16_HUMAN	Proteasome adapter and scaffold protein ECM29	ECPAS
J3KN36_HUMAN	J3KN36	J3KN36_HUMAN	Nodal modulator 3	NOMO3
J3KN67_HUMAN	J3KN67	J3KN67_HUMAN	Tropomyosin alpha-3 chain	TPM3
J3KNV4_HUMAN	J3KNV4	J3KNV4_HUMAN	Integrin alpha-7	ITGA7
J3KPX7_HUMAN	J3KPX7	J3KPX7_HUMAN	Prohibitin	PHB2
J3KQ18_HUMAN	J3KQ18	J3KQ18_HUMAN	D-dopachrome decarboxylase	DDT
J3KQ32_HUMAN	J3KQ32	J3KQ32_HUMAN	Obg-like ATPase 1	OLA1
J3KQ48_HUMAN	J3KQ48	J3KQ48_HUMAN	Peptidyl-tRNA hydrolase 2, mitochondrial	PTRH2
J3KQE5_HUMAN	J3KQE5	J3KQE5_HUMAN	GTP-binding nuclear protein Ran (Fragment)	RAN
J3KQL8_HUMAN	J3KQL8	J3KQL8_HUMAN	Apolipoprotein L2	APOL2
J3KR44_HUMAN	J3KR44	J3KR44_HUMAN	Ubiquitin thioesterase (EC 3.4.19.12)	OTUB1
J3KSS0_HUMAN	J3KSS0	J3KSS0_HUMAN	60S ribosomal protein L26	RPL26
J3KTF8_HUMAN	J3KTF8	J3KTF8_HUMAN	Rho GDP-dissociation inhibitor 1 (Fragment)	ARHGDIA
J3KTL2_HUMAN	J3KTL2	J3KTL2_HUMAN	Serine/arginine-rich-splicing factor 1 (Splicing factor, arginine/serine-rich 1 (Splicing factor 2, alternate splicing factor), isoform CRA_g)	SRSF1 SFRS1 hCG_1774411
J3KTM9_HUMAN	J3KTM9	J3KTM9_HUMAN	Importin subunit beta-1 (Fragment)	KPNB1
J3QL71_HUMAN	J3QL71	J3QL71_HUMAN	Secernin-2	SCRN2
J3QLE5_HUMAN	J3QLE5	J3QLE5_HUMAN	Small nuclear ribonucleoprotein-associated protein N (Fragment)	SNRPN
J3QQ67_HUMAN	J3QQ67	J3QQ67_HUMAN	60S ribosomal protein L18 (Fragment)	RPL18
J3QQQ9_HUMAN	J3QQQ9	J3QQQ9_HUMAN	KOW domain-containing protein
J3QRS3_HUMAN	J3QRS3	J3QRS3_HUMAN	Myosin regulatory light chain 12A (Myosin regulatory light chain MRCL3, isoform CRA_b)	MYL12A MRCL3 hCG_2045956
J3QSB5_HUMAN	J3QSB5	J3QSB5_HUMAN	60S ribosomal protein L36	RPL36
K1C10_HUMAN	P13645	K1C10_HUMAN	Keratin, type I cytoskeletal 10 (Cytokeratin-10) (CK-10) (Keratin-10) (K10)	KRT10 KPP
K1C14_HUMAN	P02533	K1C14_HUMAN	Keratin, type I cytoskeletal 14 (Cytokeratin-14) (CK-14) (Keratin-14) (K14)	KRT14
K1C16_HUMAN	P08779	K1C16_HUMAN	Keratin, type I cytoskeletal 16 (Cytokeratin-16) (CK-16) (Keratin-16) (K16)	KRT16 KRT16A
K1C17_HUMAN	Q04695	K1C17_HUMAN	Keratin, type I cytoskeletal 17 (39.1) (Cytokeratin-17) (CK-17) (Keratin-17) (K17)	KRT17
K1C18_HUMAN	P05783	K1C18_HUMAN	Keratin, type I cytoskeletal 18 (Cell proliferation-inducing gene 46 protein) (Cytokeratin-18) (CK-18) (Keratin-18) (K18)	KRT18 CYK18 PIG46
K1C19_HUMAN	P08727	K1C19_HUMAN	Keratin, type I cytoskeletal 19 (Cytokeratin-19) (CK-19) (Keratin-19) (K19)	KRT19
K1C20_HUMAN	P35900	K1C20_HUMAN	Keratin, type I cytoskeletal 20 (Cytokeratin-20) (CK-20) (Keratin-20) (K20) (Protein IT)	KRT20
K1C9_HUMAN	P35527	K1C9_HUMAN	Keratin, type I cytoskeletal 9 (Cytokeratin-9) (CK-9) (Keratin-9) (K9)	KRT9
K2C1_HUMAN	P04264	K2C1_HUMAN	Keratin, type II cytoskeletal 1 (67 kDa cytokeratin) (Cytokeratin-1) (CK-1) (Hair alpha protein) (Keratin-1) (K1) (Type-II keratin Kb1)	KRT1 KRTA
K2C4_HUMAN	P19013	K2C4_HUMAN	Keratin, type II cytoskeletal 4 (Cytokeratin-4) (CK-4) (Keratin-4) (K4) (Type-II keratin Kb4)	KRT4 CYK4
K2C5_HUMAN	P13647	K2C5_HUMAN	Keratin, type II cytoskeletal 5 (58 kDa cytokeratin) (Cytokeratin-5) (CK-5) (Keratin-5) (K5) (Type-II keratin Kb5)	KRT5
K2C6A_HUMAN	P02538	K2C6A_HUMAN	Keratin, type II cytoskeletal 6A (Cytokeratin-6A) (CK-6A) (Cytokeratin-6D) (CK-6D) (Keratin-6A) (K6A) (Type-II keratin Kb6) (allergen Hom s 5)	KRT6A K6A KRT6D
K2C6B_HUMAN	P04259	K2C6B_HUMAN	Keratin, type II cytoskeletal 6B (Cytokeratin-6B) (CK-6B) (Keratin-6B) (K6B) (Type-II keratin Kb10)	KRT6B K6B KRTL1
K2C6C_HUMAN	P48668	K2C6C_HUMAN	Keratin, type II cytoskeletal 6C (Cytokeratin-6C) (CK-6C) (Cytokeratin-6E) (CK-6E) (Keratin K6h) (Keratin-6C) (K6C) (Type-II keratin Kb12)	KRT6C KRT6E
K2C7_HUMAN	P08729	K2C7_HUMAN	Keratin, type II cytoskeletal 7 (Cytokeratin-7) (CK-7) (Keratin-7) (K7) (Sarcolectin) (Type-II keratin Kb7)	KRT7 SCL
K2C75_HUMAN	O95678	K2C75_HUMAN	Keratin, type II cytoskeletal 75 (Cytokeratin-75) (CK-75) (Keratin-6 hair follicle) (hK6hf) (Keratin-75) (K75) (Type II keratin-K6hf) (Type-II keratin Kb18)	KRT75 K6HF KB18
K7EJB9_HUMAN	K7EJB9	K7EJB9_HUMAN	Calreticulin (Fragment)	CALR
K7EJH8_HUMAN	K7EJH8	K7EJH8_HUMAN	Alpha-actinin-4 (Fragment)	ACTN4
K7EJL9_HUMAN	K7EJL9	K7EJL9_HUMAN	Septin-9	SEPTIN9
K7EJR3_HUMAN	K7EJR3	K7EJR3_HUMAN	26S proteasome non-ATPase regulatory subunit 8 (Fragment)	PSMD8
K7EKD8_HUMAN	K7EKD8	K7EKD8_HUMAN	Calpain small subunit 1	CAPNS1
K7EKI8_HUMAN	K7EKI8	K7EKI8_HUMAN	Periplakin	PPL
K7EKJ7_HUMAN	K7EKJ7	K7EKJ7_HUMAN	Polypyrimidine tract-binding protein 1 (Fragment)	PTBP1
K7EKL3_HUMAN	K7EKL3	K7EKL3_HUMAN	Progranulin (Fragment)	GRN
K7EL81_HUMAN	K7EL81	K7EL81_HUMAN	Protein phosphatase 1 regulatory subunit 12C (Fragment)	PPP1R12C
K7ELL7_HUMAN	K7ELL7	K7ELL7_HUMAN	Glucosidase 2 subunit beta	PRKCSH
K7EM16_HUMAN	K7EM16	K7EM16_HUMAN	Vasodilator-stimulated phosphoprotein (Fragment)	VASP
K7EM49_HUMAN	K7EM49	K7EM49_HUMAN	6-phosphogluconate dehydrogenase, decarboxylating (Fragment)	PGD
K7ENG2_HUMAN	K7ENG2	K7ENG2_HUMAN	U2 snRNP auxiliary factor large subunit	U2AF2
K7EQ48_HUMAN	K7EQ48	K7EQ48_HUMAN	Glucose-6-phosphate isomerase (EC 5.3.1.9) (Fragment)	GPI
K7ER39_HUMAN	K7ER39	K7ER39_HUMAN	Perilipin-3 (Fragment)	PLIN3
K7ER90_HUMAN	K7ER90	K7ER90_HUMAN	Eukaryotic translation initiation factor 3 subunit G (Fragment)	EIF3G
K7ER96_HUMAN	K7ER96	K7ER96_HUMAN	Thioredoxin-like protein 1 (Fragment)	TXNL1
K7ERF1_HUMAN	K7ERF1	K7ERF1_HUMAN	Eukaryotic translation initiation factor 3 subunit K (eIF3k) (Eukaryotic translation initiation factor 3 subunit 12) (eIF-3 p25)	EIF3K EIF3S12 hCG_2040051
K7ERG3_HUMAN	K7ERG3	K7ERG3_HUMAN	Tropomyosin alpha-4 chain (Fragment)	TPM4
K7ERZ3_HUMAN	K7ERZ3	K7ERZ3_HUMAN	Perilipin-3 (Fragment)	PLIN3
K7ES00_HUMAN	K7ES00	K7ES00_HUMAN	Histone H3.3 (Fragment)	H3-3B
K7ES98_HUMAN	K7ES98	K7ES98_HUMAN	Rho GTPase-activating protein 45	ARHGAP45
KAD1_HUMAN	P00568	KAD1_HUMAN	Adenylate kinase isoenzyme 1 (AK 1) (EC 2.7.4.3) (EC 2.7.4.6) (ATP-AMP transphosphorylase 1) (ATP:AMP phosphotransferase) (Adenylate monophosphate kinase) (Myokinase)	AK1
KAIN_HUMAN	P29622	KAIN_HUMAN	Kallistatin (Kallikrein inhibitor) (Peptidase inhibitor 4) (PI-4) (Serpin A4)	SERPINA4 KST PI4
KCD12_HUMAN	Q96CX2	KCD12_HUMAN	BTB/POZ domain-containing protein KCTD12 (Pfetin) (Predominantly fetal expressed T1 domain)	KCTD12 C13orf2 KIAA1778 PFET1
KCRB_HUMAN	P12277	KCRB_HUMAN	Creatine kinase B-type (EC 2.7.3.2) (Brain creatine kinase) (B-CK) (Creatine kinase B chain) (Creatine phosphokinase B-type) (CPK-B)	CKB CKBB
KIF5A_HUMAN	Q12840	KIF5A_HUMAN	Kinesin heavy chain isoform 5A (Kinesin heavy chain neuron-specific 1) (Neuronal kinesin heavy chain) (NKHC)	KIF5A NKHC1
KINH_HUMAN	P33176	KINH_HUMAN	Kinesin-1 heavy chain (Conventional kinesin heavy chain) (Ubiquitous kinesin heavy chain) (UKHC)	KIF5B KNS KNS1
KS6A3_HUMAN	P51812	KS6A3_HUMAN	Ribosomal protein S6 kinase alpha-3 (S6K-alpha-3) (EC 2.7.11.1) (90 kDa ribosomal protein S6 kinase 3) (p90-RSK 3) (p90RSK3) (Insulin-stimulated protein kinase 1) (ISPK-1) (MAP kinase-activated protein kinase 1b) (MAPK-activated protein kinase 1b) (MAPKAP kinase 1b) (MAPKAPK-1b) (Ribosomal S6 kinase 2) (RSK-2) (pp90RSK2)	RPS6KA3 ISPK1 MAPKAPK1B RSK2
KT3K_HUMAN	Q9HA64	KT3K_HUMAN	Ketosamine-3-kinase (EC 2.7.1.172) (Fructosamine-3-kinase-related protein) (FN3K-RP) (FN3K-related protein) (Protein-psicosamine 3-kinase FN3KRP) (EC 2.7.1.-)	FN3KRP
KV105_HUMAN	P01602	KV105_HUMAN	Immunoglobulin kappa variable 1-5 (Ig kappa chain V-I region CAR) (Ig kappa chain V-I region EU) (Ig kappa chain V-I region HK102) (Ig kappa chain V-I region Kue)	IGKV1-5
KV112_HUMAN	A0A0C4DH73	KV112_HUMAN	Immunoglobulin kappa variable 1-12	IGKV1-12
KV117_HUMAN	P01599	KV117_HUMAN	Immunoglobulin kappa variable 1-17 (Ig kappa chain V-I region Gal) (Ig kappa chain V-I region WEA)	IGKV1-17
KV139_HUMAN	P01597	KV139_HUMAN	Immunoglobulin kappa variable 1-39 (Ig kappa chain V-I region DEE) (Ig kappa chain V-I region Hau) (Ig kappa chain V-I region Mev) (Ig kappa chain V-I region OU) (Ig kappa chain V-I region Walker)	IGKV1-39
KV320_HUMAN	P01619	KV320_HUMAN	Immunoglobulin kappa variable 3-20 (Ig kappa chain V-III region B6) (Ig kappa chain V-III region GOL) (Ig kappa chain V-III region HAH) (Ig kappa chain V-III region HIC) (Ig kappa chain V-III region IARC/BL41) (Ig kappa chain V-III region NG9) (Ig kappa chain V-III region SIE) (Ig kappa chain V-III region Ti) (Ig kappa chain V-III region WOL)	IGKV3-20
KV401_HUMAN	P06312	KV401_HUMAN	Immunoglobulin kappa variable 4-1 (Ig kappa chain V-IV region B17) (Ig kappa chain V-IV region JI) (Ig kappa chain V-IV region Len) (Ig kappa chain V-IV region STH)	IGKV4-1
KVD20_HUMAN	A0A0C4DH25	KVD20_HUMAN	Immunoglobulin kappa variable 3D-20	IGKV3D-20
KVD33_HUMAN	P01593	KVD33_HUMAN	Immunoglobulin kappa variable 1D-33 (Ig kappa chain V-I region AG) (Ig kappa chain V-I region Bi) (Ig kappa chain V-I region Lay) (Ig kappa chain V-I region Ni) (Ig kappa chain V-I region Rei) (Ig kappa chain V-I region Roy) (Ig kappa chain V-I region Scw) (Ig kappa chain V-I region WAT)	IGKV1D-33
LA_HUMAN	P05455	LA_HUMAN	Lupus La protein (La autoantigen) (La ribonucleoprotein) (Sjoegren syndrome type B antigen) (SS-B)	SSB
LAMB1_HUMAN	P07942	LAMB1_HUMAN	Laminin subunit beta-1 (Laminin B1 chain) (Laminin-1 subunit beta) (Laminin-10 subunit beta) (Laminin-12 subunit beta) (Laminin-2 subunit beta) (Laminin-6 subunit beta) (Laminin-8 subunit beta)	LAMB1
LAMB2_HUMAN	P55268	LAMB2_HUMAN	Laminin subunit beta-2 (Laminin B1s chain) (Laminin-11 subunit beta) (Laminin-14 subunit beta) (Laminin-15 subunit beta) (Laminin-3 subunit beta) (Laminin-4 subunit beta) (Laminin-7 subunit beta) (Laminin-9 subunit beta) (S-laminin subunit beta) (S-LAM beta)	LAMB2 LAMS
LAMC1_HUMAN	P11047	LAMC1_HUMAN	Laminin subunit gamma-1 (Laminin B2 chain) (Laminin-1 subunit gamma) (Laminin-10 subunit gamma) (Laminin-11 subunit gamma) (Laminin-2 subunit gamma) (Laminin-3 subunit gamma) (Laminin-4 subunit gamma) (Laminin-6 subunit gamma) (Laminin-7 subunit gamma) (Laminin-8 subunit gamma) (Laminin-9 subunit gamma) (S-laminin subunit gamma) (S-LAM gamma)	LAMC1 LAMB2
LAR4B_HUMAN	Q92615	LAR4B_HUMAN	La-related protein 4B (La ribonucleoprotein domain family member 4B) (La ribonucleoprotein domain family member 5) (La-related protein 5)	LARP4B KIAA0217 LARP5
LBP_HUMAN	P18428	LBP_HUMAN	Lipopolysaccharide-binding protein (LBP)	LBP
LDHB_HUMAN	P07195	LDHB_HUMAN	L-lactate dehydrogenase B chain (LDH-B) (EC 1.1.1.27) (LDH heart subunit) (LDH-H) (Renal carcinoma antigen NY-REN-46)	LDHB
LEG1_HUMAN	P09382	LEG1_HUMAN	Galectin-1 (Gal-1) (14 kDa laminin-binding protein) (HLBP14) (14 kDa lectin) (Beta-galactoside-binding lectin L-14-I) (Galaptin) (HBL) (HPL) (Lactose-binding lectin 1) (Lectin galactoside-binding soluble 1) (Putative MAPK-activating protein PM12) (S-Lac lectin 1)	LGALS1
LEG3_HUMAN	P17931	LEG3_HUMAN	Galectin-3 (Gal-3) (35 kDa lectin) (Carbohydrate-binding protein 35) (CBP 35) (Galactose-specific lectin 3) (Galactoside-binding protein) (GALBP) (IgE-binding protein) (L-31) (Laminin-binding protein) (Lectin L-29) (Mac-2 antigen)	LGALS3 MAC2
LG3BP_HUMAN	Q08380	LG3BP_HUMAN	Galectin-3-binding protein (Basement membrane autoantigen p105) (Lectin galactoside-binding soluble 3-binding protein) (Mac-2-binding protein) (MAC2BP) (Mac-2 BP) (Tumor-associated antigen 90K)	LGALS3BP M2BP
LMAN2_HUMAN	Q12907	LMAN2_HUMAN	Vesicular integral-membrane protein VIP36 (Glycoprotein GP36b) (Lectin mannose-binding 2) (Vesicular integral-membrane protein 36) (VIP36)	LMAN2 C5orf8
LMNB1_HUMAN	P20700	LMNB1_HUMAN	Lamin-B1	LMNB1 LMN2 LMNB
LMNB2_HUMAN	Q03252	LMNB2_HUMAN	Lamin-B2	LMNB2 LMN2
LPPRC_HUMAN	P42704	LPPRC_HUMAN	Leucine-rich PPR motif-containing protein, mitochondrial (130 kDa leucine-rich protein) (LRP 130) (GP130)	LRPPRC LRP130
LRC40_HUMAN	Q9H9A6	LRC40_HUMAN	Leucine-rich repeat-containing protein 40	LRRC40
LRC47_HUMAN	Q8N1G4	LRC47_HUMAN	Leucine-rich repeat-containing protein 47	LRRC47 KIAA1185
LSM2_HUMAN	Q9Y333	LSM2_HUMAN	U6 snRNA-associated Sm-like protein LSm2 (Protein G7b) (Small nuclear ribonuclear protein D homolog) (snRNP core Sm-like protein Sm-x5)	LSM2 C6orf28 G7B
LSM8_HUMAN	O95777	LSM8_HUMAN	U6 snRNA-associated Sm-like protein LSm8	LSM8
LUM_HUMAN	P51884	LUM_HUMAN	Lumican (Keratan sulfate proteoglycan lumican) (KSPG lumican)	LUM LDC SLRR2D
LV144_HUMAN	P01699	LV144_HUMAN	Immunoglobulin lambda variable 1-44 (Ig lambda chain V-I region MEM) (Ig lambda chain V-I region VOR)	IGLV1-44
LV147_HUMAN	P01700	LV147_HUMAN	Immunoglobulin lambda variable 1-47 (Ig lambda chain V-I region HA) (Ig lambda chain V-I region WAH)	IGLV1-47
LV151_HUMAN	P01701	LV151_HUMAN	Immunoglobulin lambda variable 1-51 (Ig lambda chain V-I region BL2) (Ig lambda chain V-I region EPS) (Ig lambda chain V-I region NEW) (Ig lambda chain V-I region NIG-64)	IGLV1-51
LV211_HUMAN	P01706	LV211_HUMAN	Immunoglobulin lambda variable 2-11 (Ig gamma lambda chain V-II region DOT) (Ig lambda chain V-II region BOH) (Ig lambda chain V-II region BUR) (Ig lambda chain V-II region NIG-58) (Ig lambda chain V-II region TRO) (Ig lambda chain V-II region WIN)	IGLV2-11
LV321_HUMAN	P80748	LV321_HUMAN	Immunoglobulin lambda variable 3-21 (Ig lambda chain V-III region LOI) (Ig lambda chain V-V region DEL) (Ig lambda chain V-VII region MOT)	IGLV3-21
LV327_HUMAN	P01718	LV327_HUMAN	Immunoglobulin lambda variable 3-27 (Ig lambda chain V-IV region Kern)	IGLV3-27
LV743_HUMAN	P04211	LV743_HUMAN	Immunoglobulin lambda variable 7-43 (Ig lambda chain V region 4A)	IGLV7-43
LYAG_HUMAN	P10253	LYAG_HUMAN	Lysosomal alpha-glucosidase (EC 3.2.1.20) (Acid maltase) (Aglucosidase alfa) [Cleaved into: 76 kDa lysosomal alpha-glucosidase; 70 kDa lysosomal alpha-glucosidase]	GAA
LYPD3_HUMAN	O95274	LYPD3_HUMAN	Ly6/PLAUR domain-containing protein 3 (GPI-anchored metastasis-associated protein C4.4A homolog) (Matrigel-induced gene C4 protein) (MIG-C4)	LYPD3 C4.4A UNQ491/PRO1007
LYRIC_HUMAN	Q86UE4	LYRIC_HUMAN	Protein LYRIC (3D3/LYRIC) (Astrocyte elevated gene-1 protein) (AEG-1) (Lysine-rich CEACAM1 co-isolated protein) (Metadherin) (Metastasis adhesion protein)	MTDH AEG1 LYRIC
LYSC_HUMAN	P61626	LYSC_HUMAN	Lysozyme C (EC 3.2.1.17) (1,4-beta-N-acetylmuramidase C)	LYZ LZM
M0QWZ7_HUMAN	M0QWZ7	M0QWZ7_HUMAN	Serine--tRNA ligase, mitochondrial (Seryl-tRNA synthetase 2, isoform CRA_d)	SARS2 hCG_20526
M0QYS1_HUMAN	M0QYS1	M0QYS1_HUMAN	60S ribosomal protein L13a (Fragment)	RPL13A
M0QZH0_HUMAN	M0QZH0	M0QZH0_HUMAN	Reticulocalbin-3 (Fragment)	RCN3
M0QZM1_HUMAN	M0QZM1	M0QZM1_HUMAN	Heterogeneous nuclear ribonucleoprotein M (Fragment)	HNRNPM
M0QZR4_HUMAN	M0QZR4	M0QZR4_HUMAN	Rho guanine nucleotide exchange factor 1	ARHGEF1
M0R009_HUMAN	M0R009	M0R009_HUMAN	Alpha-1B-glycoprotein (Fragment)	A1BG
M0R019_HUMAN	M0R019	M0R019_HUMAN	Heterogeneous nuclear ribonucleoprotein M (Fragment)	HNRNPM
M0R0P8_HUMAN	M0R0P8	M0R0P8_HUMAN	Unconventional myosin-IXb	MYO9B
M0R0R2_HUMAN	M0R0R2	M0R0R2_HUMAN	40S ribosomal protein S5	RPS5
M0R0Y2_HUMAN	M0R0Y2	M0R0Y2_HUMAN	Alpha-soluble NSF attachment protein	NAPA
M0R117_HUMAN	M0R117	M0R117_HUMAN	60S ribosomal protein L18a	RPL18A
M0R278_HUMAN	M0R278	M0R278_HUMAN	Tubulin beta-4A chain (Fragment)	TUBB4A
M0R2S1_HUMAN	M0R2S1	M0R2S1_HUMAN	Ubiquitin-60S ribosomal protein L40 (Fragment)	UBA52
M9MML0_HUMAN	M9MML0	M9MML0_HUMAN	Low affinity immunoglobulin gamma Fc region receptor III-A	FCGR3A
MAP1B_HUMAN	P46821	MAP1B_HUMAN	Microtubule-associated protein 1B (MAP-1B) [Cleaved into: MAP1B heavy chain; MAP1 light chain LC1]	MAP1B
MARCS_HUMAN	P29966	MARCS_HUMAN	Myristoylated alanine-rich C-kinase substrate (MARCKS) (Protein kinase C substrate, 80 kDa protein, light chain) (80K-L protein) (PKCSL)	MARCKS MACS PRKCSL
MCCA_HUMAN	Q96RQ3	MCCA_HUMAN	Methylcrotonoyl-CoA carboxylase subunit alpha, mitochondrial (MCCase subunit alpha) (EC 6.4.1.4) (3-methylcrotonyl-CoA carboxylase 1) (3-methylcrotonyl-CoA carboxylase biotin-containing subunit) (3-methylcrotonyl-CoA:carbon dioxide ligase subunit alpha)	MCCC1 MCCA
MCM2_HUMAN	P49736	MCM2_HUMAN	DNA replication licensing factor MCM2 (EC 3.6.4.12) (Minichromosome maintenance protein 2 homolog) (Nuclear protein BM28)	MCM2 BM28 CCNL1 CDCL1 KIAA0030
MCM5_HUMAN	P33992	MCM5_HUMAN	DNA replication licensing factor MCM5 (EC 3.6.4.12) (CDC46 homolog) (P1-CDC46)	MCM5 CDC46
MCM6_HUMAN	Q14566	MCM6_HUMAN	DNA replication licensing factor MCM6 (EC 3.6.4.12) (p105MCM)	MCM6
MDN1_HUMAN	Q9NU22	MDN1_HUMAN	Midasin (Dynein-related AAA-ATPase MDN1) (MIDAS-containing protein)	MDN1 KIAA0301
MESD_HUMAN	Q14696	MESD_HUMAN	LRP chaperone MESD (LDLR chaperone MESD) (Mesoderm development LRP chaperone MESD) (Mesoderm development candidate 2) (Mesoderm development protein) (Renal carcinoma antigen NY-REN-61)	MESD KIAA0081 MESDC2 MESDM UNQ1911/PRO4369
MGN2_HUMAN	Q96A72	MGN2_HUMAN	Protein mago nashi homolog 2	MAGOHB MAGOH2
MMP9_HUMAN	P14780	MMP9_HUMAN	Matrix metalloproteinase-9 (MMP-9) (EC 3.4.24.35) (92 kDa gelatinase) (92 kDa type IV collagenase) (Gelatinase B) (GELB) [Cleaved into: 67 kDa matrix metalloproteinase-9; 82 kDa matrix metalloproteinase-9]	MMP9 CLG4B
MNDA_HUMAN	P41218	MNDA_HUMAN	Myeloid cell nuclear differentiation antigen	MNDA
MOES_HUMAN	P26038	MOES_HUMAN	Moesin (Membrane-organizing extension spike protein)	MSN
MPP10_HUMAN	O00566	MPP10_HUMAN	U3 small nucleolar ribonucleoprotein protein MPP10 (M phase phosphoprotein 10)	MPHOSPH10 MPP10
MPPB_HUMAN	O75439	MPPB_HUMAN	Mitochondrial-processing peptidase subunit beta (EC 3.4.24.64) (Beta-MPP) (P-52)	PMPCB MPPB
MPRI_HUMAN	P11717	MPRI_HUMAN	Cation-independent mannose-6-phosphate receptor (CI Man-6-P receptor) (CI-MPR) (M6PR) (300 kDa mannose 6-phosphate receptor) (MPR 300) (Insulin-like growth factor 2 receptor) (Insulin-like growth factor II receptor) (IGF-II receptor) (M6P/IGF2 receptor) (M6P/IGF2R) (CD antigen CD222)	IGF2R MPRI
MRCKB_HUMAN	Q9Y5S2	MRCKB_HUMAN	Serine/threonine-protein kinase MRCK beta (EC 2.7.11.1) (CDC42-binding protein kinase beta) (CDC42BP-beta) (DMPK-like beta) (Myotonic dystrophy kinase-related CDC42-binding kinase beta) (MRCK beta) (Myotonic dystrophy protein kinase-like beta)	CDC42BPB KIAA1124
MTCH2_HUMAN	Q9Y6C9	MTCH2_HUMAN	Mitochondrial carrier homolog 2 (Met-induced mitochondrial protein)	MTCH2 MIMP HSPC032
MTOR_HUMAN	P42345	MTOR_HUMAN	Serine/threonine-protein kinase mTOR (EC 2.7.11.1) (FK506-binding protein 12-rapamycin complex-associated protein 1) (FKBP12-rapamycin complex-associated protein) (Mammalian target of rapamycin) (mTOR) (Mechanistic target of rapamycin) (Rapamycin and FKBP12 target 1) (Rapamycin target protein 1)	MTOR FRAP FRAP1 FRAP2 RAFT1 RAPT1
MUC16_HUMAN	Q8WXI7	MUC16_HUMAN	Mucin-16 (MUC-16) (Ovarian cancer-related tumor marker CA125) (CA-125) (Ovarian carcinoma antigen CA125)	MUC16 CA125
MUTA_HUMAN	P22033	MUTA_HUMAN	Methylmalonyl-CoA mutase, mitochondrial (MCM) (EC 5.4.99.2) (Methylmalonyl-CoA isomerase)	MMUT MUT
MVP_HUMAN	Q14764	MVP_HUMAN	Major vault protein (MVP) (Lung resistance-related protein)	MVP LRP
MXRA5_HUMAN	Q9NR99	MXRA5_HUMAN	Matrix-remodeling-associated protein 5 (Adhesion protein with leucine-rich repeats and immunoglobulin domains related to perlecan) (Adlican)	MXRA5
MYH13_HUMAN	Q9UKX3	MYH13_HUMAN	Myosin-13 (Myosin heavy chain 13) (Myosin heavy chain, skeletal muscle, extraocular) (MyHC-EO) (Myosin heavy chain, skeletal muscle, laryngeal) (MyHC-IIL) (Superfast myosin)	MYH13
MYH3_HUMAN	P11055	MYH3_HUMAN	Myosin-3 (Muscle embryonic myosin heavy chain) (Myosin heavy chain 3) (Myosin heavy chain, fast skeletal muscle, embryonic) (SMHCE)	MYH3
MYH4_HUMAN	Q9Y623	MYH4_HUMAN	Myosin-4 (Myosin heavy chain 2b) (MyHC-2b) (Myosin heavy chain 4) (Myosin heavy chain IIb) (MyHC-IIb) (Myosin heavy chain, skeletal muscle, fetal)	MYH4
MYH6_HUMAN	P13533	MYH6_HUMAN	Myosin-6 (Myosin heavy chain 6) (Myosin heavy chain, cardiac muscle alpha isoform) (MyHC-alpha)	MYH6 MYHCA
MYH7_HUMAN	P12883	MYH7_HUMAN	Myosin-7 (Myosin heavy chain 7) (Myosin heavy chain slow isoform) (MyHC-slow) (Myosin heavy chain, cardiac muscle beta isoform) (MyHC-beta)	MYH7 MYHCB
MYL3_HUMAN	P08590	MYL3_HUMAN	Myosin light chain 3 (Cardiac myosin light chain 1) (CMLC1) (Myosin light chain 1, slow-twitch muscle B/ventricular isoform) (MLC1SB) (Ventricular myosin alkali light chain) (Ventricular myosin light chain 1) (VLCl) (Ventricular/slow twitch myosin alkali light chain) (MLC-lV/sb)	MYL3
MYL6B_HUMAN	P14649	MYL6B_HUMAN	Myosin light chain 6B (Myosin light chain 1 slow-twitch muscle A isoform) (MLC1sa) (Smooth muscle and nonmuscle myosin light chain alkali 6B)	MYL6B MLC1SA
MYO1E_HUMAN	Q12965	MYO1E_HUMAN	Unconventional myosin-Ie (Myosin-Ic) (Unconventional myosin 1E)	MYO1E MYO1C
NACC1_HUMAN	Q96RE7	NACC1_HUMAN	Nucleus accumbens-associated protein 1 (NAC-1) (BTB/POZ domain-containing protein 14B)	NACC1 BTBD14B NAC1
NAMPT_HUMAN	P43490	NAMPT_HUMAN	Nicotinamide phosphoribosyltransferase (NAmPRTase) (Nampt) (EC 2.4.2.12) (Pre-B-cell colony-enhancing factor 1) (Pre-B cell-enhancing factor) (Visfatin)	NAMPT PBEF PBEF1
NBN_HUMAN	O60934	NBN_HUMAN	Nibrin (Cell cycle regulatory protein p95) (Nijmegen breakage syndrome protein 1)	NBN NBS NBS1 P95
NCPR_HUMAN	P16435	NCPR_HUMAN	NADPH--cytochrome P450 reductase (CPR) (P450R) (EC 1.6.2.4)	POR CYPOR
NENF_HUMAN	Q9UMX5	NENF_HUMAN	Neudesin (Cell immortalization-related protein 2) (Neuron-derived neurotrophic factor) (Protein GIG47) (Secreted protein of unknown function) (SPUF protein)	NENF CIR2 SPUF
NIT2_HUMAN	Q9NQR4	NIT2_HUMAN	Omega-amidase NIT2 (EC 3.5.1.3) (Nitrilase homolog 2)	NIT2 CUA002
NNMT_HUMAN	P40261	NNMT_HUMAN	Nicotinamide N-methyltransferase (EC 2.1.1.1)	NNMT
NNTM_HUMAN	Q13423	NNTM_HUMAN	NAD(P) transhydrogenase, mitochondrial (EC 7.1.1.1) (Nicotinamide nucleotide transhydrogenase) (Pyridine nucleotide transhydrogenase)	NNT
NOC2L_HUMAN	Q9Y3T9	NOC2L_HUMAN	Nucleolar complex protein 2 homolog (Protein NOC2 homolog) (NOC2-like protein) (Novel INHAT repressor)	NOC2L NIR
NOP58_HUMAN	Q9Y2X3	NOP58_HUMAN	Nucleolar protein 58 (Nucleolar protein 5)	NOP58 NOL5 NOP5 HSPC120
NSDHL_HUMAN	Q15738	NSDHL_HUMAN	Sterol-4-alpha-carboxylate 3-dehydrogenase, decarboxylating (EC 1.1.1.170) (Protein H105e3)	NSDHL H105E3
NU133_HUMAN	Q8WUM0	NU133_HUMAN	Nuclear pore complex protein Nup133 (133 kDa nucleoporin) (Nucleoporin Nup133)	NUP133
NU205_HUMAN	Q92621	NU205_HUMAN	Nuclear pore complex protein Nup205 (205 kDa nucleoporin) (Nucleoporin Nup205)	NUP205 C7orf14 KIAA0225
NUCB1_HUMAN	Q02818	NUCB1_HUMAN	Nucleobindin-1 (CALNUC)	NUCB1 NUC
NUCL_HUMAN	P19338	NUCL_HUMAN	Nucleolin (Protein C23)	NCL
NUDC_HUMAN	Q9Y266	NUDC_HUMAN	Nuclear migration protein nudC (Nuclear distribution protein C homolog)	NUDC
OSB11_HUMAN	Q9BXB4	OSB11_HUMAN	Oxysterol-binding protein-related protein 11 (ORP-11) (OSBP-related protein 11)	OSBPL11 ORP11 OSBP12
OSBP1_HUMAN	P22059	OSBP1_HUMAN	Oxysterol-binding protein 1	OSBP OSBP1
OSTF1_HUMAN	Q92882	OSTF1_HUMAN	Osteoclast-stimulating factor 1	OSTF1
OXSR1_HUMAN	O95747	OXSR1_HUMAN	Serine/threonine-protein kinase OSR1 (EC 2.7.11.1) (Oxidative stress-responsive 1 protein)	OXSR1 KIAA1101 OSR1
P4K2A_HUMAN	Q9BTU6	P4K2A_HUMAN	Phosphatidylinositol 4-kinase type 2-alpha (EC 2.7.1.67) (Phosphatidylinositol 4-kinase type II-alpha)	PI4K2A
PA1B3_HUMAN	Q15102	PA1B3_HUMAN	Platelet-activating factor acetylhydrolase IB subunit gamma (EC 3.1.1.47) (PAF acetylhydrolase 29 kDa subunit) (PAF-AH 29 kDa subunit) (PAF-AH subunit gamma) (PAFAH subunit gamma)	PAFAH1B3 PAFAHG
PABP3_HUMAN	Q9H361	PABP3_HUMAN	Polyadenylate-binding protein 3 (PABP-3) (Poly(A)-binding protein 3) (Testis-specific poly(A)-binding protein)	PABPC3 PABP3 PABPL3
PAK2_HUMAN	Q13177	PAK2_HUMAN	Serine/threonine-protein kinase PAK 2 (EC 2.7.11.1) (Gamma-PAK) (PAK65) (S6/H4 kinase) (p21-activated kinase 2) (PAK-2) (p58) [Cleaved into: PAK-2p27 (p27); PAK-2p34 (p34) (C-t-PAK2)]	PAK2
PAL4A_HUMAN	Q9Y536	PAL4A_HUMAN	Peptidyl-prolyl cis-trans isomerase A-like 4A (PPIase A-like 4A) (EC 5.2.1.8) (Chromosome one-amplified sequence 2) (COAS-2) (Cyclophilin homolog overexpressed in liver cancer)	PPIAL4A COAS2 PPIAL4B
PAL4G_HUMAN	P0DN37	PAL4G_HUMAN	Peptidyl-prolyl cis-trans isomerase A-like 4G (PPIase A-like 4G) (EC 5.2.1.8) (Peptidylprolyl cis-trans isomerase A-like 4)	PPIAL4G
PAPOB_HUMAN	Q9NRJ5	PAPOB_HUMAN	Poly(A) polymerase beta (PAP-beta) (EC 2.7.7.19) (Polynucleotide adenylyltransferase beta) (Testis-specific poly(A) polymerase)	PAPOLB PAPT
PAPS1_HUMAN	O43252	PAPS1_HUMAN	Bifunctional 3'-phosphoadenosine 5'-phosphosulfate synthase 1 (PAPS synthase 1) (PAPSS 1) (Sulfurylase kinase 1) (SK 1) (SK1) [Includes: Sulfate adenylyltransferase (EC 2.7.7.4) (ATP-sulfurylase) (Sulfate adenylate transferase) (SAT); Adenylyl-sulfate kinase (EC 2.7.1.25) (3'-phosphoadenosine-5'-phosphosulfate synthase) (APS kinase) (Adenosine-5'-phosphosulfate 3'-phosphotransferase) (Adenylylsul…	PAPSS1 ATPSK1 PAPSS
PARK7_HUMAN	Q99497	PARK7_HUMAN	Parkinson disease protein 7 (Maillard deglycase) (Oncogene DJ1) (Parkinsonism-associated deglycase) (Protein DJ-1) (DJ-1) (Protein/nucleic acid deglycase DJ-1) (EC 3.1.2.-) (EC 3.5.1.-) (EC 3.5.1.124)	PARK7
PARP4_HUMAN	Q9UKK3	PARP4_HUMAN	Protein mono-ADP-ribosyltransferase PARP4 (EC 2.4.2.-) (193 kDa vault protein) (ADP-ribosyltransferase diphtheria toxin-like 4) (ARTD4) (PARP-related/IalphaI-related H5/proline-rich) (PH5P) (Poly [ADP-ribose] polymerase 4) (PARP-4) (Vault poly(ADP-ribose) polymerase) (VPARP)	PARP4 ADPRTL1 KIAA0177 PARPL
PBDC1_HUMAN	Q9BVG4	PBDC1_HUMAN	Protein PBDC1 (Polysaccharide biosynthesis domain-containing protein 1)	PBDC1 CXorf26
PBX2_HUMAN	P40425	PBX2_HUMAN	Pre-B-cell leukemia transcription factor 2 (Homeobox protein PBX2) (Protein G17)	PBX2 G17
PCBP1_HUMAN	Q15365	PCBP1_HUMAN	Poly(rC)-binding protein 1 (Alpha-CP1) (Heterogeneous nuclear ribonucleoprotein E1) (hnRNP E1) (Nucleic acid-binding protein SUB2.3)	PCBP1
PCOC1_HUMAN	Q15113	PCOC1_HUMAN	Procollagen C-endopeptidase enhancer 1 (Procollagen COOH-terminal proteinase enhancer 1) (PCPE-1) (Procollagen C-proteinase enhancer 1) (Type 1 procollagen C-proteinase enhancer protein) (Type I procollagen COOH-terminal proteinase enhancer)	PCOLCE PCPE1
PDIA1_HUMAN	P07237	PDIA1_HUMAN	Protein disulfide-isomerase (PDI) (EC 5.3.4.1) (Cellular thyroid hormone-binding protein) (Prolyl 4-hydroxylase subunit beta) (p55)	P4HB ERBA2L PDI PDIA1 PO4DB
PDIA3_HUMAN	P30101	PDIA3_HUMAN	Protein disulfide-isomerase A3 (EC 5.3.4.1) (58 kDa glucose-regulated protein) (58 kDa microsomal protein) (p58) (Disulfide isomerase ER-60) (Endoplasmic reticulum resident protein 57) (ER protein 57) (ERp57) (Endoplasmic reticulum resident protein 60) (ER protein 60) (ERp60)	PDIA3 ERP57 ERP60 GRP58
PDIA4_HUMAN	P13667	PDIA4_HUMAN	Protein disulfide-isomerase A4 (EC 5.3.4.1) (Endoplasmic reticulum resident protein 70) (ER protein 70) (ERp70) (Endoplasmic reticulum resident protein 72) (ER protein 72) (ERp-72) (ERp72)	PDIA4 ERP70 ERP72
PDLI1_HUMAN	O00151	PDLI1_HUMAN	PDZ and LIM domain protein 1 (C-terminal LIM domain protein 1) (Elfin) (LIM domain protein CLP-36)	PDLIM1 CLIM1 CLP36
PEBP1_HUMAN	P30086	PEBP1_HUMAN	Phosphatidylethanolamine-binding protein 1 (PEBP-1) (HCNPpp) (Neuropolypeptide h3) (Prostatic-binding protein) (Raf kinase inhibitor protein) (RKIP) [Cleaved into: Hippocampal cholinergic neurostimulating peptide (HCNP)]	PEBP1 PBP PEBP
PEDF_HUMAN	P36955	PEDF_HUMAN	Pigment epithelium-derived factor (PEDF) (Cell proliferation-inducing gene 35 protein) (EPC-1) (Serpin F1)	SERPINF1 PEDF PIG35
PERE_HUMAN	P11678	PERE_HUMAN	Eosinophil peroxidase (EPO) (EC 1.11.1.7) [Cleaved into: Eosinophil peroxidase light chain; Eosinophil peroxidase heavy chain]	EPX EPER EPO EPP
PFD2_HUMAN	Q9UHV9	PFD2_HUMAN	Prefoldin subunit 2	PFDN2 PFD2 HSPC231
PFD6_HUMAN	O15212	PFD6_HUMAN	Prefoldin subunit 6 (Protein Ke2)	PFDN6 HKE2 PFD6
PGAM1_HUMAN	P18669	PGAM1_HUMAN	Phosphoglycerate mutase 1 (EC 5.4.2.11) (EC 5.4.2.4) (BPG-dependent PGAM 1) (Phosphoglycerate mutase isozyme B) (PGAM-B)	PGAM1 PGAMA CDABP0006
PGAM4_HUMAN	Q8N0Y7	PGAM4_HUMAN	Probable phosphoglycerate mutase 4 (EC 5.4.2.11) (EC 5.4.2.4)	PGAM4 PGAM3
PGBM_HUMAN	P98160	PGBM_HUMAN	Basement membrane-specific heparan sulfate proteoglycan core protein (HSPG) (Perlecan) (PLC) [Cleaved into: Endorepellin; LG3 peptide]	HSPG2
PGP_HUMAN	A6NDG6	PGP_HUMAN	Glycerol-3-phosphate phosphatase (G3PP) (EC 3.1.3.21) (Aspartate-based ubiquitous Mg(2+)-dependent phosphatase) (AUM) (EC 3.1.3.48) (Phosphoglycolate phosphatase) (PGP)	PGP
PHS_HUMAN	P61457	PHS_HUMAN	Pterin-4-alpha-carbinolamine dehydratase (PHS) (EC 4.2.1.96) (4-alpha-hydroxy-tetrahydropterin dehydratase) (Dimerization cofactor of hepatocyte nuclear factor 1-alpha) (DCoH) (Dimerization cofactor of HNF1) (Phenylalanine hydroxylase-stimulating protein) (Pterin carbinolamine dehydratase) (PCD)	PCBD1 DCOH PCBD
PIPNA_HUMAN	Q00169	PIPNA_HUMAN	Phosphatidylinositol transfer protein alpha isoform (PI-TP-alpha) (PtdIns transfer protein alpha) (PtdInsTP alpha)	PITPNA PITPN
PLAK_HUMAN	P14923	PLAK_HUMAN	Junction plakoglobin (Catenin gamma) (Desmoplakin III) (Desmoplakin-3)	JUP CTNNG DP3
PLBL1_HUMAN	Q6P4A8	PLBL1_HUMAN	Phospholipase B-like 1 (EC 3.1.1.-) (LAMA-like protein 1) (Lamina ancestor homolog 1) (Phospholipase B domain-containing protein 1) [Cleaved into: Phospholipase B-like 1 chain A; Phospholipase B-like 1 chain B; Phospholipase B-like 1 chain C]	PLBD1
PLD3_HUMAN	Q8IV08	PLD3_HUMAN	5'-3' exonuclease PLD3 (EC 3.1.16.1) (Choline phosphatase 3) (HindIII K4L homolog) (Hu-K4) (Phosphatidylcholine-hydrolyzing phospholipase D3) (Phospholipase D3) (PLD 3)	PLD3
PLMN_HUMAN	P00747	PLMN_HUMAN	Plasminogen (EC 3.4.21.7) [Cleaved into: Plasmin heavy chain A; Activation peptide; Angiostatin; Plasmin heavy chain A, short form; Plasmin light chain B]	PLG
PLSI_HUMAN	Q14651	PLSI_HUMAN	Plastin-1 (Intestine-specific plastin) (I-plastin)	PLS1
PLXB2_HUMAN	O15031	PLXB2_HUMAN	Plexin-B2 (MM1)	PLXNB2 KIAA0315
PMGE_HUMAN	P07738	PMGE_HUMAN	Bisphosphoglycerate mutase (BPGM) (EC 5.4.2.4) (2,3-bisphosphoglycerate mutase, erythrocyte) (2,3-bisphosphoglycerate synthase) (EC 5.4.2.11) (2,3-diphosphoglycerate mutase) (DPGM) (BPG-dependent PGAM)	BPGM
PNPH_HUMAN	P00491	PNPH_HUMAN	Purine nucleoside phosphorylase (PNP) (EC 2.4.2.1) (Inosine phosphorylase) (Inosine-guanosine phosphorylase)	PNP NP
PNPT1_HUMAN	Q8TCS8	PNPT1_HUMAN	Polyribonucleotide nucleotidyltransferase 1, mitochondrial (EC 2.7.7.8) (3'-5' RNA exonuclease OLD35) (PNPase old-35) (Polynucleotide phosphorylase 1) (PNPase 1) (Polynucleotide phosphorylase-like protein)	PNPT1 PNPASE
POP1_HUMAN	Q99575	POP1_HUMAN	Ribonucleases P/MRP protein subunit POP1 (hPOP1) (EC 3.1.26.5)	POP1 KIAA0061
POTEJ_HUMAN	P0CG39	POTEJ_HUMAN	POTE ankyrin domain family member J	POTEJ
PP1B_HUMAN	P62140	PP1B_HUMAN	Serine/threonine-protein phosphatase PP1-beta catalytic subunit (PP-1B) (PPP1CD) (EC 3.1.3.16) (EC 3.1.3.53)	PPP1CB
PP1RA_HUMAN	Q96QC0	PP1RA_HUMAN	Serine/threonine-protein phosphatase 1 regulatory subunit 10 (MHC class I region proline-rich protein CAT53) (PP1-binding protein of 114 kDa) (Phosphatase 1 nuclear targeting subunit) (Protein FB19) (p99)	PPP1R10 CAT53 FB19 PNUTS
PP2AB_HUMAN	P62714	PP2AB_HUMAN	Serine/threonine-protein phosphatase 2A catalytic subunit beta isoform (PP2A-beta) (EC 3.1.3.16)	PPP2CB
PP6R1_HUMAN	Q9UPN7	PP6R1_HUMAN	Serine/threonine-protein phosphatase 6 regulatory subunit 1 (SAPS domain family member 1)	PPP6R1 KIAA1115 PP6R1 SAPS1
PPCE_HUMAN	P48147	PPCE_HUMAN	Prolyl endopeptidase (PE) (EC 3.4.21.26) (Post-proline cleaving enzyme)	PREP PEP
PPIL1_HUMAN	Q9Y3C6	PPIL1_HUMAN	Peptidyl-prolyl cis-trans isomerase-like 1 (PPIase) (EC 5.2.1.8) (Rotamase PPIL1)	PPIL1 CYPL1 CGI-124 UNQ2425/PRO4984
PPP5_HUMAN	P53041	PPP5_HUMAN	Serine/threonine-protein phosphatase 5 (PP5) (EC 3.1.3.16) (Protein phosphatase T) (PP-T) (PPT)	PPP5C PPP5
PRDX1_HUMAN	Q06830	PRDX1_HUMAN	Peroxiredoxin-1 (EC 1.11.1.24) (Natural killer cell-enhancing factor A) (NKEF-A) (Proliferation-associated gene protein) (PAG) (Thioredoxin peroxidase 2) (Thioredoxin-dependent peroxide reductase 2) (Thioredoxin-dependent peroxiredoxin 1)	PRDX1 PAGA PAGB TDPX2
PRDX4_HUMAN	Q13162	PRDX4_HUMAN	Peroxiredoxin-4 (EC 1.11.1.24) (Antioxidant enzyme AOE372) (AOE37-2) (Peroxiredoxin IV) (Prx-IV) (Thioredoxin peroxidase AO372) (Thioredoxin-dependent peroxide reductase A0372) (Thioredoxin-dependent peroxiredoxin 4)	PRDX4
[truncated: 1,277 more rows]

## Sheet: Pap test only
Pap test only (64 proteins)
Protein accession numbers	Entry	Entry name	Protein names	Gene names
[truncated: 64 more rows]

## Sheet: Swab only
Swab sample only (320 proteins)
Protein accession numbers	Entry	Entry name	Protein names	Gene names
[truncated: 320 more rows]

## Sheet: Tumor only
Tumor tissue only (490 proteins)
[truncated: 491 more rows]
